# Supplementary material for: Halogen-ion-driven polymorphs for high-performance nonlinear optical crystalline materials
Source: Chem Sci. 2026 Feb 20;17(16):8084–9. doi: 10.1039/d5sc10064j (PMC12947776; doi:10.1039/d5sc10064j)
Supplement: SC-017-D5SC10064J-s002 [file SC-017-D5SC10064J-s002.cif]

# Supplementary Information (SI) for Chemical Science.
# This journal is © The Royal Society of Chemistry 2026

####################################################################### 
# 
# This file contains crystal structure data downloaded from the 
# Cambridge Structural Database (CSD) hosted by the Cambridge 
# Crystallographic Data Centre (CCDC).
# 
# Full information about CCDC data access policies and citation 
# guidelines are available at http://www.ccdc.cam.ac.uk/access/V1 
# 
# Audit and citation data items may have been added by the CCDC. 
# Please retain this information to preserve the provenance of 
# this file and to allow appropriate attribution of the data. 
# 
#######################################################################

data_cu_154166_br_0m
_database_code_depnum_ccdc_archive 'CCDC 2518216'
loop_
_audit_author_name
_audit_author_address
'Qi Wu'
;Wuhan Textile University
China
;
_audit_update_record             
;
2025-12-23 deposited with the CCDC.	2026-02-18 downloaded from the CCDC.
;
_audit_creation_date             2024-11-13
_audit_creation_method           
;
Olex2 1.3
(compiled 2020.11.12 svn.r5f609507 for OlexSys, GUI svn.r6408)
;
_shelx_SHELXL_version_number     2018/3
_chemical_name_common            ?
_chemical_name_systematic        ?
_chemical_formula_moiety         'Br3 Sn, C8 H20 N'
_chemical_formula_sum            'C8 H20 Br3 N Sn'
_chemical_formula_weight         488.67
_chemical_absolute_configuration ?
_chemical_melting_point          ?
loop_
_atom_type_symbol
_atom_type_description
_atom_type_scat_dispersion_real
_atom_type_scat_dispersion_imag
_atom_type_scat_source
C C 0.0181 0.0091 'International Tables Vol C Tables 4.2.6.8 and 6.1.1.4'
H H 0.0000 0.0000 'International Tables Vol C Tables 4.2.6.8 and 6.1.1.4'
Br Br -0.6763 1.2805 'International Tables Vol C Tables 4.2.6.8 and 6.1.1.4'
N N 0.0311 0.0180 'International Tables Vol C Tables 4.2.6.8 and 6.1.1.4'
Sn Sn 0.0259 5.4591 'International Tables Vol C Tables 4.2.6.8 and 6.1.1.4'

_shelx_space_group_comment       
;
The symmetry employed for this shelxl refinement is uniquely defined
by the following loop, which should always be used as a source of
symmetry information in preference to the above space-group names.
They are only intended as comments.
;
_space_group_crystal_system      orthorhombic
_space_group_IT_number           36
_space_group_name_H-M_alt        'C m c 21'
_space_group_name_Hall           'C 2c -2'
loop_
_space_group_symop_operation_xyz
'x, y, z'
'-x, -y, z+1/2'
'x, -y, z+1/2'
'-x, y, z'
'x+1/2, y+1/2, z'
'-x+1/2, -y+1/2, z+1/2'
'x+1/2, -y+1/2, z+1/2'
'-x+1/2, y+1/2, z'

_cell_length_a                   10.0466(3)
_cell_length_b                   17.0996(5)
_cell_length_c                   8.7161(2)
_cell_angle_alpha                90
_cell_angle_beta                 90
_cell_angle_gamma                90
_cell_volume                     1497.36(7)
_cell_formula_units_Z            4
_cell_measurement_reflns_used    5697
_cell_measurement_temperature    223.00
_cell_measurement_theta_max      68.23
_cell_measurement_theta_min      5.07
_shelx_estimated_absorpt_T_max   0.235
_shelx_estimated_absorpt_T_min   0.210
_exptl_absorpt_coefficient_mu    22.681
_exptl_absorpt_correction_T_max  0.3201
_exptl_absorpt_correction_T_min  0.1338
_exptl_absorpt_correction_type   none
_exptl_absorpt_process_details   
;
SADABS-2016/2 (Bruker,2016/2) was used for absorption correction.
wR2(int) was 0.1530 before and 0.1055 after correction.
The Ratio of minimum to maximum transmission is 0.4180.
The \l/2 correction factor is Not present.
;
_exptl_absorpt_special_details   ?
_exptl_crystal_colour            'metallic whiteish colourless'
_exptl_crystal_colour_lustre     metallic
_exptl_crystal_colour_modifier   whiteish
_exptl_crystal_colour_primary    colourless
_exptl_crystal_density_diffrn    2.168
_exptl_crystal_density_meas      ?
_exptl_crystal_density_method    ?
_exptl_crystal_description       needle
_exptl_crystal_F_000             920
_exptl_crystal_size_max          0.1
_exptl_crystal_size_mid          0.1
_exptl_crystal_size_min          0.09
_exptl_transmission_factor_max   ?
_exptl_transmission_factor_min   ?
_diffrn_reflns_av_R_equivalents  0.0501
_diffrn_reflns_av_unetI/netI     0.0477
_diffrn_reflns_Laue_measured_fraction_full 0.988
_diffrn_reflns_Laue_measured_fraction_max 0.988
_diffrn_reflns_limit_h_max       11
_diffrn_reflns_limit_h_min       -12
_diffrn_reflns_limit_k_max       20
_diffrn_reflns_limit_k_min       -17
_diffrn_reflns_limit_l_max       10
_diffrn_reflns_limit_l_min       -9
_diffrn_reflns_number            5055
_diffrn_reflns_point_group_measured_fraction_full 0.879
_diffrn_reflns_point_group_measured_fraction_max 0.876
_diffrn_reflns_theta_full        67.684
_diffrn_reflns_theta_max         68.233
_diffrn_reflns_theta_min         5.173
_diffrn_ambient_temperature      223.00
_diffrn_detector_area_resol_mean ?
_diffrn_measured_fraction_theta_full 0.988
_diffrn_measured_fraction_theta_max 0.988
_diffrn_measurement_device_type  'Bruker APEX-II CCD'
_diffrn_measurement_method       '\f and \w scans'
_diffrn_radiation_type           CuK\a
_diffrn_radiation_wavelength     1.54184
_diffrn_source                   ?
_diffrn_source_current           1.1
_diffrn_source_power             0.055
_diffrn_source_voltage           50.0
_diffrn_standards_number         0
_reflns_Friedel_coverage         0.655
_reflns_Friedel_fraction_full    0.753
_reflns_Friedel_fraction_max     0.747
_reflns_number_gt                1266
_reflns_number_total             1274
_reflns_special_details          
;
 Reflections were merged by SHELXL according to the crystal
 class for the calculation of statistics and refinement.
 
 _reflns_Friedel_fraction is defined as the number of unique
 Friedel pairs measured divided by the number that would be
 possible theoretically, ignoring centric projections and
 systematic absences. Completness statistics refer to single and
 composite reflections containing twin component 1 only.
;
_reflns_threshold_expression     'I > 2\s(I)'
_computing_cell_refinement       'SAINT V8.40B (?, 2016)'
_computing_data_collection       ?
_computing_data_reduction        'SAINT V8.40B (?, 2016)'
_computing_molecular_graphics    'Olex2 1.3 (Dolomanov et al., 2009)'
_computing_publication_material  'Olex2 1.3 (Dolomanov et al., 2009)'
_computing_structure_refinement  'SHELXL 2018/3 (Sheldrick, 2015)'
_computing_structure_solution    'olex2.solve 1.3 (Bourhis et al., 2015)'
_refine_diff_density_max         2.679
_refine_diff_density_min         -0.839
_refine_diff_density_rms         0.212
_refine_ls_abs_structure_details 
;
 Refined as an inversion twin.
;
_refine_ls_abs_structure_Flack   0.13(2)
_refine_ls_extinction_coef       .
_refine_ls_extinction_method     none
_refine_ls_goodness_of_fit_ref   1.097
_refine_ls_hydrogen_treatment    constr
_refine_ls_matrix_type           full
_refine_ls_number_parameters     108
_refine_ls_number_reflns         1274
_refine_ls_number_restraints     198
_refine_ls_R_factor_all          0.0512
_refine_ls_R_factor_gt           0.0506
_refine_ls_restrained_S_all      1.099
_refine_ls_shift/su_max          0.000
_refine_ls_shift/su_mean         0.000
_refine_ls_structure_factor_coef Fsqd
_refine_ls_weighting_details     
'w=1/[\s^2^(Fo^2^)+(0.1055P)^2^] where P=(Fo^2^+2Fc^2^)/3'
_refine_ls_weighting_scheme      calc
_refine_ls_wR_factor_gt          0.1266
_refine_ls_wR_factor_ref         0.1267
_refine_special_details          
;
 Refined as a 2-component inversion twin.
;
_olex2_refinement_description    
;
1. Twinned data refinement
 Scales: 0.87(2)
 0.13(2)
2. Fixed Uiso
 At 1.2 times of:
  All C(H,H) groups
 At 1.5 times of:
  All C(H,H,H) groups
3. Restrained distances
 N1-C1 = N1-C3 = N1-C5 = N1-C7
 1.46 with sigma of 0.01
 C1-C3 = C3-C7
 2.5 with sigma of 0.01
 C1-C3 = C3-C5
 2.5 with sigma of 0.01
 C5-C6 = C8-C7 = C3-C4 = C1-C2
 1.48 with sigma of 0.01
 C7-C5 = C5-C1
 2.5 with sigma of 0.01
 C5-C7 = C7-C1
 2.5 with sigma of 0.01
4. Uiso/Uaniso restraints and constraints
All non-hydrogen atoms have similar U: within 2A with sigma of 0.01 and sigma
for terminal atoms of 0.02 within 2A
All non-hydrogen atoms restrained to be isotropic: with sigma of 0.01 and sigma
for terminal atoms of 0.02
5. Rigid body (RIGU) restrains
 All non-hydrogen atoms
 with sigma for 1-2 distances of 0.01 and sigma for 1-3 distances of 0.01
6. Others
 Fixed Sof: N1(0.5) C1(0.5) H1A(0.5) H1B(0.5) C2(0.5) H2A(0.5) H2B(0.5)
 H2C(0.5) C3(0.5) H3A(0.5) H3B(0.5) C4(0.5) H4A(0.5) H4B(0.5) H4C(0.5) C5(0.5)
 H5A(0.5) H5B(0.5) C6(0.5) H6A(0.5) H6B(0.5) H6C(0.5) C7(0.5) H7A(0.5) H7B(0.5)
 C8(0.5) H8A(0.5) H8B(0.5) H8C(0.5)
7.a Secondary CH2 refined with riding coordinates:
 C1(H1A,H1B), C3(H3A,H3B), C5(H5A,H5B), C7(H7A,H7B)
7.b Idealised Me refined as rotating group:
 C2(H2A,H2B,H2C), C4(H4A,H4B,H4C), C6(H6A,H6B,H6C), C8(H8A,H8B,H8C)
;
_atom_sites_solution_hydrogens   geom
_atom_sites_solution_primary     iterative
_atom_sites_solution_secondary   ?
loop_
_atom_site_label
_atom_site_type_symbol
_atom_site_fract_x
_atom_site_fract_y
_atom_site_fract_z
_atom_site_U_iso_or_equiv
_atom_site_adp_type
_atom_site_occupancy
_atom_site_site_symmetry_order
_atom_site_calc_flag
_atom_site_refinement_flags_posn
_atom_site_refinement_flags_adp
_atom_site_refinement_flags_occupancy
_atom_site_disorder_assembly
_atom_site_disorder_group
Sn1 Sn 0.500000 0.50900(5) 0.44101(15) 0.0421(4) Uani 1 2 d S TU P . .
Br1 Br 0.500000 0.62801(10) 0.6414(2) 0.0589(5) Uani 1 2 d S TU P . .
Br2 Br 0.30540(11) 0.57526(8) 0.27585(18) 0.0576(4) Uani 1 1 d . U . . .
N1 N -0.0070(16) 0.6595(6) 0.7246(12) 0.039(2) Uani 0.5 1 d D U P A -1
C1 C -0.1212(14) 0.6266(9) 0.8195(19) 0.044(4) Uani 0.5 1 d D U P A -1
H1A H -0.178224 0.594936 0.752581 0.053 Uiso 0.5 1 calc R U P A -1
H1B H -0.084500 0.591848 0.898299 0.053 Uiso 0.5 1 calc R U P A -1
C2 C -0.204(3) 0.6870(14) 0.895(3) 0.055(5) Uani 0.5 1 d D U P A -1
H2A H -0.240562 0.722036 0.818552 0.082 Uiso 0.5 1 calc R U P A -1
H2B H -0.150110 0.716501 0.967007 0.082 Uiso 0.5 1 calc R U P A -1
H2C H -0.276622 0.661875 0.950345 0.082 Uiso 0.5 1 calc R U P A -1
C3 C 0.0735(16) 0.7164(9) 0.821(2) 0.051(4) Uani 0.5 1 d D U P A -1
H3A H 0.148043 0.735720 0.759648 0.061 Uiso 0.5 1 calc R U P A -1
H3B H 0.017021 0.761277 0.846643 0.061 Uiso 0.5 1 calc R U P A -1
C4 C 0.127(3) 0.6836(17) 0.966(3) 0.070(6) Uani 0.5 1 d D U P A -1
H4A H 0.171344 0.634231 0.945060 0.104 Uiso 0.5 1 calc R U P A -1
H4B H 0.055048 0.675027 1.038076 0.104 Uiso 0.5 1 calc R U P A -1
H4C H 0.190801 0.719947 1.010218 0.104 Uiso 0.5 1 calc R U P A -1
C5 C 0.0825(13) 0.5934(8) 0.6736(19) 0.040(4) Uani 0.5 1 d D U P A -1
H5A H 0.160816 0.616334 0.623918 0.048 Uiso 0.5 1 calc R U P A -1
H5B H 0.113687 0.565902 0.765470 0.048 Uiso 0.5 1 calc R U P A -1
C6 C 0.025(2) 0.5347(13) 0.568(3) 0.049(6) Uani 0.5 1 d D U P A -1
H6A H -0.011891 0.561024 0.478771 0.074 Uiso 0.5 1 calc R U P A -1
H6B H -0.044801 0.505972 0.619920 0.074 Uiso 0.5 1 calc R U P A -1
H6C H 0.094109 0.498756 0.535126 0.074 Uiso 0.5 1 calc R U P A -1
C7 C -0.0639(17) 0.7021(11) 0.5868(16) 0.050(4) Uani 0.5 1 d D U P A -1
H7A H -0.127482 0.667494 0.535320 0.059 Uiso 0.5 1 calc R U P A -1
H7B H -0.113299 0.747884 0.623337 0.059 Uiso 0.5 1 calc R U P A -1
C8 C 0.036(3) 0.729(2) 0.473(4) 0.077(8) Uani 0.5 1 d D U P A -1
H8A H -0.003314 0.726876 0.370761 0.116 Uiso 0.5 1 calc R U P A -1
H8B H 0.112686 0.694432 0.476108 0.116 Uiso 0.5 1 calc R U P A -1
H8C H 0.062675 0.781698 0.495958 0.116 Uiso 0.5 1 calc R U P A -1

loop_
_atom_site_aniso_label
_atom_site_aniso_U_11
_atom_site_aniso_U_22
_atom_site_aniso_U_33
_atom_site_aniso_U_23
_atom_site_aniso_U_13
_atom_site_aniso_U_12
Sn1 0.0530(5) 0.0375(5) 0.0358(5) -0.0001(4) 0.000 0.000
Br1 0.0940(13) 0.0430(10) 0.0398(9) -0.0055(7) 0.000 0.000
Br2 0.0463(6) 0.0620(8) 0.0645(9) -0.0008(6) -0.0107(5) -0.0023(4)
N1 0.032(4) 0.041(5) 0.043(5) 0.005(4) -0.010(6) 0.000(6)
C1 0.047(7) 0.039(7) 0.046(8) 0.004(6) -0.007(6) -0.001(6)
C2 0.062(12) 0.053(11) 0.049(11) -0.001(9) 0.005(8) 0.011(9)
C3 0.044(7) 0.048(8) 0.060(8) -0.005(7) -0.005(7) -0.007(6)
C4 0.066(12) 0.069(13) 0.074(13) -0.014(12) -0.019(12) 0.002(11)
C5 0.031(7) 0.043(7) 0.045(7) 0.001(6) -0.010(6) 0.005(5)
C6 0.041(16) 0.054(10) 0.053(10) -0.015(9) -0.006(7) 0.003(7)
C7 0.043(6) 0.054(8) 0.051(8) 0.009(7) -0.005(6) 0.011(7)
C8 0.072(15) 0.082(14) 0.078(14) 0.022(12) 0.009(10) 0.015(10)

_geom_special_details            
;
 All esds (except the esd in the dihedral angle between two l.s. planes)
 are estimated using the full covariance matrix.  The cell esds are taken
 into account individually in the estimation of esds in distances, angles
 and torsion angles; correlations between esds in cell parameters are only
 used when they are defined by crystal symmetry.  An approximate (isotropic)
 treatment of cell esds is used for estimating esds involving l.s. planes.
;
loop_
_geom_bond_atom_site_label_1
_geom_bond_atom_site_label_2
_geom_bond_distance
_geom_bond_site_symmetry_2
_geom_bond_publ_flag
Sn1 Br1 2.682(2) . ?
Sn1 Br2 2.6792(14) 4_655 ?
Sn1 Br2 2.6792(14) . ?
N1 C1 1.522(11) . ?
N1 C3 1.521(11) . ?
N1 C5 1.511(11) . ?
N1 C7 1.517(10) . ?
C1 H1A 0.9800 . ?
C1 H1B 0.9800 . ?
C1 C2 1.484(13) . ?
C2 H2A 0.9700 . ?
C2 H2B 0.9700 . ?
C2 H2C 0.9700 . ?
C3 H3A 0.9800 . ?
C3 H3B 0.9800 . ?
C3 C4 1.483(13) . ?
C4 H4A 0.9700 . ?
C4 H4B 0.9700 . ?
C4 H4C 0.9700 . ?
C5 H5A 0.9800 . ?
C5 H5B 0.9800 . ?
C5 C6 1.480(12) . ?
C6 H6A 0.9700 . ?
C6 H6B 0.9700 . ?
C6 H6C 0.9700 . ?
C7 H7A 0.9800 . ?
C7 H7B 0.9800 . ?
C7 C8 1.481(13) . ?
C8 H8A 0.9700 . ?
C8 H8B 0.9700 . ?
C8 H8C 0.9700 . ?

loop_
_geom_angle_atom_site_label_1
_geom_angle_atom_site_label_2
_geom_angle_atom_site_label_3
_geom_angle
_geom_angle_site_symmetry_1
_geom_angle_site_symmetry_3
_geom_angle_publ_flag
Br2 Sn1 Br1 91.67(5) . . ?
Br2 Sn1 Br1 91.67(5) 4_655 . ?
Br2 Sn1 Br2 93.73(7) . 4_655 ?
C3 N1 C1 109.6(8) . . ?
C5 N1 C1 109.4(8) . . ?
C5 N1 C3 108.9(10) . . ?
C5 N1 C7 110.5(8) . . ?
C7 N1 C1 108.9(10) . . ?
C7 N1 C3 109.4(9) . . ?
N1 C1 H1A 108.7 . . ?
N1 C1 H1B 108.7 . . ?
H1A C1 H1B 107.6 . . ?
C2 C1 N1 114.1(14) . . ?
C2 C1 H1A 108.7 . . ?
C2 C1 H1B 108.7 . . ?
C1 C2 H2A 109.5 . . ?
C1 C2 H2B 109.5 . . ?
C1 C2 H2C 109.5 . . ?
H2A C2 H2B 109.5 . . ?
H2A C2 H2C 109.5 . . ?
H2B C2 H2C 109.5 . . ?
N1 C3 H3A 108.5 . . ?
N1 C3 H3B 108.5 . . ?
H3A C3 H3B 107.5 . . ?
C4 C3 N1 115.1(15) . . ?
C4 C3 H3A 108.5 . . ?
C4 C3 H3B 108.5 . . ?
C3 C4 H4A 109.5 . . ?
C3 C4 H4B 109.5 . . ?
C3 C4 H4C 109.5 . . ?
H4A C4 H4B 109.5 . . ?
H4A C4 H4C 109.5 . . ?
H4B C4 H4C 109.5 . . ?
N1 C5 H5A 108.0 . . ?
N1 C5 H5B 108.0 . . ?
H5A C5 H5B 107.2 . . ?
C6 C5 N1 117.2(12) . . ?
C6 C5 H5A 108.0 . . ?
C6 C5 H5B 108.0 . . ?
C5 C6 H6A 109.5 . . ?
C5 C6 H6B 109.5 . . ?
C5 C6 H6C 109.5 . . ?
H6A C6 H6B 109.5 . . ?
H6A C6 H6C 109.5 . . ?
H6B C6 H6C 109.5 . . ?
N1 C7 H7A 108.5 . . ?
N1 C7 H7B 108.5 . . ?
H7A C7 H7B 107.5 . . ?
C8 C7 N1 115.2(16) . . ?
C8 C7 H7A 108.5 . . ?
C8 C7 H7B 108.5 . . ?
C7 C8 H8A 109.5 . . ?
C7 C8 H8B 109.5 . . ?
C7 C8 H8C 109.5 . . ?
H8A C8 H8B 109.5 . . ?
H8A C8 H8C 109.5 . . ?
H8B C8 H8C 109.5 . . ?

loop_
_geom_hbond_atom_site_label_D
_geom_hbond_atom_site_label_H
_geom_hbond_atom_site_label_A
_geom_hbond_distance_DH
_geom_hbond_distance_HA
_geom_hbond_distance_DA
_geom_hbond_angle_DHA
_geom_hbond_site_symmetry_A
_geom_hbond_publ_flag
C5 H5B Br2 0.98 3.09 3.758(13) 126.7 3_565 yes

loop_
_geom_torsion_atom_site_label_1
_geom_torsion_atom_site_label_2
_geom_torsion_atom_site_label_3
_geom_torsion_atom_site_label_4
_geom_torsion
_geom_torsion_site_symmetry_1
_geom_torsion_site_symmetry_2
_geom_torsion_site_symmetry_3
_geom_torsion_site_symmetry_4
_geom_torsion_publ_flag
C1 N1 C3 C4 57(2) . . . . ?
C1 N1 C5 C6 65(2) . . . . ?
C1 N1 C7 C8 -172(2) . . . . ?
C3 N1 C1 C2 51.9(19) . . . . ?
C3 N1 C5 C6 -175.4(19) . . . . ?
C3 N1 C7 C8 68(2) . . . . ?
C5 N1 C1 C2 171.3(17) . . . . ?
C5 N1 C3 C4 -63(2) . . . . ?
C5 N1 C7 C8 -52(2) . . . . ?
C7 N1 C1 C2 -67.8(18) . . . . ?
C7 N1 C3 C4 176(2) . . . . ?
C7 N1 C5 C6 -55(2) . . . . ?

loop_
_diffrn_refln_index_h
_diffrn_refln_index_k
_diffrn_refln_index_l
_diffrn_refln_intensity_net
_diffrn_refln_intensity_u
2 0 0 2579.64 159.78
-6 0 0 3905.01 291.57
6 0 0 3803.22 238.58
-8 0 0 -69.49 141.99
8 0 0 8.6 4.9
-12 0 0 12.9 2.2
3 1 0 226.38 13.1
-3 1 0 153.38 36.3
3 -1 0 187.78 13.1
-3 -1 0 190.38 15.2
-3 -1 0 172.68 41.1
5 1 0 7668.33 453.95
5 -1 0 7361.16 453.85
-5 -1 0 6918.11 493.25
7 1 0 154.08 12.1
7 -1 0 159.98 12.4
-7 -1 0 156.28 13
7 1 0 135.29 12.1
-7 -1 0 202.08 75.69
-7 -1 0 169.28 11.4
7 -1 0 140.79 11.7
-7 -1 0 172.48 13.8
-7 1 0 178.28 14.3
-7 1 0 156.58 11.6
-7 1 0 147.29 13
-7 1 0 135.19 86.49
7 -1 0 151.38 11.2
7 1 0 145.89 11.2
9 -1 0 288.77 21.6
-9 -1 0 323.07 22.9
-9 1 0 316.67 22.9
9 1 0 294.87 21.8
-9 -1 0 392.76 125.89
-9 -1 0 315.37 22.2
-9 1 0 346.77 23.3
9 -1 0 269.77 23.1
-11 1 0 334.87 23.3
-11 -1 0 337.37 23.3
0 -2 0 6570.74 408.86
-2 -2 0 306.47 38.1
2 -2 0 251.07 16
2 -2 0 256.07 15.7
2 2 0 234.18 16
2 2 0 226.98 15.9
4 -2 0 1528.55 102.79
4 2 0 1890.91 102.99
-4 2 0 1444.36 139.69
-6 -2 0 1684.83 162.28
-6 -2 0 1878.41 111.69
6 -2 0 1826.52 110.29
6 2 0 1614.94 110.19
8 -2 0 21.8 5.7
-8 -2 0 89.69 76.79
8 -2 0 32 4.5
8 -2 0 29.3 3.5
-8 2 0 25.2 3.5
-8 -2 0 30 5.1
-8 2 0 32.2 7.8
-8 2 0 26.2 5.3
8 2 0 26.7 4.2
8 2 0 28.4 3.4
-8 2 0 -83.29 130.69
-8 -2 0 32.6 5
-10 2 0 539.15 34.7
-10 -2 0 520.95 34.4
10 2 0 455.95 32.3
-12 2 0 15.2 2.8
-12 -2 0 14.9 2.3
-1 -3 0 3436.66 209.58
1 -3 0 3120.49 207.58
3 -3 0 109.59 8
3 -3 0 108.59 7.5
-3 3 0 161.78 43
3 3 0 105.39 8
3 3 0 96.79 7.8
3 3 0 110.49 8.4
-3 -3 0 117.09 33.7
3 -3 0 107.89 7.3
5 -3 0 557.14 37.8
5 -3 0 626.44 39.5
5 3 0 627.24 38.8
-5 -3 0 599.14 88.59
-5 3 0 585.74 38.2
-5 3 0 599.14 41.2
-5 3 0 512.15 94.69
5 -3 0 559.94 38.1
5 3 0 621.94 38.1
-7 -3 0 97.29 58.89
-7 -3 0 157.98 13
7 -3 0 168.58 12.7
-7 3 0 175.68 14.6
7 3 0 155.68 11.2
7 3 0 140.49 11.7
-7 3 0 150.68 11.4
7 -3 0 169.98 11.5
7 -3 0 148.49 11.8
-7 3 0 231.08 110.39
7 -3 0 139.59 10.8
-7 3 0 139.09 13
9 3 0 151.18 12.9
9 -3 0 170.38 12.5
-9 -3 0 70.69 160.28
-9 3 0 177.48 14.2
-9 3 0 173.88 14.4
-9 -3 0 164.68 13.7
9 3 0 158.48 11.6
-11 -3 0 96.09 8.1
11 3 0 89.79 6.6
-11 3 0 95.39 8
0 -4 0 41.7 3.6
0 4 0 46.2 3.8
0 -4 0 41.6 9.3
0 -4 0 49 3.9
2 4 0 1383.66 92.99
2 -4 0 1544.35 101.19
-2 4 0 1561.24 93.09
4 -4 0 256.67 17.4
-4 4 0 239.08 67.49
4 -4 0 235.28 16.2
-4 -4 0 187.98 45
4 4 0 261.37 17.8
4 -4 0 249.78 16.6
4 4 0 247.48 17.2
-6 -4 0 86.09 51.19
6 4 0 78.29 8.8
6 4 0 57.99 5.8
6 -4 0 66.09 6.7
6 -4 0 56.79 6
6 4 0 62.19 5.4
-6 4 0 62.09 94.09
6 -4 0 57.39 5.1
6 -4 0 55.49 6.1
-6 -4 0 55.99 6.7
-6 4 0 62.09 8.3
-6 4 0 55.89 5.4
8 4 0 235.08 17
-8 -4 0 117.59 70.39
-8 -4 0 251.87 19
8 -4 0 242.68 18.4
-8 4 0 235.98 17.3
8 -4 0 275.67 18.4
8 4 0 240.58 18.9
8 -4 0 235.78 17.2
-8 -4 0 281.97 18.2
-8 4 0 238.38 19.3
-8 4 0 258.07 22
-10 -4 0 5.8 2.3
-10 4 0 7.7 2.8
10 4 0 5.4 1.7
-1 -5 0 36.4 10.6
1 -5 0 30.7 3.8
1 -5 0 32.8 10
-1 -5 0 41 4.2
1 -5 0 37 3.4
-1 5 0 33.1 3.3
-3 -5 0 3463.25 235.98
5 -5 0 169.38 13.2
-5 -5 0 95.69 43.8
5 -5 0 156.48 12.3
5 5 0 180.48 15
5 5 0 167.38 12.8
-5 5 0 186.88 12.2
7 5 0 857.31 57.39
-7 5 0 834.82 56.69
7 5 0 886.11 56.49
-7 5 0 975.6 60.99
-7 -5 0 859.31 133.79
-7 -5 0 884.41 58.49
7 -5 0 894.21 56.89
-9 5 0 122.69 11.8
9 5 0 118.19 9
9 5 0 119.39 10.4
-9 5 0 123.79 11.2
-9 -5 0 131.69 11
9 -5 0 134.59 12.4
-9 5 0 117.99 9.2
-9 -5 0 112.09 77.69
-11 -5 0 8.3 2.4
11 5 0 5.3 1.7
-11 5 0 5.9 1.8
11 5 0 6 1.3
0 -6 0 42.6 3.9
0 -6 0 51.29 12.1
0 -6 0 49.8 4.4
-2 6 0 7219.38 479.35
-2 -6 0 8152.58 493.15
2 -6 0 7917.81 490.15
4 -6 0 1073.59 67.49
4 6 0 952.2 68.79
-4 6 0 1153.78 155.28
4 6 0 1103.39 68.19
-4 -6 0 1177.98 118.49
-4 6 0 1115.89 67.59
6 -6 0 191.08 13.9
6 6 0 182.08 13.7
-6 -6 0 130.89 54.19
-6 -6 0 164.58 14.4
-6 6 0 176.88 12.7
6 -6 0 159.68 13.1
-6 6 0 167.98 16
8 6 0 1632.24 104.09
-8 6 0 1547.85 102.99
8 -6 0 1638.34 103.29
-8 6 0 1544.15 104.99
-8 -6 0 1693.03 104.89
-8 -6 0 1420.56 159.58
-8 6 0 1740.63 107.09
8 -6 0 1764.22 104.39
-10 6 0 4 2
-10 -6 0 4.8 1.9
1 -7 0 2916.51 190.38
-1 -7 0 2864.31 190.78
3 -7 0 8839.92 526.15
3 7 0 7610.94 507.95
5 7 0 10.9 2.6
5 -7 0 10 2.9
5 -7 0 12.3 2.1
5 -7 0 12.7 2.9
-5 -7 0 13.6 2.9
-5 -7 0 10.8 3.5
-5 -7 0 -7 36.8
5 7 0 8.9 2.7
-5 7 0 7.8 3.4
-5 7 0 12.6 2.5
-7 7 0 1242.48 84.19
-7 -7 0 1290.17 86.19
7 -7 0 1340.67 84.09
7 -7 0 1339.57 84.49
-7 7 0 1390.56 88.99
7 7 0 1386.26 85.49
-9 7 0 178.18 13.9
-9 7 0 162.88 11.9
9 7 0 164.58 14.9
-9 -7 0 134.69 72.59
9 7 0 166.08 11.7
-9 -7 0 170.38 13.4
9 -7 0 153.78 14.6
-11 -7 0 4.6 1.8
11 7 0 3.9 1.4
11 7 0 2.5 1
-11 7 0 5 1.7
0 -8 0 530.45 48.8
0 8 0 602.34 37.7
-2 -8 0 8286.87 530.65
4 -8 0 1622.94 103.79
4 8 0 1583.34 104.29
-4 -8 0 1777.82 105.99
-4 -8 0 1648.73 135.89
6 -8 0 348.67 23.7
-6 -8 0 327.57 25.8
6 8 0 376.16 25.5
-6 8 0 331.47 27.8
-6 8 0 375.06 23.9
-8 -8 0 1262.07 82.69
-8 -8 0 1087.29 141.39
8 8 0 1328.57 82.19
8 8 0 1301.67 82.49
-8 8 0 1371.86 85.69
-8 8 0 1209.18 82.99
8 -8 0 1316.67 81.49
-8 8 0 1249.28 81.19
10 8 0 2.8 1.2
-10 8 0 5.3 2.3
10 8 0 3.4 1.5
-10 -8 0 2.1 1.7
1 9 0 1329.47 87.49
-1 -9 0 1555.64 103.69
-1 9 0 1344.57 87.19
3 -9 0 3572.04 241.78
-3 -9 0 3658.53 246.58
-5 9 0 411.86 33
5 -9 0 433.56 29.8
-5 9 0 464.55 29.4
-5 -9 0 464.85 31.8
-5 -9 0 420.16 76.79
5 9 0 440.66 31.2
5 9 0 481.85 30.1
-7 9 0 753.12 55.39
7 -9 0 814.52 51.39
7 9 0 838.62 50.59
7 -9 0 826.12 51.29
7 9 0 862.21 52.59
-7 -9 0 720.03 52.39
7 9 0 784.22 52.19
-7 -9 0 651.23 111.19
-7 9 0 731.33 50.69
9 9 0 214.88 15.2
9 9 0 231.08 16.7
-9 -9 0 223.48 16.5
9 9 0 215.58 15
-9 9 0 250.27 17.3
-9 9 0 212.58 15.2
0 -10 0 991 80.79
0 10 0 1060.79 66.69
2 -10 0 537.85 51.99
-2 10 0 472.75 32.7
-2 -10 0 510.55 51.89
2 10 0 528.15 34.4
-2 10 0 519.25 34.6
4 -10 0 273.37 18.4
4 10 0 264.77 19.2
-4 -10 0 299.87 54.69
4 -10 0 279.47 18.9
-4 10 0 253.27 18.3
-4 10 0 270.77 21.4
-4 -10 0 297.67 20.3
-6 -10 0 87.99 9.4
-6 -10 0 51.49 50.19
6 -10 0 84.59 8.9
-6 10 0 72.19 9.2
6 10 0 92.99 9.2
6 -10 0 85.89 7.4
-6 10 0 94.59 7.7
-8 10 0 68.89 7.6
8 10 0 70.59 5.9
8 10 0 76.39 8
-8 10 0 58.99 6
8 10 0 62.79 5.6
-8 -10 0 92.49 61.49
8 -10 0 83.99 8.9
8 -10 0 74.79 7.2
-8 -10 0 66.39 7.2
10 10 0 44.7 3.9
-10 10 0 49.5 4.8
1 11 0 220.88 17
-1 11 0 274.67 18.8
1 -11 0 279.67 36.5
1 11 0 277.27 18.8
-1 11 0 227.78 16.8
-1 -11 0 263.07 36.2
3 11 0 11.2 4.9
-3 -11 0 0.8 19.9
3 11 0 8.8 2.5
-3 11 0 8.1 1.8
3 11 0 10.7 2.7
3 -11 0 -7.8 17.2
-3 11 0 12.2 3.3
-5 -11 0 306.57 63.99
-5 -11 0 413.96 28.2
5 -11 0 372.66 25.7
5 -11 0 361.06 26.3
5 11 0 411.76 26.4
-5 11 0 377.56 29.9
5 11 0 413.56 26.4
-5 11 0 391.86 25.7
5 11 0 366.66 27.7
7 -11 0 11.5 4.5
-7 11 0 14.4 6.2
-7 -11 0 10.4 3.8
-7 -11 0 7.2 55.39
7 11 0 10.4 2.4
-7 11 0 9.6 5.2
7 11 0 9.9 4.7
7 11 0 13.6 2.5
-7 11 0 10.7 2.6
7 -11 0 13 2.9
9 11 0 29.5 3.1
9 11 0 30.4 3
-9 11 0 30.9 3.2
0 12 0 819.22 56.99
0 -12 0 923.41 77.49
0 12 0 969.8 59.29
2 12 0 194.48 14.9
-2 12 0 177.58 12.8
2 12 0 166.38 13.2
-2 12 0 191.18 14.9
4 -12 0 128.59 9.7
4 12 0 130.69 11.9
4 -12 0 125.09 10.5
-4 -12 0 172.18 42.7
-4 12 0 130.39 9.8
4 12 0 127.49 10.6
-4 12 0 133.99 12.8
6 -12 0 170.68 13.9
-6 12 0 164.18 17.1
6 12 0 197.48 13.1
-6 -12 0 143.89 61.29
6 12 0 188.88 13.1
-6 12 0 171.48 12.8
6 -12 0 168.38 12.7
6 12 0 164.08 14.6
8 12 0 21.5 2.5
8 12 0 18.6 2.6
-8 12 0 20.3 2.8
1 13 0 450.65 29.6
-1 -13 0 386.36 50.59
1 -13 0 444.86 51.29
-1 13 0 422.36 29.3
1 13 0 383.56 27.2
-1 13 0 392.76 27
-3 13 0 167.78 12.1
-3 -13 0 157.78 39.7
3 13 0 178.08 14.4
3 13 0 167.98 12.9
3 13 0 146.79 13.2
-3 13 0 169.18 14.6
5 13 0 719.13 42.8
-5 13 0 648.64 42
5 13 0 665.93 42.5
-5 13 0 653.43 46.8
5 13 0 626.14 44.5
5 -13 0 581.54 41.7
-7 -13 0 -7.6 58.79
7 13 0 8.7 2.1
7 -13 0 4.5 4.7
7 13 0 7.8 2
9 13 0 31 2.8
0 -14 0 1728.13 133.59
0 14 0 1809.82 113.79
2 14 0 19.3 4.3
-2 -14 0 30.5 27.3
2 -14 0 20.1 22.9
2 14 0 18.4 4.4
-2 14 0 20.9 4.4
-2 14 0 27.9 4.7
4 14 0 336.27 24.8
-4 14 0 334.07 25.7
-4 -14 0 330.27 89.79
4 14 0 337.87 22.8
4 14 0 286.47 22.1
-4 14 0 333.07 22
4 -14 0 321.67 21.8
-6 14 0 295.47 21.6
6 14 0 342.57 21.7
6 14 0 323.97 21.6
8 14 0 5.5 1.2
-8 14 0 4.9 1.4
8 14 0 4.8 1.1
-1 15 0 987.4 64.39
-1 15 0 998 66.79
1 15 0 1061.09 67.19
-1 -15 0 998.9 91.49
1 -15 0 1013.8 89.29
3 -15 0 179.78 12.8
-3 15 0 187.68 15.9
3 -15 0 183.48 13.7
-3 -15 0 198.88 45.7
-3 15 0 180.08 13.1
3 15 0 181.58 13.9
5 15 0 777.82 45.8
5 15 0 643.44 45.3
-5 15 0 691.33 45.3
7 15 0 53.59 4.4
7 15 0 56.49 4.4
-7 15 0 49.7 4.6
0 16 0 644.74 41.8
0 -16 0 654.73 69.89
0 16 0 640.14 44.1
-2 -16 0 169.68 42.6
2 16 0 179.08 14
-2 16 0 195.48 13.6
2 16 0 198.08 16.2
-2 16 0 188.18 15.8
-4 16 0 222.28 14.7
4 16 0 210.38 15.2
4 16 0 191.68 14.6
6 16 0 180.28 12.8
6 16 0 207.98 13
-6 16 0 174.88 13
1 17 0 203.38 14.5
-1 -17 0 164.08 42.7
-1 17 0 200.58 14.2
3 17 0 226.08 16.4
-3 17 0 225.48 15.9
5 17 0 55.59 4.9
-5 17 0 55.49 5
5 17 0 64.99 5.2
0 18 0 7.9 2.2
2 18 0 108.79 8.8
-2 18 0 107.29 8.2
-4 18 0 11.7 2.1
4 18 0 12.9 2.3
-1 19 0 15.4 2.5
1 19 0 15.3 2.7
-3 19 0 25.1 3.5
3 19 0 23.1 3.9
0 20 0 79.79 6.3
-2 20 0 25.5 2.7
2 20 0 22.9 2.8
0 0 -1 -0.6 4.5
-2 0 -1 8.1 14.2
2 0 -1 5 1.3
-2 0 1 11.4 31.3
2 0 -1 6.2 1.2
-2 0 -1 5.2 1.3
-4 0 1 3.2 53.69
-4 0 1 0.5 2.1
4 0 1 1.8 2.1
-4 0 -1 1.1 1.9
4 0 1 0.2 1.3
4 0 -1 1.7 1.6
4 0 -1 1.9 1.4
4 0 -1 2 1.1
-4 0 -1 5.3 25.1
6 0 -1 1.1 1.5
-6 0 -1 1.9 2.4
-6 0 1 0.2 2.1
-6 0 1 1.3 1.3
-6 0 1 -29.9 73.39
-6 0 -1 30.3 45.1
6 0 1 0.7 1.4
6 0 -1 0.2 1.3
6 0 -1 0.8 2
6 0 1 2.9 3.4
-8 0 -1 -8.9 71.49
-8 0 -1 1.4 2.2
-8 0 1 3.7 1.7
8 0 1 1 1.4
8 0 -1 2 3.7
8 0 1 2.1 1.8
-8 0 -1 1.8 2.1
-8 0 1 0.1 2
8 0 -1 1.4 1.7
8 0 -1 4.4 2.1
-8 0 1 0.1 2.4
-10 0 -1 5.8 137.59
-10 0 1 1 1.9
-10 0 -1 1.1 2
-12 0 1 0.4 1.1
-12 0 -1 0 1
1 1 -1 519.85 35.7
-1 1 -1 599.74 35.8
-1 1 -1 602.24 35.7
3 -1 1 1304.27 86.19
3 1 -1 1374.96 86.59
3 -1 1 1346.77 86.29
3 1 1 1420.36 86.49
3 -1 -1 1487.15 86.39
5 1 -1 288.87 17.3
-5 -1 -1 294.57 55.99
5 -1 1 232.68 17.1
-5 1 1 313.77 83.79
5 -1 1 240.48 17.8
-5 1 1 235.28 17.4
-5 1 1 283.97 20.5
5 -1 1 242.88 17.6
5 -1 -1 292.87 17.1
-5 -1 1 255.97 70.99
-5 1 -1 213.58 53.09
5 1 1 298.97 18.3
-5 -1 1 234.38 19.7
5 1 1 246.18 17.7
-5 -1 1 264.77 19.1
5 1 1 260.47 17.6
5 1 1 250.57 17
-7 -1 -1 300.97 71.99
7 1 -1 276.87 18.9
7 1 -1 271.57 19.7
7 -1 1 297.57 20.7
7 -1 1 291.27 19.6
-7 1 1 296.87 21.7
7 1 -1 283.27 19.9
7 1 -1 258.17 18.9
-7 -1 -1 272.27 20.7
-7 1 1 273.97 19.3
7 -1 1 266.57 20.1
-7 1 1 325.87 22.6
-7 1 -1 210.98 73.49
7 -1 -1 262.57 19.3
-7 1 -1 303.57 22
-7 -1 1 180.08 93.39
-7 -1 1 299.87 21.5
-7 1 -1 262.37 20.8
7 -1 -1 291.67 20
-7 1 -1 286.57 19
-7 -1 1 287.27 19.3
7 1 1 278.67 19.5
-7 -1 1 317.87 22.3
7 1 1 271.67 20.1
-9 1 1 26.4 5.2
9 1 -1 24.4 3.1
-9 -1 -1 28.3 5.1
9 1 -1 39.9 13.5
9 -1 1 25 4.2
9 -1 1 26.4 3.1
9 1 -1 23.4 3.7
-9 1 1 30.6 5.1
-9 1 1 26.7 3.5
-9 1 -1 24.1 4
-9 -1 1 28.9 5
9 1 1 27.9 3.4
-9 -1 1 26.9 5
9 -1 -1 26.9 3.5
9 -1 -1 29.1 3.4
-9 1 -1 267.47 178.18
9 1 1 24.1 4.2
-11 1 1 21.8 3.5
-11 -1 -1 20.3 3.4
-11 1 -1 20.6 3.4
0 2 -1 1659.73 101.49
0 -2 -1 1618.74 102.09
2 -2 1 6344.57 395.06
2 2 -1 5801.72 387.36
-2 2 -1 6661.23 387.36
-4 -2 -1 527.25 68.29
-4 2 1 495.15 90.49
4 2 -1 601.34 37
4 -2 1 530.65 36.6
-4 2 1 521.65 39
4 -2 -1 625.84 36.5
4 -2 -1 614.44 36.3
-4 -2 1 524.55 88.69
-4 2 -1 584.44 72.99
4 2 1 584.04 37.1
-6 -2 -1 214.48 17.1
6 2 -1 256.17 16.1
6 -2 1 207.78 16.5
6 2 -1 219.18 15.7
-6 -2 -1 261.47 18
-6 -2 -1 229.18 55.49
-6 2 1 168.38 101.89
6 2 -1 242.18 16.5
-6 2 1 208.38 15.9
-6 2 1 258.97 19.2
6 -2 1 243.28 16.4
6 -2 -1 259.97 17
6 2 1 223.28 16.1
-6 2 -1 225.98 15.9
-6 -2 1 229.18 18.4
-6 2 -1 219.58 18.6
-6 2 -1 191.98 65.39
-6 -2 1 236.28 16.1
-6 -2 1 155.18 73.79
6 2 1 218.68 16.4
6 -2 -1 228.58 15.9
-8 2 1 863.81 52.99
8 -2 1 808.52 50.99
8 2 -1 676.93 49.4
8 -2 1 799.82 49.4
-8 -2 -1 728.13 119.39
8 2 -1 674.03 50.19
-8 2 1 777.02 49.5
8 2 -1 730.33 49.99
8 -2 1 709.53 52.49
-8 -2 -1 767.52 50.89
-8 2 1 835.72 52.89
8 -2 -1 771.62 49.7
8 -2 -1 694.13 49.4
-8 2 -1 555.14 129.39
8 2 1 731.23 50.29
8 -2 -1 818.72 49.6
-8 -2 1 804.12 51.69
-8 2 -1 807.62 51.89
8 2 1 751.52 49.4
-8 -2 1 870.71 52.29
10 2 -1 118.59 8.9
-10 2 1 139.59 11.2
-10 -2 -1 120.69 10.6
-10 -2 -1 128.19 107.39
10 -2 -1 99.19 15.9
-10 2 -1 123.79 10.7
-10 -2 1 131.69 11.1
-1 -3 -1 1176.88 72.79
1 -3 1 1097.39 75.49
1 3 -1 1075.99 67.59
-1 -3 1 1130.09 77.19
1 -3 -1 973.7 67.69
-1 3 -1 1086.89 67.49
-3 -3 -1 2782.52 199.58
3 -3 -1 2810.52 173.38
-5 3 1 1092.79 170.98
-5 3 1 1237.48 80.49
5 3 -1 1429.66 80.79
5 -3 1 1135.79 80.59
-5 -3 -1 1459.65 124.79
5 -3 1 1220.68 80.89
5 3 1 1429.66 80.99
-5 -3 1 1028.8 134.69
5 3 1 1384.86 80.89
-5 3 -1 1087.59 127.69
-7 3 1 495.25 33.4
7 -3 1 558.94 33.5
7 3 -1 525.95 33
7 3 -1 489.75 33.2
-7 -3 -1 569.24 33.9
-7 -3 -1 491.95 34.5
-7 3 1 505.35 35.4
7 -3 1 509.15 33.9
7 3 -1 475.15 33.8
-7 -3 -1 446.06 86.69
7 3 -1 487.95 33.7
-7 3 -1 540.35 36.6
-7 3 -1 493.05 33
7 3 1 528.35 33.4
7 -3 -1 539.15 33.7
7 -3 -1 477.95 33.1
-7 -3 1 606.84 114.99
7 -3 -1 463.05 32.7
-7 3 -1 344.27 105.59
7 3 1 499.45 33.9
9 -3 1 23.4 4
-9 3 1 25.5 5.2
-9 -3 -1 25.4 69.49
-9 3 1 23.8 3.3
-9 3 1 23 4.6
9 3 -1 24.6 3.1
9 3 -1 22.8 3.7
-9 3 -1 66.99 182.08
9 -3 -1 20.5 3.1
-9 -3 1 27.3 4.5
-9 -3 1 147.89 159.38
-9 3 -1 27.3 4.8
-9 -3 1 31.7 5.1
-9 3 -1 25.6 4.5
9 3 1 21.4 4
9 -3 -1 24.9 5.9
9 3 1 21.4 3.1
-11 3 1 75.29 7.2
-11 -3 -1 91.49 7.4
11 3 1 71.69 5.9
-11 -3 1 83.09 7.8
-11 3 -1 94.59 7.7
0 -4 -1 8296.17 520.35
0 4 -1 8402.86 520.75
0 -4 1 8688.23 529.75
0 -4 -1 8343.87 525.45
2 4 -1 1428.66 92.79
2 4 -1 1404.16 92.89
-2 4 -1 1601.64 92.69
2 -4 -1 1423.06 92.59
-2 4 -1 1593.34 92.79
4 -4 1 277.17 17.4
4 4 -1 287.17 18
4 -4 1 230.48 18.4
4 -4 1 284.97 17.8
-4 4 1 297.27 95.29
-4 -4 -1 236.88 47.5
4 4 -1 281.07 18.3
4 4 1 236.58 18
4 -4 -1 250.57 17.1
4 -4 -1 253.17 17.4
-4 4 -1 296.17 17.7
-4 4 -1 246.78 19.3
-4 -4 1 243.38 56.19
-6 4 1 512.45 35.1
-6 -4 -1 516.35 82.89
6 4 -1 542.45 34.1
6 -4 1 523.25 33.6
6 -4 1 478.65 34.9
6 4 -1 531.95 34.3
6 -4 1 555.44 35.6
-6 4 -1 521.15 128.79
6 -4 -1 529.55 33.7
-6 4 -1 523.35 33.5
-6 -4 1 442.46 35.2
6 -4 -1 523.05 33.2
-6 4 -1 450.55 36.3
-6 -4 1 535.55 97.39
-6 -4 1 536.25 36
6 -4 -1 528.75 32.9
6 4 1 515.95 35.5
6 4 1 475.65 33.8
-8 -4 -1 415.26 77.89
8 -4 1 421.46 28.7
-8 -4 -1 429.46 28.6
-8 4 1 441.26 29.5
-8 4 1 426.06 27.4
8 4 -1 390.26 26.6
-8 4 -1 199.28 140.39
8 -4 -1 386.56 26.7
8 -4 -1 385.76 27.3
-8 4 -1 376.86 28.9
-8 4 -1 413.76 35.1
-8 -4 1 298.87 101.29
8 4 1 443.66 27.3
8 4 1 391.16 32.3
-10 -4 -1 311.17 21.4
10 4 -1 291.77 19.8
-10 4 1 309.87 21.8
-10 4 -1 313.97 21.7
10 4 1 265.37 19.7
-10 -4 1 320.17 21.9
1 5 -1 1690.43 108.19
1 -5 1 1660.43 132.39
1 -5 -1 1706.73 113.49
-1 5 -1 1722.03 107.99
-1 5 -1 1716.83 108.09
1 -5 -1 1910.81 107.89
3 5 -1 253.57 18
-3 -5 -1 320.27 41.2
3 -5 1 318.57 34.2
3 5 -1 272.27 18.7
3 5 -1 254.57 18.4
-3 -5 1 254.17 19.6
-3 5 -1 278.07 17.9
-3 -5 1 322.97 46.2
-3 5 -1 280.57 19.2
-3 5 -1 276.57 18.2
5 5 -1 1306.87 79.69
5 -5 1 1201.18 78.69
-5 5 1 1286.17 78.49
-5 5 1 1201.38 81.89
5 -5 1 1195.48 78.69
5 5 -1 1292.27 79.09
5 -5 -1 1300.97 78.39
-5 -5 1 1112.49 78.69
5 5 1 1150.78 79.19
-5 5 -1 1368.56 78.69
-5 5 -1 1460.95 145.49
-7 -5 -1 31.2 44.4
7 -5 1 66.69 8.9
7 5 -1 58.69 5.5
-7 5 1 70.49 7.8
-7 5 1 69.39 6.3
7 5 -1 61.49 6.4
-7 -5 -1 61.89 7
7 5 -1 46.6 8.6
-7 -5 1 65.59 72.49
7 5 1 74.89 6.9
-7 -5 1 73.99 8.2
7 5 1 72.29 6
-7 5 -1 81.39 117.49
-7 5 -1 55.99 8.4
-7 5 -1 63.89 5.9
7 -5 -1 66.79 7
-9 5 1 3.3 1.7
-9 5 1 5.3 4.2
9 5 -1 4.4 1.7
-9 -5 -1 -24.4 59.59
9 -5 1 11.5 10.1
-9 -5 -1 4.7 2.3
9 5 -1 4.6 3.4
9 5 1 2.6 1.4
-9 -5 1 8.6 3
9 -5 -1 4.9 1.6
9 -5 -1 9.3 4.4
9 5 1 4.8 3
-9 5 -1 6.9 3.1
-9 -5 1 217.28 110.79
-11 -5 -1 65.69 5.8
-11 5 1 61.89 6
11 5 -1 60.19 4.6
11 5 -1 63.69 5.3
11 5 1 57.89 5.3
11 5 1 53.89 4.6
-11 5 -1 65.09 5.7
-11 -5 1 58.59 5.8
0 6 -1 2401.46 153.08
0 6 -1 2471.65 153.28
0 -6 -1 2661.53 160.48
0 -6 1 2376.66 164.48
0 -6 -1 2437.56 152.88
2 -6 1 232.58 16.6
2 6 -1 236.28 16.1
2 -6 1 218.18 29.1
2 6 -1 246.78 16.2
-2 -6 1 231.68 32.6
-2 6 -1 250.97 15.7
2 -6 -1 213.98 23.7
-2 6 -1 256.17 16
2 6 1 231.58 16.1
4 6 -1 351.76 23.1
4 6 -1 351.06 24
-4 -6 -1 406.66 56.39
4 6 -1 379.76 23.8
4 -6 1 326.37 23.7
-4 6 1 337.57 22.2
4 6 1 343.47 22.8
-4 6 -1 358.46 24.8
4 6 1 328.67 23.3
-4 -6 1 345.07 63.79
4 -6 -1 311.47 22.1
4 -6 -1 325.17 22.4
6 -6 1 334.67 25.1
-6 6 1 367.16 27.2
-6 -6 -1 314.87 64.19
6 -6 1 332.37 22.7
-6 6 1 320.37 23
-6 -6 -1 363.66 24.9
6 6 1 369.16 23.2
6 6 1 319.87 23.9
-6 6 -1 328.47 111.69
-6 6 -1 301.67 26.2
-6 6 -1 389.56 23.4
8 -6 1 7.4 5.7
-8 6 1 9.6 2.5
-8 -6 -1 72.39 51.59
-8 -6 -1 15.8 3.8
8 6 -1 13.1 2.3
-8 6 1 7.9 3.2
8 6 -1 16.2 3.5
8 6 -1 15.1 2.8
-8 6 -1 13.7 4.5
8 -6 -1 21.9 2.9
8 -6 -1 16.6 4
-8 6 -1 15.4 4.3
-8 -6 1 22.6 80.29
-8 6 -1 16 2.7
-10 6 1 81.19 7.8
-10 -6 -1 83.69 7.1
-10 6 1 64.39 5.7
10 6 -1 76.29 6.5
10 6 -1 81.79 6
-10 -6 1 71.29 7.2
10 6 1 63.89 5.6
-10 6 -1 82.79 7.4
1 -7 1 303.37 36.3
-1 7 1 325.07 24.2
1 7 -1 378.66 23.3
-1 -7 -1 353.06 23
-1 -7 -1 325.17 22.7
1 7 -1 370.26 23.6
1 -7 1 343.47 24.2
-1 7 -1 388.96 23.5
-1 -7 1 325.87 37.1
1 -7 -1 403.66 23
-1 7 -1 394.26 23.6
3 -7 1 677.23 63.29
3 7 -1 732.63 47.9
3 7 -1 726.03 48.3
3 7 -1 756.42 48.2
-3 7 -1 794.52 47.5
-3 7 -1 776.72 47.6
-3 -7 1 712.83 72.39
3 7 1 676.03 48.2
-3 7 -1 792.32 48
3 -7 -1 738.53 47.9
3 -7 -1 797.72 47.4
3 -7 -1 765.62 47.3
-5 -7 -1 131.79 11.8
-5 -7 -1 123.49 42
5 -7 1 101.29 9.3
5 7 -1 119.99 14.4
-5 7 -1 119.69 14.6
-5 7 -1 277.17 98.99
5 -7 -1 125.99 8.5
-5 -7 1 82.39 50.29
5 7 1 101.79 10
5 7 1 94.89 9.5
5 -7 -1 124.59 9
7 7 -1 154.38 10.7
7 7 -1 153.68 12
-7 7 1 126.69 14.1
7 -7 1 149.99 12.6
-7 -7 -1 117.79 51.89
7 -7 1 120.09 12.7
-7 -7 -1 155.18 12.7
-7 -7 1 115.79 12.6
-7 -7 1 154.38 11.9
-7 7 -1 145.59 14.6
7 -7 -1 153.18 10.6
-7 7 -1 142.19 11
-7 -7 1 74.69 69.39
9 7 -1 24.7 3.1
-9 -7 -1 26.9 4.1
-9 7 1 18 3
-9 7 1 17.2 3.8
9 -7 1 14.2 10.1
-9 -7 -1 57.09 56.69
9 7 -1 27.4 3.6
-9 -7 1 -96.79 169.58
-9 7 -1 25 4.4
-9 -7 1 19.1 4.2
9 7 1 18.5 2.8
-11 -7 -1 5.2 1.5
11 7 -1 3.5 1
11 7 -1 5 1.4
-11 -7 1 6.9 2.1
-11 7 -1 5.5 1.7
11 7 1 4.9 1.2
0 -8 -1 724.53 45.2
0 -8 -1 717.33 45.5
0 8 -1 651.63 45.2
0 8 -1 756.02 45.8
0 8 -1 741.13 45.5
2 8 -1 996.4 66.49
2 8 -1 1003.3 66.79
-2 -8 -1 1127.99 79.69
-2 8 1 1081.89 67.59
2 -8 1 1050.69 82.69
2 8 -1 989.5 66.59
2 8 1 1109.19 67.29
-2 8 -1 1066.39 66.39
2 -8 -1 1112.99 66.49
-2 8 -1 1056.09 66.69
-2 8 -1 1053.69 66.19
2 -8 -1 1021.3 77.29
-2 -8 1 1061.79 84.69
-4 8 1 272.77 19.3
-4 -8 -1 218.68 41.8
4 8 -1 222.28 16.4
-4 -8 -1 247.78 17.3
4 8 -1 221.38 17.2
-4 -8 1 232.88 17.9
-4 8 -1 221.38 18.1
4 -8 -1 207.18 15.7
-4 8 -1 229.78 15.7
-4 -8 1 352.06 60.99
6 -8 1 242.18 18.8
6 8 -1 206.98 16.9
6 8 -1 205.38 16.5
-6 8 1 246.98 20.2
6 -8 1 236.48 15.6
6 8 -1 221.48 15.4
6 -8 -1 212.78 15.5
-6 8 -1 191.58 15.2
-6 -8 1 215.28 17.9
6 -8 -1 207.28 14.9
8 -8 1 150.68 11.9
-8 8 1 167.48 17.7
8 -8 1 142.59 14.3
-8 8 1 174.98 15.7
8 8 -1 168.78 12.7
8 8 -1 152.18 11.5
-8 -8 -1 155.88 13
8 8 -1 163.78 12.8
8 8 -1 165.48 11.3
-8 -8 -1 121.59 56.59
-8 8 1 140.59 11.7
-8 -8 1 147.89 13.4
-8 -8 1 123.79 82.19
8 8 1 159.58 11.6
8 8 1 153.68 13
-8 8 -1 156.28 11.6
-8 8 -1 177.28 15.4
8 -8 -1 169.08 12.6
-8 8 -1 136.89 13.2
8 -8 -1 169.88 11.6
-10 -8 -1 49 5
10 8 -1 44.9 4.7
10 8 -1 46.4 4.3
-10 8 1 58.39 4.4
-10 -8 1 67.19 5.8
-10 8 -1 49.1 5.3
-1 9 1 1109.99 64.49
1 9 -1 996 65.29
1 9 -1 927.71 64.69
-1 -9 -1 1107.69 77.69
1 9 1 998.6 64.79
-1 9 -1 1048 65.29
1 -9 -1 1073.69 77.09
1 -9 -1 1071.99 64.79
-1 9 -1 958.9 64.59
-3 9 1 1490.65 96.79
3 9 -1 1423.26 95.29
-3 -9 -1 1613.04 114.19
3 -9 1 1539.95 115.29
-3 -9 1 1601.04 96.09
-3 -9 1 1485.55 120.19
-3 9 -1 1601.34 97.19
3 -9 -1 1541.25 94.59
3 9 1 1349.07 95.19
3 9 1 1513.55 96.09
-5 9 1 847.42 57.89
5 9 -1 770.32 55.89
-5 -9 -1 834.32 55.29
5 9 -1 796.32 55.09
5 9 -1 804.52 53.89
5 -9 1 876.21 55.19
5 9 -1 862.01 53.89
5 9 1 936.81 55.79
-5 -9 1 796.92 107.09
-5 9 -1 807.62 53.29
7 9 -1 381.36 25
7 9 -1 381.26 23.5
-7 -9 -1 336.67 25
-7 9 1 342.47 28.1
7 9 -1 385.56 23.2
-7 -9 -1 296.97 66.89
7 -9 1 293.07 24.4
7 -9 1 299.47 23.4
7 9 -1 383.36 25.1
-7 9 -1 345.67 23.4
7 9 1 318.57 24.7
7 9 1 333.37 23.2
-7 9 -1 341.17 27.8
-9 9 1 31.1 3.6
-9 -9 -1 30 4.1
9 9 -1 32.4 3.9
9 9 -1 30.2 3.4
-9 -9 1 37.8 4.8
-9 9 -1 32 4.7
9 9 1 34 3.4
0 -10 -1 3346.77 233.68
0 -10 1 3811.32 241.98
-2 -10 -1 1593.64 117.19
2 10 -1 1504.35 102.49
2 -10 1 1719.13 123.79
-2 10 1 1510.15 101.89
-2 10 1 1740.53 104.09
2 -10 -1 1581.64 116.29
2 10 1 1793.52 103.99
-2 -10 1 1632.14 123.89
-4 -10 -1 652.53 72.69
4 10 -1 593.44 40.2
4 10 -1 574.64 39
-4 10 1 658.23 42.8
4 10 -1 552.84 38.9
-4 10 1 633.84 38.1
4 -10 1 602.14 40.3
-4 10 -1 571.84 41.1
-4 10 -1 569.64 38.1
-4 10 -1 545.45 39.2
-4 -10 1 663.13 82.39
6 10 -1 368.96 27.1
6 -10 1 410.86 26.7
6 10 -1 410.06 25.7
6 10 -1 378.36 27.9
6 10 -1 355.26 27.2
-6 -10 -1 321.07 26.8
-6 -10 1 389.96 28.2
-6 -10 1 275.87 81.49
-6 10 -1 349.27 26.1
6 -10 -1 379.06 25
6 -10 -1 383.06 25.5
6 10 1 421.66 28.3
8 10 -1 340.57 22
8 10 -1 360.46 23.2
-8 -10 -1 229.38 64.79
-8 -10 -1 338.87 23.3
8 10 -1 352.06 21.7
-8 -10 1 240.08 121.19
8 10 1 314.07 21.8
-8 -10 1 305.67 23.6
-8 10 -1 311.67 22.5
-8 10 -1 315.87 23.8
10 10 -1 81.39 6.5
10 10 1 105.79 6.8
-10 10 -1 90.69 7.8
-1 11 1 637.84 38.4
1 11 -1 602.54 40.2
-1 -11 -1 581.64 54.19
1 -11 -1 573.64 53.49
-1 -11 1 720.13 62.69
1 11 1 594.94 38.5
-1 11 -1 538.25 38.3
-1 11 -1 601.34 40.3
3 11 -1 875.61 56.49
3 -11 1 851.31 80.09
3 11 -1 805.12 56.09
-3 -11 -1 855.11 88.69
-3 11 1 868.91 55.59
-3 11 1 891.31 58.19
3 11 -1 933.11 57.89
3 11 1 905.41 57.69
-3 -11 1 860.91 86.99
3 -11 -1 894.21 56.49
3 11 1 809.72 56.39
3 -11 -1 936.91 55.39
-3 11 -1 876.21 55.69
-3 11 -1 872.91 56.89
5 11 -1 600.14 41.4
5 11 -1 611.84 39.8
-5 -11 -1 637.54 41.2
5 11 -1 598.14 39.9
-5 11 -1 573.24 39.2
-5 -11 1 680.43 101.79
-7 11 1 192.48 19.7
-7 -11 -1 202.98 16.9
-7 11 1 179.98 14.6
-7 -11 -1 123.99 53.99
7 11 -1 216.48 16.3
7 11 -1 221.48 14.8
7 11 -1 208.98 18.9
7 -11 1 200.48 16.7
7 11 -1 222.28 14.5
-7 -11 1 67.89 70.79
7 -11 -1 228.78 14.4
7 11 1 204.68 16.5
7 11 1 215.78 14.6
-7 11 -1 189.78 14.5
7 -11 -1 226.88 15.1
-7 -11 1 180.38 16.5
-9 11 1 42.5 3.8
9 11 -1 32.3 3.8
9 11 -1 33.9 3.5
9 11 1 43.3 3.7
-9 11 -1 38.2 4.7
9 11 1 43.6 3.6
0 12 -1 126.59 10.2
0 -12 -1 131.29 25.2
0 12 -1 156.28 12.2
2 -12 1 861.21 91.09
-2 12 1 769.52 52.99
-2 -12 -1 891.41 71.59
2 12 -1 727.93 50.89
-2 12 1 757.92 50.79
2 12 -1 820.52 51.59
2 12 1 845.92 53.19
-2 12 -1 844.72 51.09
-2 -12 1 682.53 91.19
4 12 -1 146.99 12.6
4 12 -1 150.98 11.3
-4 12 1 135.19 10.2
4 12 -1 142.69 11.3
4 12 -1 121.49 12
-4 -12 -1 118.19 34.9
-4 12 1 141.59 13.4
4 -12 -1 123.19 10
4 12 1 137.09 12.6
-4 -12 1 113.49 45.5
4 12 1 140.09 11.1
-4 12 -1 149.99 13.5
-4 12 -1 144.79 10.4
-4 12 -1 135.09 11.6
4 -12 -1 136.69 10.8
-6 12 1 54.79 8.8
6 12 -1 34.6 5.6
6 12 -1 41.5 4.5
-6 -12 -1 0.7 44.9
6 -12 1 40.2 6.6
6 -12 1 42.9 4.7
6 12 -1 44.4 5.9
-6 12 1 51.09 4.7
6 12 -1 42.8 4.9
-6 -12 1 -11.1 62.09
-6 12 -1 38.1 4.5
-6 12 -1 32.3 7
6 -12 -1 36.9 5.8
6 -12 -1 41.8 4.1
-6 12 -1 33.4 5.5
6 12 1 47.7 6.5
8 12 -1 182.78 12.7
8 12 -1 175.68 11.4
8 12 -1 167.88 11.7
-8 12 -1 163.18 11.6
-8 12 -1 174.98 13.5
8 12 1 144.89 11.5
1 13 -1 316.47 20.5
1 -13 1 239.78 47.2
1 13 -1 342.27 21.2
1 -13 -1 369.66 42
-1 -13 1 246.68 49.7
1 13 1 276.77 22.5
3 13 -1 435.86 27.5
-3 -13 -1 414.26 53.19
3 13 -1 409.36 27.4
-3 13 1 357.96 26.2
-3 13 1 359.46 28.8
3 -13 1 303.17 54.79
-3 -13 1 335.67 64.69
3 13 1 371.56 28.6
-3 13 -1 442.76 26.6
3 -13 -1 423.96 26.1
3 -13 -1 429.16 26.5
5 -13 1 106.99 11.2
5 13 -1 138.89 10.2
-5 13 1 107.89 9.2
5 -13 1 104.19 9.3
5 13 -1 115.49 12.9
-5 13 1 112.29 13
-5 -13 -1 129.09 45.6
5 13 -1 136.79 11.8
-5 13 -1 116.99 11
5 13 1 103.89 11.4
-5 13 -1 140.59 9.7
5 -13 -1 146.39 10.5
5 13 1 116.89 9.8
5 13 1 107.09 9.6
-5 13 -1 137.29 13.5
-5 -13 1 85.09 66.79
5 -13 -1 142.59 9.3
-7 -13 -1 20.3 61.59
7 13 -1 101.69 7.3
7 13 -1 99.89 10.1
7 -13 -1 105.09 9.5
7 13 1 74.39 6.8
7 13 1 79.39 7.2
-7 13 -1 90.89 7.2
-7 13 -1 90.49 9.2
-9 13 1 32.1 3.1
9 13 1 32.4 2.7
9 13 1 29.3 2.7
0 -14 -1 650.73 60.39
0 14 1 591.04 42.8
0 14 -1 676.23 41
0 -14 1 575.74 68.69
2 -14 1 64.79 30.6
-2 14 1 89.89 9.3
2 14 -1 114.29 9.5
-2 14 1 91.79 10
2 14 -1 105.19 8.4
-2 -14 -1 128.59 30
-2 14 -1 124.99 11.2
2 -14 -1 120.29 8.7
2 -14 -1 118.99 8.1
2 14 1 99.19 10.4
-2 14 -1 112.19 8.8
-4 -14 -1 178.98 41.4
4 -14 1 163.58 11.9
-4 14 1 158.38 15.1
4 14 -1 178.48 12.6
4 -14 1 160.48 13.3
-4 14 1 152.38 11.7
4 14 1 146.69 12.4
4 14 1 150.98 14.4
4 -14 -1 175.08 12.6
-4 -14 1 125.59 55.99
4 -14 -1 173.48 11.5
6 -14 1 89.19 10.9
-6 -14 -1 70.09 72.99
-6 14 1 99.49 8.3
6 14 1 111.39 8.4
-6 -14 1 19.5 66.99
-6 14 -1 119.09 9.3
6 14 1 106.39 8.2
-6 14 -1 100.29 10.7
-8 14 1 22.8 2.7
8 14 -1 26.5 2.6
8 14 1 23.7 2.5
8 14 1 26.2 2.7
1 15 -1 450.75 30.1
-1 15 1 358.06 27.1
1 -15 1 396.56 60.59
-1 -15 -1 435.46 50.79
-1 15 -1 445.36 29.9
-1 -15 1 360.06 63.69
1 15 1 380.16 29.7
-1 15 -1 446.86 27.7
3 15 -1 71.19 6.5
-3 -15 -1 42.2 30.8
3 15 -1 79.89 7.2
3 -15 -1 66.69 7
-3 15 -1 77.29 8.7
-3 15 -1 77.39 6.4
3 15 1 80.99 7.2
3 15 1 70.89 6.2
3 -15 -1 63.29 5.7
-3 -15 1 82.69 45.4
-5 15 1 304.77 21.7
5 15 -1 333.47 22.1
-5 15 -1 335.37 22
5 15 1 325.67 22.2
7 15 -1 20.4 2.1
7 15 -1 20.7 2.4
-7 15 -1 16 2.3
0 16 1 620.34 43.3
0 -16 1 609.04 77.59
0 16 -1 725.53 47.1
0 16 -1 698.53 43.7
2 -16 1 264.37 46.5
-2 -16 -1 150.98 34.7
2 16 -1 191.98 14.1
2 16 -1 189.78 15.6
-2 -16 1 217.68 51.49
-2 16 -1 186.18 13.4
2 -16 -1 166.78 13.3
-2 16 -1 197.88 15.8
-4 16 1 199.98 13.4
4 16 -1 200.98 14.5
4 -16 1 178.88 14.8
4 16 -1 164.98 13.3
4 -16 -1 196.68 13.2
4 16 1 190.18 13.9
-4 16 -1 178.48 14.2
-4 -16 1 228.38 64.29
6 16 -1 146.39 9.6
-6 16 1 119.09 9.6
6 16 1 135.19 9.5
6 16 1 120.09 9.2
-6 16 -1 145.79 10.6
1 17 -1 352.86 25
1 -17 1 292.47 66.39
-1 17 1 405.06 24.8
1 17 1 398.66 25.1
-1 17 -1 339.57 24.6
5 17 -1 229.68 16.5
-5 17 1 247.98 16.8
5 17 1 269.97 16.9
-5 17 -1 244.68 16.8
0 18 -1 329.87 22
0 18 1 320.97 21.9
2 18 -1 191.68 15.4
-2 18 1 248.88 15.3
-2 18 -1 193.98 15
2 18 1 248.78 15.9
4 18 -1 175.48 12.6
-4 18 1 180.78 11.9
4 18 1 175.98 12.2
-4 18 -1 147.79 12
-1 19 1 178.88 12.2
1 19 -1 162.38 12.3
1 19 1 175.58 12.4
-1 19 -1 173.18 12.1
3 19 -1 92.79 7
-3 19 -1 91.89 6.9
0 20 1 78.79 6.3
0 20 -1 82.59 6.3
2 20 -1 62.39 5
-2 20 1 56.09 4.8
2 20 1 54.79 5
-2 20 -1 65.29 5
0 0 -2 2187.88 135.29
-4 0 2 254.57 18.9
-4 0 -2 187.48 39.5
4 0 -2 260.17 16.9
4 0 2 250.27 17.3
4 0 -2 250.57 16.6
-4 0 2 174.98 97.39
4 0 -2 266.67 17
-4 0 -2 238.18 17.2
6 0 -2 157.58 11.3
6 0 -2 152.88 11.4
-6 0 -2 154.28 12.3
-6 0 -2 114.99 48.7
6 0 -2 146.29 10.8
-8 0 -2 1071.69 145.79
-8 0 2 1380.56 82.59
8 0 2 1266.97 80.89
-8 0 -2 1113.89 80.49
-8 0 2 1316.77 79.49
-10 0 2 155.78 12.2
10 0 2 133.39 10
1 1 -2 890.11 57.59
-1 -1 -2 960.2 61.39
3 -1 2 4559.24 281.37
3 1 -2 4157.18 281.47
-3 -1 2 5028.5 319.37
-5 -1 -2 472.55 31.1
5 -1 2 462.75 31.4
-5 1 2 370.76 128.99
-5 1 2 500.25 31
-5 -1 2 363.26 110.49
-5 -1 2 532.95 31.2
-5 1 -2 428.26 32.3
7 1 -2 927.11 63.19
7 1 -2 940.71 62.89
-7 1 2 1100.19 63.39
7 -1 2 1127.19 63.99
7 1 -2 998.5 63.29
-7 -1 -2 903.21 64.09
-7 -1 -2 996 117.89
7 1 -2 889.71 62.79
-7 1 2 968.8 66.29
-7 1 -2 955.7 64.49
-7 -1 2 1130.59 63.39
7 -1 -2 911.41 64.39
7 -1 -2 927.61 62.99
7 -1 -2 939.71 62.59
7 1 2 1101.29 64.59
-7 -1 2 1054.19 65.69
-9 1 2 210.98 16.3
9 -1 2 206.88 14.4
-9 -1 -2 122.89 77.29
-9 -1 -2 200.78 15.7
-9 1 2 216.18 14.5
9 -1 2 197.98 15.7
9 1 2 185.38 15.5
-9 -1 2 219.88 16.5
9 1 2 197.28 14.4
-9 1 -2 102.39 92.39
-9 1 -2 192.18 15.7
-11 1 2 41.7 4.8
-11 -1 2 39.6 4.7
0 2 -2 1946.31 120.59
2 -2 2 5279.77 313.07
2 2 -2 4573.34 301.57
-2 2 -2 4806.02 301.57
4 2 -2 1318.27 85.19
4 -2 2 1432.76 85.69
4 -2 2 1403.96 86.89
4 2 -2 1316.67 84.99
4 -2 2 1293.57 84.89
-4 -2 2 1113.19 140.59
-4 2 -2 1474.35 118.49
4 -2 -2 1391.56 84.69
-6 -2 -2 547.05 35.6
-6 -2 -2 478.95 75.19
-6 2 2 484.65 36
-6 -2 2 529.15 33.2
6 2 2 490.75 33.6
-6 -2 2 339.67 113.79
-8 -2 -2 883.01 116.79
8 2 -2 829.92 53.39
8 2 -2 821.62 52.99
8 -2 2 926.11 53.89
8 2 -2 750.02 53.19
-8 -2 -2 835.32 54.59
-8 2 2 848.72 57.19
8 2 -2 749.92 53.79
-8 2 2 897.11 53.69
8 -2 2 790.02 57.49
-8 2 -2 777.92 54.89
8 2 2 921.91 53.99
-8 2 -2 824.82 53.99
-8 -2 2 935.51 56.09
8 -2 -2 743.93 52.79
8 -2 -2 770.62 53.29
8 2 2 877.81 55.89
-10 2 2 95.59 8.9
-10 2 2 89.19 7.1
10 2 2 90.49 7.1
-10 -2 2 93.49 8.8
-1 -3 -2 4703.13 292.27
3 -3 2 2842.72 190.78
3 3 -2 2753.62 176.48
-3 -3 2 3031.9 205.88
-3 3 -2 3030.4 176.38
3 -3 -2 2593.94 175.98
-5 -3 -2 1568.64 127.99
5 3 -2 1595.24 91.59
5 -3 2 1578.54 91.09
-5 3 2 1309.17 90.19
5 3 -2 1533.15 90.69
-5 3 2 1269.97 92.99
5 -3 2 1277.27 90.49
-5 -3 2 1435.36 90.59
-5 3 -2 1486.85 151.98
7 3 -2 761.62 49.2
-7 3 2 721.23 54.69
-7 -3 -2 774.92 50.19
7 -3 2 729.63 49.5
7 3 -2 790.42 49.4
7 -3 2 823.72 51.49
7 3 -2 758.92 49.7
-7 3 2 810.22 52.79
7 3 -2 792.22 49.1
-7 3 2 698.83 49.1
-7 -3 -2 845.52 103.29
7 -3 -2 855.51 50.09
-7 3 -2 766.72 51.69
7 3 2 680.73 49.6
-7 -3 2 739.03 52.19
7 -3 -2 733.43 48.5
7 3 2 731.83 49.3
-7 3 -2 640.34 114.89
-7 -3 2 839.42 53.29
-7 -3 2 762.32 49.1
9 -3 2 281.37 21.3
9 3 -2 268.07 22.3
9 3 -2 302.57 19.5
-9 3 2 300.47 21.9
-9 3 2 308.67 23.2
-9 -3 -2 295.07 73.99
-9 3 2 283.37 19.9
-9 -3 2 324.87 22.6
-9 3 -2 300.27 21.6
9 3 2 255.27 20.9
9 3 2 281.97 19.9
9 -3 -2 292.97 20.6
-9 3 -2 255.17 126.49
9 -3 -2 286.07 19.7
-9 -3 2 300.87 22
-11 -3 -2 71.99 6
-11 3 2 55.69 6.9
-11 -3 2 60.19 6
-11 3 -2 62.49 5.8
0 -4 2 9999 629.34
2 4 -2 5509.55 339.57
2 -4 2 5600.34 352.66
2 -4 -2 5197.38 338.97
-2 4 -2 5615.54 339.37
-2 -4 2 5524.65 355.96
4 4 -2 2803.32 180.38
4 -4 -2 3072.89 179.48
-4 -4 2 2958.7 224.28
4 -4 -2 3034.7 180.48
-4 -4 2 2609.94 181.18
-6 -4 -2 1584.04 137.79
-6 -4 -2 1525.25 97.99
6 4 -2 1546.55 97.69
6 -4 2 1351.56 97.19
6 4 -2 1619.04 98.69
6 -4 -2 1635.84 96.59
6 4 2 1516.85 97.09
-6 4 -2 1497.95 96.59
6 4 2 1470.25 97.49
-6 -4 2 1697.03 98.49
8 -4 2 476.15 32.6
8 4 -2 427.26 31.1
8 4 -2 451.45 32.1
-8 4 2 405.26 30.4
-8 4 2 414.76 32
8 4 -2 498.25 30.3
-8 4 2 463.85 33.8
-8 -4 -2 488.75 89.39
8 4 -2 505.35 31
-8 -4 -2 498.85 31.7
-8 -4 2 422.46 29.9
-8 4 -2 418.86 31.9
-8 4 -2 502.45 129.29
-8 -4 2 491.65 33.3
8 4 2 417.26 30.4
8 -4 -2 485.95 30.6
-8 4 -2 492.95 32.4
-8 -4 2 446.16 32.7
8 -4 -2 494.65 31.2
-10 -4 -2 268.67 19.1
-10 4 2 284.77 21.1
10 4 -2 255.97 17.8
-10 4 2 274.27 18.1
10 4 2 260.07 18.1
-10 -4 2 294.17 20
-10 4 -2 256.87 19.3
1 -5 2 4222.58 278.07
-1 -5 -2 4639.94 268.17
1 5 -2 4262.37 264.87
-1 -5 2 4139.69 278.57
-1 5 -2 4113.59 264.77
3 5 -2 3109.59 187.18
3 -5 2 2900.31 202.88
3 -5 -2 2940.41 186.48
-3 -5 2 3079.79 213.78
-5 -5 -2 2656.03 178.68
5 -5 2 2949.8 173.68
5 5 -2 2475.65 173.58
5 -5 2 2907.01 173.28
5 -5 -2 2800.82 172.78
-5 5 -2 2952.8 225.78
7 -5 2 716.23 46.5
-7 -5 -2 720.13 47.3
-7 -5 -2 860.51 97.99
-7 5 2 693.33 47.4
7 -5 2 623.44 43.6
-7 -5 2 629.14 46.3
-7 -5 2 471.85 124.49
-7 5 -2 715.13 47.2
-7 -5 2 602.74 43.2
7 -5 -2 745.43 43.1
7 5 2 617.24 43.5
9 -5 2 215.88 16.1
9 5 -2 201.68 14.3
9 5 -2 196.08 14.9
-9 5 2 199.98 16.1
-9 5 2 197.68 14.6
-9 -5 -2 172.08 61.99
-9 -5 -2 221.78 15.9
-9 5 2 220.98 17.8
-9 -5 2 228.68 16.3
9 5 2 183.38 15.7
9 -5 -2 200.18 15.3
-9 5 -2 197.78 16
9 -5 -2 219.48 14.6
9 5 2 195.38 14.5
-9 -5 2 212.78 16.6
-11 -5 -2 153.98 10.8
11 5 -2 143.19 10.6
11 5 -2 138.99 9.8
-11 -5 2 169.48 11.5
-11 5 -2 134.39 10.8
11 5 2 156.18 10.1
0 6 -2 7322.77 422.46
0 -6 -2 6331.37 424.56
2 6 -2 1218.78 78.39
2 6 -2 1217.98 78.29
2 -6 -2 1313.77 77.69
-2 6 -2 1244.18 78.19
4 6 -2 583.74 38.9
4 6 -2 568.84 38.3
4 -6 2 626.34 39.6
4 6 -2 625.34 38.4
4 6 -2 591.04 38.8
-4 -6 -2 583.74 64.69
-4 6 2 578.44 44.7
-4 -6 2 539.85 38.1
4 -6 -2 567.24 37.1
-4 6 -2 573.64 39.7
-4 -6 2 541.75 40.1
-4 6 -2 592.34 37.6
4 6 2 605.94 38
-4 -6 2 746.13 90.99
4 -6 -2 580.54 37.4
4 6 2 642.54 38.9
-4 6 -2 556.74 37.9
6 -6 2 852.61 52.29
6 -6 2 716.53 49.8
6 6 -2 774.82 49.7
6 -6 2 788.12 49.4
6 6 -2 835.42 48.9
-6 -6 -2 677.03 49.99
6 6 -2 678.33 50.39
6 6 -2 780.42 49.2
-6 6 2 779.42 49.1
-6 6 -2 673.83 48.6
6 6 2 789.62 50.09
-6 -6 2 719.73 51.79
-6 -6 2 837.62 49.1
6 -6 -2 751.22 48.2
8 -6 2 260.27 18.6
-8 6 2 234.58 19.7
-8 -6 -2 305.27 99.49
-8 6 -2 55.89 165.28
8 6 2 205.78 16
-8 -6 2 212.98 18.2
8 6 2 203.48 17.1
-8 -6 2 263.87 18.5
-8 -6 2 159.48 130.19
-10 6 2 351.86 21.8
10 6 -2 304.57 21.4
10 6 -2 305.87 22.2
-10 -6 -2 334.97 22.6
10 6 2 362.86 21.8
-10 6 -2 317.77 22.8
1 7 -2 1876.41 119.19
1 7 -2 1838.32 118.89
-1 -7 -2 1995.2 124.69
-1 7 -2 1903.71 119.09
-1 7 -2 1888.01 118.89
1 -7 -2 1960.6 118.29
3 -7 2 311.67 22.7
-3 -7 -2 356.56 21.3
3 -7 2 297.27 44
-3 -7 -2 363.96 22.1
-3 7 2 288.47 21
3 7 2 331.27 22.2
-3 -7 2 324.97 54.69
-3 -7 2 303.17 23.5
5 7 -2 2285.17 137.99
5 7 -2 1989.5 138.69
-5 7 2 2209.28 141.59
-5 7 -2 2340.67 140.79
-5 -7 2 2057.69 197.98
-5 7 -2 2079.99 137.29
-5 -7 2 2172.78 137.49
5 -7 -2 2329.97 136.89
5 7 2 2231.58 138.69
-7 7 2 124.39 12.9
7 7 -2 125.09 19
-7 -7 -2 203.88 53.89
-7 7 2 99.99 9.7
7 -7 2 95.69 13.2
-7 7 -2 122.09 10.7
7 7 2 101.89 9.7
-7 7 -2 100.29 137.39
7 7 2 110.29 9.8
-7 7 -2 138.29 17.3
-7 -7 2 104.19 11.3
-7 -7 2 37.7 96.79
-9 -7 -2 77.39 7.5
9 7 -2 73.79 6.5
9 7 -2 78.59 7.3
-9 7 2 93.09 7.1
-9 -7 -2 41.7 57.49
9 7 2 94.29 7
-9 -7 2 96.19 8.8
-9 7 -2 70.69 7.8
11 7 -2 123.09 8.4
11 7 -2 123.89 9.5
-11 -7 -2 115.69 8.7
11 7 2 139.79 8.6
-11 7 -2 110.49 9.1
-11 -7 2 141.19 9.6
0 8 -2 2589.14 156.28
0 -8 -2 2285.17 155.38
0 -8 -2 2498.15 161.68
0 8 -2 2680.63 156.58
-2 -8 -2 303.77 28.3
2 8 -2 249.18 17.6
2 8 -2 257.77 18.2
2 8 -2 252.57 17.5
-2 8 -2 241.58 17.2
-2 8 -2 256.67 17.8
-2 8 -2 280.97 18.9
-2 8 -2 264.87 17.4
4 8 -2 387.56 28.6
4 8 -2 387.56 28.8
4 -8 2 385.06 27.1
4 8 -2 371.66 27.5
4 8 -2 436.96 27.6
4 8 -2 435.96 28.5
-4 -8 -2 437.66 51.79
-4 -8 2 450.25 27.2
-4 -8 2 426.86 29.9
-4 8 -2 426.46 26.8
-4 8 -2 417.16 27.5
-4 8 -2 395.06 27.5
-4 8 -2 420.56 29.3
4 -8 -2 393.66 26.3
4 -8 -2 394.86 26.5
-4 8 -2 383.06 26.9
6 -8 2 564.34 34.6
6 8 -2 505.65 33.9
6 8 -2 496.15 35.1
6 8 -2 470.95 35.6
-6 8 2 566.24 34.2
6 -8 -2 515.25 33.7
-6 -8 2 307.17 134.09
6 8 2 576.64 36
6 -8 -2 492.35 33.3
-6 8 -2 295.37 131.09
8 -8 2 81.49 10.2
-8 -8 -2 122.59 50.39
-8 8 2 55.49 5.9
8 -8 2 42.4 11.5
-8 8 2 72.19 10.2
8 8 2 61.69 5.8
8 8 2 69.89 8.3
-8 -8 2 100.39 114.59
-8 -8 2 71.89 8
10 8 -2 166.28 11.6
-10 8 2 201.28 12.5
-10 -8 -2 169.98 12.3
10 8 -2 160.58 12.1
-10 8 -2 161.28 12.6
1 -9 2 646.94 40.5
1 9 -2 681.63 42.1
1 9 -2 590.74 40.5
-1 -9 -2 676.53 49.1
1 9 -2 610.54 41.1
1 -9 -2 630.04 39.9
-1 9 -2 613.94 41
1 -9 -2 615.54 39.7
-1 9 -2 581.54 40.3
-1 -9 2 657.13 40.5
-1 9 -2 689.83 42.1
-3 9 2 74.79 5.8
-3 9 2 76.29 9.3
3 -9 2 69.79 28
3 9 2 81.69 7.5
3 9 2 69.69 6.5
-3 -9 2 76.79 33.9
-5 -9 -2 386.96 28.3
-5 9 2 460.55 32.3
-5 -9 -2 325.17 59.69
5 -9 2 408.26 30
5 9 -2 410.56 27.4
5 9 -2 395.16 27.7
5 9 -2 381.06 28.5
-5 -9 2 347.07 81.09
5 -9 -2 413.56 26.8
-5 9 -2 402.16 125.09
-5 -9 2 396.96 29.6
5 -9 -2 403.56 26.5
5 9 2 465.95 29.6
7 -9 2 37.1 11.7
-7 9 2 55.79 8.8
7 -9 2 65.19 7.2
-7 9 -2 52.99 5
-7 9 -2 51.69 6.7
-7 -9 2 66.39 6.1
-7 -9 2 44.5 7.4
7 9 2 57.69 6.8
-7 -9 2 -59.29 125.59
7 9 2 51.99 5.2
-7 9 -2 61.89 8.6
9 9 -2 41.8 4.6
-9 -9 -2 47.7 4.9
9 9 -2 42.5 4.1
-9 9 2 45.5 4.4
-9 -9 2 50.29 5.7
-9 9 -2 38.8 5.2
9 9 2 49 4.3
0 -10 -2 988.8 73.29
0 -10 2 1086.09 89.69
0 10 -2 1003 65.29
0 10 -2 1076.19 66.09
2 10 -2 767.22 54.29
2 10 -2 927.11 56.99
2 10 -2 895.81 56.59
2 10 -2 824.42 55.49
-2 10 2 863.91 53.89
-2 -10 -2 884.11 65.49
2 -10 2 957.8 82.59
-2 -10 2 916.31 82.89
-2 10 -2 774.52 56.19
-2 10 -2 934.61 56.79
-2 10 -2 853.91 55.09
-2 -10 2 857.21 58.49
2 10 2 762.02 54.49
-4 10 2 576.14 39.3
4 10 -2 616.34 40.4
4 10 -2 627.54 40.6
-4 -10 -2 652.03 62.29
4 -10 2 623.24 73.39
-4 10 2 610.44 43.2
4 10 -2 634.14 41.7
4 10 -2 584.64 41.5
4 -10 -2 596.04 39.4
-4 -10 2 581.54 89.39
4 -10 -2 599.74 39.1
4 10 2 609.64 41.6
-4 10 -2 616.14 39.6
-4 10 -2 606.64 42.5
-4 10 -2 667.53 40.8
4 10 2 638.84 40.3
6 -10 2 352.16 25.6
6 10 -2 409.06 27
-6 10 2 363.56 30.4
-6 -10 -2 331.37 26.4
6 -10 2 374.16 27.1
6 10 -2 421.86 25.3
-6 10 2 356.66 25.1
6 10 -2 378.66 27.3
6 10 -2 425.56 25.9
6 -10 -2 419.06 24.9
6 10 2 357.66 27.6
-6 10 -2 346.57 25.1
6 10 2 394.26 25.4
-6 -10 2 339.57 27.9
-6 -10 2 276.97 96.79
-8 -10 -2 177.38 13.4
8 10 -2 175.28 12.4
-8 10 2 161.18 12.6
8 10 -2 184.28 13.4
-8 -10 2 172.68 14.3
8 10 2 179.28 12.5
-10 10 2 56.79 4.9
10 10 -2 64.09 4.7
10 10 -2 54.89 4.9
10 10 2 61.99 4.6
-10 10 -2 65.89 5.6
10 10 2 61.69 4.7
1 11 -2 1506.25 92.49
1 -11 2 1532.45 117.69
-1 -11 -2 1544.85 101.39
1 11 -2 1414.06 91.19
-1 11 2 1298.67 90.79
1 -11 2 1477.65 93.59
-1 -11 2 1285.87 93.29
-1 -11 2 1396.46 115.99
1 -11 -2 1532.85 90.69
1 -11 -2 1478.45 90.49
-1 11 -2 1563.64 92.29
3 11 -2 1449.55 96.19
-3 11 2 1668.93 98.49
-3 -11 -2 1529.55 109.79
-3 11 2 1578.34 95.39
3 11 -2 1385.16 96.89
3 11 -2 1406.56 95.99
3 -11 2 1459.25 97.79
3 -11 2 1692.83 127.89
3 11 2 1519.35 96.29
-3 11 -2 1540.85 96.49
-3 -11 2 1521.35 133.79
-3 11 -2 1579.44 98.19
5 -11 2 409.06 28.4
5 11 -2 451.75 29.7
-5 11 2 384.36 31.7
-5 -11 -2 333.37 57.79
5 11 -2 424.56 29.7
5 -11 2 391.96 28.8
5 11 -2 444.56 28.1
5 11 2 403.86 28.4
-5 11 -2 438.06 27.5
5 11 2 376.76 29.4
-5 11 -2 427.36 28.7
-5 11 -2 386.16 30.9
7 -11 2 279.97 22.7
-7 -11 -2 289.87 22.3
7 11 -2 324.47 22.8
7 11 -2 315.67 21.4
-7 11 2 305.97 21.5
7 11 -2 326.57 22.5
7 11 -2 329.07 20.8
7 -11 2 300.37 24.2
7 11 2 346.47 21.4
7 -11 -2 347.17 21.2
-7 11 -2 269.77 24.3
-7 -11 2 154.18 101.29
7 -11 -2 342.57 20.7
9 11 -2 101.09 7.5
-9 11 2 85.59 7.1
9 11 2 93.39 6.9
-9 11 -2 101.39 8.3
0 -12 -2 1197.38 71.79
0 -12 2 1090.79 99.79
0 -12 -2 1208.38 71.99
0 -12 -2 1222.18 90.39
0 12 2 1034.7 72.29
2 12 -2 1416.96 85.99
2 12 -2 1300.77 84.59
2 -12 2 1257.97 86.19
-2 -12 -2 1336.97 95.89
-2 12 2 1506.75 84.39
-2 12 -2 1375.26 84.49
2 12 2 1329.17 84.89
2 -12 -2 1230.58 83.89
2 -12 -2 1187.58 83.59
-2 -12 2 1358.56 155.78
-2 12 -2 1480.55 87.09
-4 12 2 677.03 48.1
-4 12 2 729.13 52.09
4 12 -2 750.32 49.2
4 12 -2 770.22 49.2
4 12 -2 675.73 50.19
4 12 -2 796.82 54.99
-4 -12 -2 680.73 67.59
4 12 2 702.03 49
-4 12 -2 775.82 48.4
4 -12 -2 814.02 47.8
-4 -12 2 675.23 103.79
-4 12 -2 829.92 49.8
4 -12 -2 833.52 48.2
-4 12 -2 763.62 53.99
6 12 -2 288.17 22.6
6 -12 2 271.57 21.6
-6 12 2 250.27 24.6
-6 12 2 259.57 19.1
-6 12 -2 301.47 19.2
6 12 2 304.17 19.4
6 12 2 254.47 21.5
-6 12 -2 301.77 27.2
8 12 -2 264.77 18.1
8 12 -2 273.37 18.9
-8 12 2 269.07 18.5
8 12 2 296.67 18.2
8 12 2 278.97 18
-8 12 -2 244.08 19.5
1 -13 2 562.84 70.39
1 13 -2 648.04 40.2
1 13 -2 576.54 37.5
-1 -13 -2 563.04 49.1
-1 13 2 567.94 37.4
1 13 -2 596.04 38.9
1 13 -2 635.74 38.3
-1 -13 2 643.74 72.69
1 -13 -2 530.65 36.6
-1 13 -2 616.44 38.7
1 13 2 513.25 37.5
-1 13 -2 622.04 37.9
1 -13 -2 519.95 36.6
1 -13 -2 552.64 36.9
-1 13 -2 629.04 40
3 13 -2 978.9 68.29
3 -13 2 1273.67 107.29
3 13 -2 996.6 69.59
3 13 2 1173.08 69.49
3 13 2 1025.6 68.39
3 -13 -2 1016.6 67.39
-3 13 -2 1106.99 70.99
3 -13 -2 1030.5 67.19
-3 -13 2 1256.77 117.39
-3 13 -2 1109.69 69.09
5 13 -2 378.86 24.1
-5 13 2 317.17 23.1
5 13 -2 352.16 25.5
-5 13 2 325.67 33.6
5 -13 2 308.97 24.7
5 13 -2 375.96 25.6
-5 13 -2 369.06 23.4
-5 13 -2 352.06 24.8
-5 -13 2 217.28 79.09
5 13 2 335.77 23.6
-5 13 -2 353.66 27.3
7 13 -2 284.57 20.1
7 13 -2 259.77 18.6
-7 13 2 268.77 18.9
7 13 2 284.37 18.5
7 13 2 286.47 18.6
9 13 -2 84.99 5.7
9 13 2 78.49 5.5
9 13 2 69.09 5.4
0 -14 2 279.27 53.39
0 14 -2 374.56 25.1
0 14 -2 364.66 25.9
0 14 -2 341.67 24.5
2 14 -2 472.45 33.3
2 14 -2 514.45 35.6
2 -14 2 644.44 75.79
2 14 -2 478.55 34.6
2 14 -2 508.45 34
-2 14 -2 519.85 34.3
-2 14 -2 492.75 33.3
2 14 2 544.25 33.9
-2 -14 2 666.23 84.49
-2 14 -2 494.85 35.5
4 14 -2 91.49 9.3
-4 14 2 99.39 7.5
4 14 -2 87.39 7.8
4 -14 2 100.89 7.8
4 14 -2 79.69 8.9
4 -14 2 100.39 10.2
4 14 -2 85.99 7.9
4 14 2 82.49 7.6
-4 -14 2 38.1 60.69
-4 14 -2 86.39 9.9
4 14 2 91.99 8.1
4 -14 -2 94.99 6.3
-4 14 -2 85.99 7.3
-4 14 -2 84.69 8.3
-6 14 2 26.5 3.5
6 14 2 27.5 3.3
6 14 2 27.1 3.3
-6 14 -2 33.8 4.8
8 14 -2 154.88 11.1
-8 14 2 178.88 11.5
8 14 -2 147.49 11.3
8 14 2 173.28 11
-8 14 -2 149.19 12
8 14 2 182.58 11.2
1 -15 2 53.19 56.29
-1 15 2 34.6 3.7
-1 -15 2 34.6 60.49
1 15 2 30.7 3.8
3 15 -2 202.98 17.9
3 15 -2 208.18 15.3
3 15 -2 191.18 16.4
-3 15 -2 214.28 20.4
-3 15 -2 214.08 15.8
-3 15 -2 213.08 14.6
5 15 -2 31.4 3.4
5 15 -2 24.6 4.5
5 15 -2 28 3.8
-5 15 -2 30.2 3.4
-5 15 -2 24.9 4.2
-7 15 2 82.69 6.2
7 15 -2 61.89 5.7
7 15 2 82.69 5.7
0 16 -2 14.7 3.6
0 16 -2 13.7 2.8
0 16 -2 16 3.5
0 -16 2 -5.8 39
2 -16 2 103.69 43.2
2 16 -2 73.89 6.3
2 16 -2 70.99 7.5
2 16 -2 76.39 7.1
-2 16 -2 81.49 7.4
-2 16 -2 87.49 10.1
-2 16 -2 76.69 6.5
-2 -16 2 97.29 55.69
4 16 -2 18 3.1
4 16 -2 23.6 3.1
4 16 -2 16.9 4.1
-4 16 -2 17.9 5.6
-4 16 -2 18 2.7
-6 16 2 6.3 1.6
6 16 -2 7.3 1.8
6 16 2 6.3 2.3
6 16 2 7.3 1.6
-6 16 -2 3.3 2.3
1 -17 2 56.39 45.5
-1 -17 2 77.79 54.29
-3 17 2 18.2 2.5
3 17 -2 15 2.8
3 17 -2 13.7 2.7
-3 17 -2 13.5 2.4
3 17 2 17.4 2.9
5 17 -2 36.1 4.1
-5 17 2 41.8 3.9
5 17 2 45.5 4
0 18 -2 138.39 10.3
0 18 2 140.79 10.3
-2 18 2 72.19 5.8
2 18 2 68.29 6.1
-4 18 2 51.19 4.5
4 18 -2 55.09 5
4 18 2 47.7 4.8
1 19 -2 166.58 11.3
-1 19 2 163.28 11.3
1 19 2 151.68 11.5
-1 19 -2 162.08 11.3
-3 19 2 84.59 6.1
3 19 2 73.09 6.3
0 20 2 139.99 9.9
0 0 -3 3.9 0.7
0 0 -3 2 0.8
0 0 -3 4.7 12.7
-2 0 -3 -5.3 15.4
2 0 -3 2.5 0.8
2 0 3 0.6 1
2 0 -3 2.8 1.1
2 0 -3 3.2 32.6
4 0 3 0.9 1.7
-4 0 3 0.8 1.7
4 0 3 3.3 1.3
-4 0 -3 5.2 21
4 0 -3 2.1 2.1
-4 0 3 7.3 4
6 0 3 0.1 2.3
-6 0 3 0.3 2.5
-6 0 3 1 1.3
6 0 3 1.7 1.9
6 0 -3 -1.9 2.3
6 0 -3 -0.1 1.2
-6 0 -3 8.9 37.8
-6 0 -3 0.9 1.8
-8 0 3 1.4 2.3
-8 0 -3 -0.2 2
-8 0 3 5.1 3.5
8 0 -3 9.1 3.7
-8 0 -3 0.2 57.29
-8 0 3 3.8 1.9
8 0 3 0 1.8
8 0 3 0.6 1.8
-10 0 3 0.7 1
10 0 3 0 1
-10 0 -3 0.9 1.5
-10 0 3 0.2 2.3
1 1 -3 1253.67 99.69
1 1 -3 1168.78 75.29
-1 -1 -3 1265.77 81.59
1 -1 -3 1195.48 75.09
-1 1 -3 1197.68 75.29
3 1 -3 77.39 5.6
-3 1 3 59.69 6.6
-3 -1 -3 50.39 22.8
3 1 -3 79.19 6
3 -1 -3 103.39 59.69
3 -1 -3 72.89 5.4
-3 -1 3 69.79 6.9
3 -1 -3 76.79 5.8
5 1 -3 632.84 42
-5 1 3 626.34 41.6
-5 -1 -3 609.24 76.19
5 -1 3 593.34 41.6
5 1 -3 654.13 41.7
-5 -1 3 664.93 41.8
-5 1 -3 501.55 75.89
5 -1 -3 716.93 41.9
5 -1 -3 695.83 41.5
7 1 -3 6.8 2.2
-7 -1 -3 6.9 2.8
-7 1 3 8.1 2.2
7 1 -3 7.7 2.1
-7 1 3 13.8 4.5
7 1 -3 3.5 3.2
7 -1 3 7.1 2.7
-7 -1 -3 30.3 44.9
7 -1 3 8.2 3.1
7 1 3 4.4 2.3
-7 1 -3 -27.2 49.5
7 -1 -3 8.4 3.1
-7 -1 3 6.5 3.6
-7 -1 3 8.1 2.2
7 -1 -3 6.1 2
7 1 3 5.8 2.5
-7 -1 3 6 3.7
-7 1 -3 13.3 3.3
9 1 -3 9.2 4.9
-9 -1 -3 12.6 4.1
-9 1 3 14 3.7
9 1 -3 15.9 3.5
-9 -1 -3 24.3 64.09
9 -1 3 9.2 2.3
9 -1 3 12.3 3.4
-9 1 3 12.7 4.2
9 -1 -3 15.3 4.5
-9 -1 3 12.2 2.5
-9 1 -3 13.8 5.1
9 1 3 13.8 2.8
-9 -1 3 11.8 4
9 1 3 13 3.5
-9 -1 3 9.2 3.3
-9 1 -3 -1.5 79.99
-11 1 3 20.2 3.3
-11 -1 -3 25.3 3.1
-11 1 -3 26 3.2
-11 -1 3 24.4 3.7
0 2 -3 5758.82 355.86
-2 -2 -3 799.02 60.09
2 2 -3 839.82 53.79
-2 2 3 896.91 54.39
2 -2 -3 831.42 53.39
-2 2 -3 902.31 53.69
4 -2 3 422.86 31.7
-4 2 3 413.46 30.2
-4 -2 -3 439.86 60.29
4 2 -3 438.06 31.6
4 2 -3 496.05 30.2
4 2 -3 481.65 31
4 2 3 475.55 30.3
4 -2 -3 509.05 30.6
-4 2 -3 583.64 68.49
-4 -2 3 448.26 30.8
4 -2 -3 480.65 30.2
-4 -2 3 331.47 105.89
-4 -2 3 524.25 33.2
-6 -2 -3 431.56 70.79
-6 2 3 378.76 26.5
6 2 -3 363.06 27.4
6 2 -3 395.26 27.1
6 2 -3 403.06 26.6
-6 -2 -3 379.06 27.2
6 2 3 413.06 27.5
-6 2 -3 313.97 67.59
6 -2 -3 416.46 26.5
6 -2 -3 413.86 26.1
-6 -2 3 425.56 26.7
8 -2 3 274.67 19.7
8 2 -3 279.87 18.9
8 -2 3 288.27 21.3
-8 2 3 288.37 19.5
-8 -2 -3 260.57 67.29
8 2 -3 286.47 20
8 2 -3 261.37 20.1
-8 2 3 306.37 23.2
-8 -2 -3 304.47 20.4
-8 -2 3 301.07 23.1
-8 2 -3 230.28 84.09
8 -2 -3 262.47 18.8
-8 -2 3 247.48 21.1
8 -2 -3 268.87 19.4
8 2 3 280.37 19.7
-8 2 -3 269.37 20.6
-8 -2 3 286.77 19.3
8 2 3 247.98 20.3
-10 2 3 171.98 13.7
-10 -2 -3 185.58 13.2
-10 2 3 178.08 12.2
-10 2 -3 175.28 13.2
10 2 3 162.08 12.1
-10 -2 3 163.38 13.5
1 3 -3 795.02 50.79
-1 3 -3 821.52 50.69
3 -3 -3 1542.35 99.99
3 -3 -3 1579.14 99.29
3 -3 -3 1553.44 99.09
-3 3 -3 1680.73 99.29
5 3 -3 1358.26 85.69
-5 3 3 1327.77 84.89
5 3 -3 1335.97 85.29
-5 -3 -3 1415.36 122.79
-5 -3 -3 1310.77 86.09
-5 -3 3 1447.06 85.39
-5 3 -3 1357.56 129.79
-5 3 -3 1268.47 85.59
-7 3 3 242.28 20.6
-7 3 3 242.88 17.4
7 3 -3 258.37 16.7
-7 -3 -3 221.18 57.79
7 3 -3 241.68 18.4
7 -3 3 264.77 19.9
7 3 -3 240.08 17.3
7 3 -3 268.77 17.4
-7 -3 -3 275.07 20.6
-7 -3 3 240.68 17.2
7 -3 -3 251.97 16.7
7 3 3 208.58 17.8
-7 3 -3 223.98 76.79
7 3 3 229.88 17.6
-7 3 -3 223.18 19
7 -3 -3 258.97 17.3
-9 -3 -3 33.8 4.4
9 -3 3 24.8 3.4
9 3 -3 16.8 6.6
-9 -3 -3 13.9 54.79
-9 3 3 27.5 5.5
-9 3 3 24.2 3.5
9 -3 3 25.3 4.6
9 3 -3 30.3 3.2
9 3 -3 33.5 4.1
-9 -3 3 24.4 3.1
-9 -3 3 26 5.3
9 3 3 26.1 3.6
9 3 3 21.2 4.3
9 -3 -3 27.9 4.8
-9 3 -3 -127.19 98.29
9 -3 -3 27.6 3.2
-9 3 -3 30.8 4.6
-9 -3 3 27 5.3
-11 -3 -3 41 4.1
11 3 -3 41.5 4
-11 -3 3 43.3 4.7
-11 3 -3 45.3 4.3
0 4 -3 1719.93 107.09
-2 -4 -3 1699.13 117.29
2 -4 3 1967.4 136.69
2 4 -3 1838.22 114.69
2 -4 -3 1827.42 113.79
-2 -4 3 1843.52 137.99
-2 4 -3 1890.11 114.49
-4 4 3 5.4 2
-4 -4 -3 6 24.5
-4 4 3 5.5 3
-4 -4 -3 3.8 35.6
4 4 -3 4.5 1.5
4 4 -3 3.7 3
4 -4 3 6 2.5
4 4 -3 3.3 2.9
4 -4 -3 4.1 5
4 -4 -3 3.9 1.8
-4 -4 3 6.7 3
4 -4 -3 4.3 1.4
4 4 3 4.8 1.6
-4 4 -3 6.8 2.2
-4 -4 3 4.6 2
4 4 3 7 2
-6 -4 -3 117.39 10.1
-6 4 3 114.59 9.4
6 4 -3 120.39 9.1
6 4 -3 127.49 9.9
6 4 -3 108.29 9.6
-6 4 3 116.89 12.6
6 -4 3 123.39 11.8
6 4 -3 100.29 11.1
6 4 3 110.89 9.5
6 4 3 124.29 10.7
6 -4 -3 123.59 8.7
-6 4 -3 87.69 58.29
-6 -4 3 125.89 9.6
-8 4 3 510.05 34.5
8 -4 3 580.94 37.1
-8 -4 -3 574.14 118.99
8 4 -3 511.45 33.9
-8 4 3 572.04 38.4
8 4 -3 494.65 36.2
8 -4 3 535.65 34.6
-8 -4 -3 527.55 35.1
8 4 -3 490.55 34.5
-8 -4 3 498.35 36.5
-8 -4 3 505.55 33.9
-8 -4 3 564.74 38
8 -4 -3 499.45 35.6
8 4 3 547.95 34.7
8 4 3 470.05 35.2
8 -4 -3 499.55 33.7
-10 -4 -3 129.49 9.6
10 4 -3 115.19 9.3
10 4 -3 120.89 8.5
-10 4 3 117.19 8.9
-10 -4 3 123.19 10.8
10 4 3 120.39 8.9
-10 4 -3 119.79 9.8
1 5 -3 407.66 26.1
1 -5 3 437.06 27.5
1 5 -3 406.86 26.4
1 -5 3 393.56 50.99
-1 5 -3 410.16 26.2
-1 5 -3 405.26 26
-1 -5 3 394.46 51.19
-1 5 -3 383.66 26.7
3 5 -3 2944.31 182.98
3 -5 3 2900.31 206.08
3 -5 -3 2904.11 181.98
-3 5 -3 2991.6 182.58
5 -5 3 32.4 5.4
5 5 -3 27.3 4.5
5 5 -3 34.5 5.9
5 -5 3 27.8 4.1
5 5 -3 25.8 3.5
-5 -5 -3 21.7 4
5 5 -3 26.8 5.5
5 -5 3 42.6 7.1
-5 -5 -3 27.4 31.5
-5 5 -3 42.4 48.8
-5 -5 3 -11 92.79
5 5 3 33.7 3.9
-5 -5 3 25.5 5.6
5 -5 -3 27.5 2.9
-5 5 -3 23.1 3.8
5 -5 -3 32 3.9
-5 -5 3 28.9 5.5
5 5 3 33.4 4.1
7 5 -3 597.84 37.1
7 5 -3 593.14 36.9
-7 5 3 531.05 37.2
-7 5 3 613.04 41.3
7 -5 3 527.05 37.4
7 5 -3 583.34 38.8
-7 -5 -3 580.14 38
-7 -5 -3 618.24 88.19
7 -5 -3 587.04 36.4
-7 -5 3 563.24 36.9
-7 5 -3 510.75 37.9
7 5 3 561.64 37.3
-7 5 -3 417.76 107.39
7 -5 -3 606.64 36.9
7 5 3 518.45 37.8
9 5 -3 56.89 5.7
-9 -5 -3 62.89 6
-9 5 3 55.99 5.4
9 5 -3 52.09 4.9
9 5 -3 41.4 11.3
-9 -5 -3 36.5 57.89
9 5 3 58.79 5.4
-9 -5 3 59.09 6.9
-9 5 -3 49.99 6.2
-9 5 -3 -51.69 139.19
9 -5 -3 55.89 7.1
-11 -5 -3 4.2 1.3
11 5 -3 4 1.3
-11 -5 3 4.8 1.9
-11 5 -3 2.1 1.3
0 6 -3 657.23 44.7
0 -6 3 754.62 69.09
0 -6 3 779.82 44.7
0 6 -3 652.63 44.4
2 -6 3 2238.68 151.28
2 6 -3 2017.6 127.39
-2 -6 3 2135.79 152.68
-2 6 -3 2070.89 127.19
2 -6 -3 1827.22 126.19
4 6 -3 686.63 42.2
4 6 -3 684.93 42.4
4 6 -3 680.33 42.9
4 6 -3 610.04 41.8
4 -6 3 634.94 43.2
4 -6 3 721.93 41.6
-4 -6 -3 687.93 63.39
-4 6 3 566.04 44.6
4 6 -3 647.14 42.4
4 -6 3 781.12 80.99
4 6 -3 642.44 41.8
-4 6 -3 619.04 41
4 6 3 592.84 41.9
4 -6 -3 627.24 40.5
-4 6 -3 624.04 41.4
-4 -6 3 606.94 41.8
-4 -6 3 769.72 112.39
-4 6 -3 566.34 42.6
4 -6 -3 651.03 40.8
-4 6 -3 669.93 41.7
-6 -6 -3 138.49 46.5
-6 6 3 158.28 11.5
6 6 -3 130.49 14.1
6 6 -3 116.99 14.6
6 6 -3 148.59 11.6
-6 -6 -3 130.59 12
6 6 -3 149.79 11.4
6 -6 3 155.18 14.3
-6 -6 3 161.88 11.5
6 6 3 149.29 12
6 6 3 164.18 11.6
6 -6 -3 151.18 10.5
-6 6 -3 187.28 123.29
-6 -6 3 37.9 125.79
8 6 -3 237.38 16.5
-8 -6 -3 227.38 16.4
8 -6 3 206.78 15.1
-8 -6 -3 162.68 53.39
-8 6 3 222.68 19
-8 6 3 205.08 15.6
8 6 -3 218.08 15.2
8 6 -3 211.78 15.1
8 -6 -3 232.28 15.6
-8 -6 3 245.88 18.6
8 6 3 218.98 15.6
8 6 3 192.38 16.5
-8 6 -3 -15.3 124.39
8 -6 -3 223.18 14.9
-8 -6 3 205.68 17.7
10 6 -3 4.4 1.4
10 6 -3 3.3 1.7
-10 6 3 5.1 1.5
-10 6 -3 3 1.9
10 6 3 5.3 1.5
-10 -6 3 6.3 2.5
1 7 -3 1139.69 74.99
1 7 -3 1116.09 74.99
1 7 -3 1174.78 75.29
1 -7 3 1303.57 100.69
-1 7 -3 1218.58 75.19
-1 -7 3 1230.28 75.19
-1 7 -3 1240.98 74.99
-1 -7 3 1183.78 98.39
-3 7 3 320.17 19.5
3 7 -3 261.07 20.6
3 7 -3 294.27 20.2
3 7 -3 295.27 20.3
3 7 -3 292.27 20.8
-3 -7 -3 319.97 29.1
3 7 -3 341.07 22.2
3 -7 3 361.76 57.49
3 -7 -3 256.17 19.2
-3 7 -3 286.67 21.2
-3 -7 3 328.47 20.7
-3 7 -3 297.97 20.2
-3 -7 3 356.26 60.09
-5 -7 -3 362.06 27.3
5 7 -3 408.16 28.6
5 7 -3 415.16 27.3
5 7 -3 385.16 27.7
5 -7 3 366.96 29.2
5 7 -3 397.96 29.2
-5 7 3 433.86 26.5
5 7 -3 425.26 26.5
5 7 -3 421.36 27.4
-5 7 3 418.86 31.1
-5 -7 3 380.16 26.9
-5 -7 3 261.47 97.99
-5 7 -3 385.56 27.2
5 7 3 405.96 26.6
5 7 3 356.26 27.4
-5 -7 3 439.36 29.8
-5 7 -3 492.45 91.49
7 7 -3 74.29 10.9
7 7 -3 69.59 6.6
7 7 -3 73.99 6.8
-7 -7 -3 65.79 7.4
7 7 -3 66.89 7.6
-7 -7 -3 40.4 42.1
7 -7 3 88.89 7.1
-7 7 3 85.09 7.2
-7 -7 3 75.29 9.5
7 -7 -3 75.19 6
7 -7 -3 71.79 7
-7 -7 3 86.09 9.9
-7 7 -3 64.29 8
-7 7 -3 67.99 111.49
7 7 3 80.09 7.8
7 7 3 83.29 6.9
9 7 -3 43.3 4.8
-9 -7 -3 48.4 5
-9 7 3 48.3 4.6
9 7 -3 42.6 4.2
-9 7 -3 37.9 5.2
9 7 3 50.49 4.6
-9 -7 3 50.39 6.1
0 -8 3 1258.47 80.39
0 8 -3 1339.27 80.59
0 -8 3 1298.17 105.89
0 8 -3 1342.97 80.89
0 8 -3 1184.18 80.39
2 8 -3 58.19 4.9
2 -8 3 37.6 28.9
2 8 -3 58.89 5
-2 -8 3 39.4 4.6
-2 -8 3 43.6 6.3
-2 8 -3 55.79 5.7
-2 -8 3 36.1 30.9
-2 8 -3 55.09 4.5
4 -8 3 134.79 13.2
4 -8 3 102.69 40.8
4 8 -3 161.88 13
4 8 -3 173.78 12.4
4 8 -3 168.58 12.6
-4 -8 -3 191.98 29.4
4 8 -3 151.08 14.1
4 8 -3 166.88 11.7
-4 8 3 155.58 11.4
-4 8 3 138.69 14.5
-4 8 -3 179.28 12
-4 8 -3 158.08 11.4
-4 8 -3 166.78 12.4
-4 8 -3 149.19 11.1
-4 -8 3 137.49 14
-4 -8 3 134.19 59.09
4 8 3 137.29 11.2
-4 8 -3 150.18 13.2
6 -8 3 183.78 20
6 -8 3 168.48 13.2
-6 -8 -3 169.98 14
-6 -8 -3 111.39 40.6
-6 8 3 175.68 13.1
6 8 -3 201.58 15.3
6 8 -3 184.18 19.1
6 -8 3 182.58 19.7
6 8 -3 208.58 13.8
-6 8 3 199.98 17.9
6 8 3 180.38 13
-6 -8 3 171.58 12.7
-6 -8 3 57.79 123.99
-6 8 -3 156.98 13.9
6 8 3 173.48 14.3
-6 8 -3 262.97 106.49
-8 -8 -3 20.1 3.4
8 8 -3 16.7 3.3
-8 8 3 15.4 2.9
-8 -8 -3 36.1 42.3
8 8 -3 20.3 2.8
-8 8 -3 13.7 3.8
-8 -8 3 15.8 4.4
8 -8 -3 16.6 3.6
8 8 3 20.9 2.9
8 -8 -3 16.8 2.2
-10 -8 -3 96.79 6.6
-10 8 3 86.49 6.6
10 8 -3 87.89 7
10 8 -3 88.79 6.5
10 8 3 92.09 6.8
-10 8 -3 86.89 7.4
1 9 -3 296.87 20.3
1 9 -3 286.67 20.7
1 9 -3 292.37 20.3
1 9 -3 323.57 22.7
1 9 -3 318.77 23.7
-1 9 -3 271.57 19.9
-1 9 -3 309.97 20.3
-1 9 -3 321.67 24
-1 9 -3 315.97 21.2
3 9 -3 450.95 29.9
3 -9 3 373.86 68.09
-3 9 3 420.76 28.7
3 9 -3 480.55 30.8
3 9 -3 480.95 31
3 9 -3 443.16 29.9
3 9 -3 479.15 31
3 9 -3 481.65 30.5
3 -9 3 423.86 31.4
3 9 3 409.46 29.5
-3 -9 3 444.66 32.6
-3 -9 3 370.36 66.49
3 -9 -3 400.36 28.4
-3 9 -3 499.75 30
-3 -9 3 408.56 29.6
-3 9 -3 490.75 29.6
-3 9 -3 447.16 31.1
-3 9 -3 427.46 29
-3 9 -3 479.55 30.1
-5 9 3 608.14 45.7
-5 -9 -3 652.53 41.4
5 9 -3 650.43 41.8
-5 -9 -3 571.14 60.09
-5 9 3 654.23 40.7
5 9 -3 657.43 42.2
5 9 -3 654.63 48.9
5 9 -3 677.43 40.9
5 -9 3 549.74 43.8
5 9 3 666.83 41
-5 -9 3 565.54 40.6
-7 -9 -3 77.59 7.6
-7 9 3 79.69 12.6
7 9 -3 90.59 7.1
7 9 -3 86.59 8.2
7 9 -3 89.69 7.4
-7 -9 -3 74.59 39.1
7 -9 3 81.89 9.4
7 9 3 69.29 6.6
-7 -9 3 81.29 8.7
7 -9 -3 89.99 6.2
-7 -9 3 60.19 8.8
-7 9 -3 73.79 8.6
-9 9 3 7.3 1.9
9 9 -3 9.6 1.8
9 9 -3 7.2 1.9
-9 -9 -3 10.2 2.2
-9 9 -3 8.3 2.6
9 9 3 7.2 1.7
0 10 -3 1352.26 84.69
0 10 -3 1311.47 84.49
0 10 -3 1354.96 86.09
0 -10 3 1284.97 84.49
0 -10 3 1415.16 115.79
0 10 -3 1387.06 85.29
2 10 -3 630.94 39.3
2 10 -3 599.94 39.2
-2 10 3 527.25 38.1
2 -10 3 592.74 76.89
2 10 -3 596.54 39.8
2 10 -3 582.44 38.9
2 -10 3 570.74 41
2 10 -3 618.64 40
-2 -10 3 517.15 74.69
-2 10 -3 574.94 38.5
-2 -10 3 580.74 41.7
-2 10 -3 626.64 38.5
-2 10 -3 624.34 39
-2 10 -3 658.03 39.5
-2 10 -3 612.44 40.4
-2 10 -3 649.64 39.7
4 10 -3 86.49 13.6
4 10 -3 78.99 6.9
4 -10 3 44.2 44.4
4 10 -3 72.59 8.1
4 10 -3 87.69 9.2
4 10 -3 77.09 7.9
-4 10 -3 68.09 10
-4 10 -3 71.29 8.3
-4 -10 3 22.5 64.19
-4 10 -3 70.29 6.3
-4 10 -3 83.19 7.3
4 -10 -3 78.59 6.2
4 -10 -3 78.89 5.6
6 -10 3 136.09 13.3
-6 10 3 126.09 10.3
6 10 -3 155.58 12.5
-6 -10 -3 130.49 10.7
-6 -10 3 -76.19 140.09
6 10 3 129.99 10.1
-6 10 -3 128.89 11.4
-6 -10 3 139.89 12.6
8 10 -3 121.49 8.7
-8 10 3 103.69 8.9
8 10 -3 127.69 9.7
8 10 3 114.39 8.7
-10 10 3 110.49 7.8
1 11 -3 585.64 37.3
1 11 -3 589.04 36.6
1 -11 3 569.84 74.19
1 11 -3 569.74 37.6
1 11 -3 575.84 37.9
1 -11 3 519.65 38.5
1 11 -3 525.25 36.1
-1 11 -3 558.54 37.8
-1 11 -3 568.74 36
-1 11 -3 523.65 36
-1 11 -3 598.64 37.5
-1 -11 3 519.65 38.8
-1 11 -3 599.54 37.1
-1 -11 3 476.05 71.69
3 11 -3 135.79 11
3 11 -3 149.59 12
3 11 -3 149.69 12.3
3 11 -3 122.99 16.3
3 -11 3 165.78 69.89
3 11 -3 144.09 11
-3 11 -3 141.09 12.3
-3 11 -3 142.09 14
3 11 3 116.69 10.6
-3 11 -3 152.38 11.2
-3 11 -3 133.89 10.2
5 11 -3 660.03 43.2
5 11 -3 621.24 44.5
-5 11 3 675.23 42.3
5 -11 3 693.23 44.3
5 11 -3 661.13 43.9
5 11 -3 713.23 42.4
-5 11 -3 658.13 43.5
-5 -11 3 480.35 122.09
-5 -11 3 580.34 44.4
5 -11 -3 639.24 41.1
5 -11 -3 671.53 41.4
-7 11 3 25.4 3.5
7 11 -3 31.5 3.6
-7 11 -3 23.6 4.3
-9 11 3 12.8 2.4
9 11 -3 17.3 2.1
9 11 -3 12.7 2.1
9 11 3 10.5 2.1
9 11 3 12.4 1.8
-9 11 -3 13.7 2.7
0 -12 3 835.22 54.89
0 12 -3 823.22 52.09
0 12 -3 816.52 53.69
0 12 -3 802.72 51.69
0 12 3 751.22 51.39
0 12 -3 853.61 52.89
2 -12 3 38.2 6.4
2 12 -3 47.3 5.1
2 -12 3 31.8 41.1
-2 12 3 45.7 4.1
2 12 -3 48 5.8
-2 12 -3 41.1 5.6
-2 12 -3 39.3 4.3
-2 -12 3 22.5 43.5
-2 -12 3 34.2 6.3
-2 12 -3 51.59 5.7
2 12 3 40.4 4.5
-2 12 -3 45.6 4.5
4 12 -3 253.57 17.7
4 12 -3 250.67 18.6
4 12 -3 256.57 17.1
4 -12 3 221.08 19.4
4 12 -3 243.38 18.8
-4 12 -3 223.58 19.2
-4 -12 3 221.48 18.6
-4 -12 3 258.37 85.09
-4 12 -3 278.97 18
-4 12 -3 222.18 16.5
6 12 -3 255.37 18
-6 12 3 250.47 17.9
6 12 -3 238.88 19.2
6 12 -3 266.47 21.8
6 12 3 270.97 17.8
8 12 -3 2.4 1.3
-8 12 3 3.9 1.5
8 12 -3 1.2 1.2
-8 12 -3 1.2 1.8
1 13 -3 792.22 55.09
1 -13 3 918.51 96.99
-1 13 3 897.91 51.79
1 13 -3 811.42 51.99
1 13 -3 808.02 52.99
1 13 -3 816.82 52.39
1 -13 3 713.03 54.09
-1 13 -3 763.82 55.09
-1 -13 3 940.51 100.59
-1 13 -3 767.42 51.89
-1 13 -3 884.41 52.99
1 13 3 808.12 51.89
3 13 -3 325.77 22.7
3 13 -3 317.77 23.9
3 13 -3 329.17 22.6
3 -13 3 335.77 63.69
3 13 -3 325.07 23.8
-3 13 -3 309.97 21.9
-3 13 -3 362.26 23.2
-3 13 -3 317.47 24.3
-3 -13 3 381.76 78.39
5 -13 3 315.57 24.1
-5 13 3 336.37 21
5 13 -3 287.37 21.9
5 13 -3 338.27 22.5
5 13 -3 266.97 22.3
5 13 3 336.07 21.3
-5 -13 3 111.79 108.79
-5 13 -3 278.87 21.8
7 13 -3 107.79 8.2
7 13 -3 106.29 10
-7 13 3 110.89 8.5
7 13 3 105.89 7.9
7 13 3 111.99 8.1
0 14 -3 408.86 27.5
0 14 -3 402.86 26.8
0 -14 3 431.96 81.39
0 14 -3 413.16 26.2
0 14 -3 376.96 28.2
0 14 3 398.26 26.3
2 14 -3 763.52 49.5
2 14 -3 762.92 50.39
2 14 -3 765.72 49.2
2 14 -3 776.32 51.09
-2 14 -3 739.63 48.9
-2 14 -3 826.02 49.99
-2 14 -3 740.93 51.09
2 14 3 741.03 49.2
4 14 -3 289.27 22.3
4 14 -3 337.47 20.9
4 14 -3 294.27 21.5
4 14 -3 280.17 22.4
-4 -14 3 252.67 98.29
-4 14 -3 337.37 22.1
4 14 3 309.97 20.9
6 14 -3 147.09 11.7
6 14 -3 146.49 12.6
-6 14 3 165.48 11.9
6 14 3 178.98 11.7
6 14 3 168.48 11.5
8 14 -3 101.19 7.5
8 14 -3 108.29 7.3
-8 14 3 107.09 7.6
8 14 3 102.69 7.2
8 14 3 104.29 7.4
-8 14 -3 94.79 7.9
1 -15 3 158.78 56.59
1 15 -3 165.18 13.7
1 15 -3 169.48 12.8
-1 15 -3 155.68 14.6
-1 15 -3 182.48 13.8
1 15 3 196.78 12.6
-1 15 -3 166.18 12.5
-1 -15 3 118.19 58.89
3 15 -3 509.85 34.5
3 -15 3 552.44 107.89
3 15 -3 474.35 35.5
3 15 -3 531.95 34.5
-3 -15 3 569.64 139.79
3 15 3 553.14 34.9
-3 15 -3 501.25 34.2
-3 15 -3 574.44 35.3
-5 15 3 27.8 3.4
5 15 3 32.8 3.6
5 15 3 26.7 3.1
7 15 -3 156.48 11.6
-7 15 3 171.98 11.8
7 15 -3 167.38 11.4
7 15 3 178.38 11.4
7 15 3 164.88 11.1
0 16 3 14.7 2.4
0 16 -3 19.6 3.4
2 16 -3 299.17 22
2 -16 3 260.87 71.69
2 16 -3 304.37 20.9
2 16 -3 307.57 20.7
-2 -16 3 197.08 90.49
-2 16 -3 304.37 20.6
-2 16 -3 334.67 21.8
-4 16 3 35.8 3.7
4 16 -3 34 4.8
4 16 -3 39.7 4.2
4 16 3 29.3 3.8
-4 16 -3 44.1 5.2
-6 16 3 9.1 1.9
6 16 -3 10.8 2.1
6 16 -3 9.2 1.7
6 16 3 8.5 1.6
-6 16 -3 8 2.4
1 17 -3 51.99 7
1 17 -3 55.99 5
-1 17 -3 51.79 4.9
-1 17 -3 56.49 6.6
3 17 -3 179.08 14.5
3 17 -3 187.58 13.5
-3 17 3 216.28 13.6
-3 17 -3 216.48 14.7
3 17 3 178.88 13.8
5 17 -3 27 3
5 17 -3 24.5 2.6
-5 17 -3 22.3 3.3
2 18 -3 121.59 10.1
-2 18 3 117.59 8.3
2 18 3 105.69 8.6
-4 18 3 17.7 2.2
4 18 3 14.8 2.3
-1 19 3 27.8 2.9
1 19 3 25.7 3
-3 19 3 94.29 6.6
3 19 3 84.09 6.7
0 0 4 1086.29 68.29
-2 0 -4 7721.33 471.15
2 0 -4 7094.59 457.15
-4 0 4 1011 67.79
-4 0 -4 993.1 96.69
-4 0 4 1169.48 70.59
6 0 -4 514.55 32.9
-6 0 -4 474.55 33.6
-6 0 -4 549.15 83.69
8 0 -4 1218.38 74.19
-8 0 4 1248.58 74.59
-8 0 -4 1293.07 140.09
8 0 4 1049.49 74.69
8 0 -4 1219.58 74.69
-8 0 4 1121.19 78.39
8 0 4 1123.19 76.29
10 0 4 97.49 7.5
-10 0 4 103.19 7.5
1 1 -4 2230.78 162.28
-1 -1 -4 2279.57 147.39
-1 1 -4 2359.16 156.98
1 -1 -4 2159.08 139.39
-3 -1 -4 5177.58 340.97
3 1 -4 5451.25 328.37
-3 1 -4 4925.01 347.37
3 -1 -4 5604.14 328.17
5 1 -4 277.87 19.4
-5 -1 -4 230.68 18.9
5 1 -4 271.97 18.7
-5 1 4 300.17 22.2
-5 -1 -4 295.07 55.19
5 -1 -4 269.07 18.5
5 -1 -4 275.07 19.1
-5 1 -4 244.18 53.39
7 -1 4 1296.07 83.39
7 1 -4 1257.17 81.09
-7 1 4 1245.88 81.09
7 1 -4 1254.97 80.69
-7 1 -4 1278.37 139.69
7 1 4 1208.38 82.49
7 -1 -4 1349.56 80.99
-7 1 -4 1194.48 81.69
-7 -1 4 1280.87 81.39
7 -1 -4 1360.66 80.59
9 -1 4 134.69 10.3
-9 1 4 143.59 10.4
-9 -1 4 116.69 11.4
9 1 4 135.39 10.4
11 1 -4 36.5 3.4
-11 -1 -4 39.5 3.6
-11 1 -4 40.4 3.7
11 -1 -4 37.9 3.4
0 2 -4 1157.38 72.29
-2 -2 -4 3505.55 206.58
2 2 -4 3514.55 274.27
2 2 -4 3092.89 199.78
-2 2 -4 2890.11 237.08
2 -2 -4 3280.27 199.28
-2 2 -4 3104.39 199.68
-4 -2 -4 471.75 67.49
4 -2 4 513.15 39.4
4 2 -4 602.14 38
-4 -2 -4 483.05 67.99
4 2 -4 600.44 38.4
4 2 4 644.44 37.6
-4 2 -4 640.24 75.89
4 -2 -4 584.34 37.8
4 2 4 656.73 39.5
-4 -2 4 595.64 38.5
-4 2 -4 541.15 38.6
4 -2 -4 589.54 37.5
6 2 -4 234.08 16.1
6 2 -4 213.08 16.8
6 -2 4 232.18 16.4
6 2 -4 215.78 16
-6 2 4 230.98 19.7
-6 -2 -4 288.87 59.39
6 -2 -4 226.48 16.3
6 -2 -4 217.18 15.5
-6 -2 4 203.08 19.2
-6 2 -4 166.88 58.79
6 2 4 224.58 16.4
-8 2 4 407.96 32.4
8 2 -4 461.45 29.7
-8 2 4 432.76 28.9
8 -2 4 417.46 31
8 2 -4 463.15 28.8
8 -2 4 377.46 29
8 -2 -4 487.25 29.1
-8 -2 4 395.36 32.2
-8 2 -4 308.47 88.59
-8 -2 4 428.76 28.7
-8 2 -4 481.75 30.3
8 2 4 404.56 29.1
10 -2 4 67.99 5.6
-10 -2 -4 50.39 5.3
-10 -2 4 59.29 5.2
1 3 -4 1823.52 118.09
-1 3 -4 1978.1 118.19
-1 3 -4 1880.01 174.18
-3 -3 -4 1417.76 97.19
3 3 -4 1391.36 84.39
-3 3 4 1295.17 88.59
3 -3 4 1310.77 85.49
3 -3 -4 1291.27 83.49
-3 -3 4 1283.37 84.89
3 -3 -4 1454.45 83.59
-3 3 -4 1332.37 83.99
3 3 4 1366.56 84.99
3 -3 -4 1275.37 83.69
5 3 -4 653.13 43.9
-5 -3 -4 690.03 44.2
5 -3 4 721.63 46.8
-5 -3 -4 678.03 81.99
5 3 -4 631.04 44.3
5 3 -4 712.53 44.7
-5 3 -4 660.03 92.49
5 3 4 630.74 43.7
-5 3 -4 638.84 44.1
-5 -3 4 745.13 47.6
5 -3 -4 640.44 43.5
7 3 -4 421.86 32.4
-7 3 4 491.55 38.7
7 3 -4 471.55 31.5
-7 -3 -4 500.05 85.39
-7 -3 -4 489.85 32.3
7 3 4 500.25 32.8
-7 3 -4 354.86 89.29
7 3 4 499.05 33.6
7 -3 -4 468.35 31.5
7 -3 -4 479.65 31.7
9 3 -4 153.68 12.4
9 3 -4 140.09 16.8
-9 3 4 190.18 12.7
9 -3 4 176.48 12.5
-9 -3 -4 147.99 58.19
-9 -3 -4 174.88 12.7
9 3 4 181.78 12.6
-9 -3 4 173.68 11.9
-9 3 -4 218.88 100.59
-9 -3 4 159.48 13.6
9 -3 -4 148.39 12.7
-9 3 -4 154.88 13
-11 -3 -4 53.49 3.9
11 3 -4 48 4.2
-11 3 -4 53.69 4.5
11 -3 -4 48.7 4.2
0 4 -4 1362.66 85.29
0 -4 4 1364.16 85.29
2 4 -4 1115.09 71.99
-2 4 -4 1152.18 71.89
-2 4 -4 1168.68 71.79
4 4 -4 616.34 41.8
-4 -4 -4 495.85 60.79
4 4 -4 602.24 38.3
4 4 -4 576.64 37.8
4 -4 4 606.74 39.8
-4 4 4 611.14 37.4
4 4 -4 580.64 38.2
-4 -4 4 546.85 41.2
4 4 4 580.84 37.2
4 -4 -4 559.54 37.1
-4 4 -4 580.84 39.7
4 -4 -4 551.84 36.8
-4 4 -4 569.84 37.2
-6 -4 -4 406.96 25.8
6 4 -4 333.67 26.1
6 4 -4 318.67 25.1
6 4 -4 401.86 25.5
-6 4 4 361.06 28.7
-6 -4 -4 436.36 72.69
6 4 4 325.07 25
6 4 4 407.56 26.2
-6 4 -4 291.27 72.29
6 -4 -4 378.56 24.5
6 -4 -4 373.26 24.9
-8 -4 -4 209.08 16.9
8 -4 4 245.68 17.2
-8 -4 -4 231.28 56.99
8 4 4 243.38 20.1
-8 4 -4 152.98 89.49
8 -4 -4 197.38 16.6
-8 -4 4 254.97 21.7
8 4 4 257.27 17.2
-8 -4 4 250.67 16.5
-10 -4 -4 114.99 8
10 4 -4 102.89 8
-10 4 4 100.79 7.7
10 4 4 98.89 7.7
-10 4 -4 111.39 8.7
-10 -4 4 85.59 8.3
1 5 -4 1596.04 100.39
-1 5 -4 1613.84 100.29
3 5 -4 1124.39 71.89
3 5 -4 1074.89 72.19
3 5 -4 1126.09 71.59
3 5 -4 1169.88 73.29
-3 5 -4 1157.38 71.29
-3 5 -4 1150.78 71.49
-3 5 -4 1127.39 71.69
-5 -5 -4 760.42 79.79
5 5 -4 800.82 51.79
5 -5 4 690.23 52.89
-5 -5 -4 740.43 50.79
5 -5 4 793.82 50.59
-5 5 4 802.82 50.39
-5 -5 4 710.33 53.69
5 -5 -4 804.42 49.8
-5 -5 4 790.72 50.89
-5 5 -4 856.31 51.19
-5 -5 4 743.53 53.29
5 5 4 828.82 52.39
5 -5 -4 832.92 50.19
-7 -5 -4 118.29 9.9
-7 -5 -4 106.19 45.5
7 5 -4 116.19 9.3
7 5 -4 99.99 9.4
7 5 -4 115.59 10.3
7 5 -4 100.79 12.1
7 -5 -4 111.09 8.6
-7 -5 4 130.79 12.2
7 -5 -4 118.59 9.7
-7 5 -4 100.69 84.09
9 5 -4 109.49 8.2
9 -5 4 111.89 8.3
-9 5 4 117.69 8.9
9 5 -4 104.99 8.9
-9 -5 -4 119.19 9
-9 -5 4 112.09 10.2
9 5 4 118.49 8.9
-9 5 -4 102.49 9.5
0 -6 4 3792.22 294.07
0 6 -4 4803.02 269.37
2 6 -4 661.43 43.2
2 6 -4 675.13 46
2 6 -4 672.13 43.6
-2 6 -4 652.13 45.2
-2 6 -4 685.63 43.3
-2 6 -4 711.33 43.1
-4 6 4 957 67.19
4 -6 4 1049.09 67.69
4 6 -4 1034.1 68.69
4 6 -4 1035.3 68.19
4 6 -4 1065.69 68.59
4 6 -4 1034.5 69.09
4 -6 -4 1134.19 66.59
-4 -6 4 1082.79 69.89
4 -6 -4 1099.99 66.79
4 -6 -4 1170.18 66.79
-4 6 -4 1039.2 67.49
4 -6 -4 1055.49 66.59
-4 -6 4 1068.79 71.19
-4 6 -4 1106.79 68.09
6 6 -4 659.03 44.6
-6 6 4 724.73 48.7
6 -6 4 682.43 49.3
-6 -6 -4 735.73 44.6
6 6 -4 654.03 45.6
-6 6 4 678.33 44
-6 -6 -4 587.74 73.99
6 6 4 636.54 43.8
-6 6 -4 633.74 44.6
-6 6 -4 641.94 123.49
-6 -6 4 694.63 44
8 6 -4 211.28 15.2
-8 -6 -4 150.58 47.8
-8 -6 -4 228.68 16
8 -6 -4 211.18 15.6
-8 6 -4 186.78 121.09
-8 -6 4 243.18 18
-10 6 4 250.87 18.3
10 6 -4 283.67 18.6
-10 -6 -4 285.57 18.2
-10 6 -4 290.47 19.1
1 7 -4 2941.31 175.48
1 -7 4 2362.66 204.38
-1 7 -4 3018.2 175.38
3 7 -4 251.27 18.3
3 7 -4 241.88 18.2
3 7 -4 245.18 17.9
-3 7 -4 267.17 17.7
-3 7 -4 250.67 17.7
-3 7 -4 262.07 17.9
-3 7 -4 250.67 17.2
5 7 -4 1854.11 115.59
5 -7 4 1618.64 116.89
-5 7 4 1853.11 113.59
5 7 -4 1828.42 114.79
-5 -7 4 1745.63 114.09
5 -7 -4 1983.9 112.99
-5 -7 4 1951.2 117.09
5 7 4 1642.14 113.49
7 7 -4 92.19 9.2
7 7 -4 97.99 8.4
7 7 -4 94.49 9
-7 7 4 123.19 9.1
-7 -7 -4 -5.2 74.59
7 -7 4 114.89 8.9
-7 -7 -4 98.49 36.3
7 7 -4 79.49 11.9
-7 -7 -4 92.09 8.6
-7 -7 4 85.79 10.3
-7 -7 4 117.29 8.2
-7 7 -4 -17.9 104.19
-7 -7 4 104.99 11.7
7 -7 -4 100.69 7.5
7 -7 -4 103.29 8.6
9 7 -4 188.88 12.4
9 7 -4 177.38 13
-9 7 4 169.58 12.7
-9 -7 -4 195.38 12.5
9 7 4 179.48 12.7
-9 7 -4 168.78 13.5
0 -8 4 3494.25 277.57
0 8 -4 4427.76 249.28
2 8 -4 541.05 36.8
2 -8 4 538.95 88.49
2 8 -4 569.24 37.2
2 -8 4 539.35 38.6
2 8 -4 555.24 37.4
2 -8 4 526.75 36.3
-2 -8 4 423.16 75.49
-2 8 -4 591.54 36.9
-2 8 -4 616.74 37.1
-2 -8 4 622.44 40.1
-2 -8 4 547.95 36.9
-2 8 -4 585.34 36.5
4 8 -4 1086.29 70.29
-4 8 4 1075.69 68.79
4 8 -4 1176.88 69.79
4 8 -4 1158.78 71.19
4 -8 4 947.61 71.89
4 -8 4 945.91 69.19
4 8 -4 1132.19 71.19
4 8 -4 1169.68 70.39
-4 -8 4 1035.4 73.09
-4 8 -4 1172.58 68.99
-4 8 -4 1075.39 71.79
-4 8 -4 1130.19 69.39
6 -8 4 602.34 45.2
-6 8 4 624.14 41.2
-6 -8 -4 597.44 40.7
6 8 -4 639.74 42.5
6 8 -4 650.33 44.3
-6 -8 4 609.94 40.7
6 8 4 620.74 40.9
6 -8 -4 658.63 39.8
-6 8 -4 626.04 42.1
-6 8 -4 742.13 131.39
6 -8 -4 655.53 40.1
8 8 -4 42 4
8 8 -4 39.2 4.6
-8 -8 -4 37.7 3.8
-8 8 -4 30 4.7
-10 8 4 190.28 14
10 8 -4 236.18 13.8
10 8 -4 216.38 14.3
-10 8 -4 222.78 14.7
10 8 4 198.48 14
1 9 -4 1315.07 86.19
1 9 -4 1362.36 86.39
1 9 -4 1400.86 86.79
1 9 -4 1404.86 87.09
-1 9 -4 1366.56 86.09
-1 -9 4 1342.27 86.39
-1 9 -4 1425.86 86.89
-1 9 -4 1423.16 86.69
-1 -9 4 1165.28 142.39
3 9 -4 354.66 27.3
3 9 -4 417.86 27.5
3 -9 4 415.56 26.8
3 9 -4 397.06 28
3 9 -4 407.46 27.8
3 -9 4 422.96 29.7
3 9 -4 370.96 28.1
3 9 4 376.26 26.8
-3 -9 4 340.37 83.09
-3 -9 4 404.26 27.4
-3 9 -4 429.76 27.4
-3 9 -4 409.86 27.5
-3 9 -4 437.26 29.2
-3 9 -4 422.66 26.5
5 9 -4 668.13 48.8
5 9 -4 780.52 46.8
5 9 -4 692.93 47.2
5 9 -4 752.02 48
5 9 4 723.93 47.3
-5 -9 4 620.84 46.8
7 9 -4 132.59 10
7 9 -4 82.79 20.5
-7 9 4 134.59 10.3
7 9 -4 127.79 11
7 9 4 126.89 9.7
9 9 -4 97.69 7.8
-9 9 4 105.59 7.7
9 9 -4 104.29 7.3
-9 9 -4 91.09 8.2
9 9 4 104.29 7.5
0 10 -4 623.54 38.5
0 -10 4 550.54 89.09
0 10 -4 618.74 38.4
0 -10 4 625.14 40.7
0 10 -4 559.24 37.4
0 10 -4 517.25 38.4
0 -10 4 547.65 37.4
2 -10 4 381.76 74.29
2 -10 4 398.26 29.1
2 -10 4 433.66 31.9
2 10 -4 445.56 30.4
2 10 -4 427.36 29.5
2 10 -4 445.46 30.8
-2 10 -4 453.15 29
-2 -10 4 482.35 33.2
-2 10 -4 466.35 31.8
-2 -10 4 438.96 29.7
-2 10 -4 466.05 30.4
-2 10 -4 482.25 30
-2 -10 4 336.77 73.49
4 10 -4 229.48 20.9
4 10 -4 242.48 19.2
4 -10 4 215.68 20.5
4 10 -4 267.67 18.7
-4 10 4 280.27 17.3
4 10 -4 254.37 21.8
-4 -10 4 224.98 21.3
4 10 4 276.17 17.8
-4 10 -4 271.47 18.3
-4 10 -4 259.47 17.7
-4 -10 4 233.18 17.6
-4 10 -4 257.47 19.4
6 -10 4 174.18 21.6
-6 10 4 182.48 13.1
6 10 -4 192.48 13.6
6 10 -4 162.28 14.3
6 10 -4 185.28 13.4
6 10 -4 128.89 21.9
-6 -10 4 167.08 19.2
-6 10 -4 156.88 13.9
6 10 4 188.08 12.8
8 10 -4 86.19 7.6
8 10 -4 86.09 6.9
-8 10 4 92.69 7.4
8 10 4 94.19 7
1 11 -4 388.36 27.7
1 11 -4 424.06 29.6
1 11 -4 452.95 28.7
1 -11 4 497.15 95.39
-1 11 -4 381.76 27.5
-1 11 -4 392.96 29.6
-1 -11 4 530.65 99.39
3 11 -4 375.66 26.8
-3 11 4 420.96 25
3 11 -4 381.56 26.1
3 -11 4 378.66 28.9
3 -11 4 259.27 105.19
3 11 -4 379.96 28.4
3 11 -4 342.77 26.4
-3 -11 4 332.37 25.2
-3 -11 4 419.16 99.59
-3 11 -4 384.46 25.9
-3 -11 4 370.46 29.2
3 11 4 387.66 25.8
-3 11 -4 393.96 27.3
-3 11 -4 406.36 25.1
5 11 -4 227.48 18.6
5 11 -4 242.68 16.9
5 11 -4 233.48 17.5
-5 11 -4 -36 149.29
-5 11 -4 245.48 17.8
-5 -11 4 247.78 20
7 11 -4 137.59 11.4
7 11 -4 152.48 10.7
-7 11 4 142.89 10.9
7 11 4 142.69 10.4
-9 11 4 36.8 3.2
9 11 -4 27.5 3
9 11 -4 28.1 2.8
9 11 4 35.8 2.9
-9 11 -4 26.6 3.4
9 11 4 37.9 3
0 12 -4 972.7 59.59
0 12 -4 894.71 60.09
0 12 -4 889.81 58.39
2 12 -4 502.65 31.6
2 -12 4 454.75 33.3
2 12 -4 454.45 33.2
2 12 -4 495.75 30.6
2 -12 4 527.65 87.69
2 12 -4 416.26 31.2
-2 12 -4 478.35 32.4
-2 12 -4 415.36 31.5
-2 12 -4 503.65 29.8
2 12 4 421.16 30
-2 -12 4 324.37 84.69
-2 -12 4 448.66 33.4
4 12 -4 155.28 12.2
4 12 -4 146.99 12.9
4 12 -4 142.09 11.7
-4 -12 4 153.88 14
6 12 -4 122.69 10.4
6 12 -4 131.49 9.6
-6 12 -4 100.19 9.8
8 12 -4 116.19 8.2
8 12 -4 114.89 7.6
-8 12 4 97.49 8.8
8 12 4 98.69 7.3
-8 12 -4 96.49 8.4
8 12 4 104.79 8.1
1 13 -4 88.89 9.1
1 13 -4 108.09 8.3
1 13 -4 111.99 9.3
-1 13 -4 88.99 9.2
-1 13 -4 113.19 8
-1 -13 4 145.29 70.39
-1 13 -4 108.69 8.9
3 13 -4 289.27 20.7
3 13 -4 307.97 21.4
-3 13 4 296.77 19.3
3 13 -4 314.37 20.5
3 13 4 261.47 19.9
-3 13 -4 258.67 21.3
-3 -13 4 341.07 119.49
5 13 -4 122.59 9.9
5 13 -4 112.49 10.6
-5 13 -4 127.69 10.3
-7 13 4 113.79 8.6
7 13 -4 124.19 9
7 13 4 107.29 7.9
7 13 4 114.99 8.1
-7 13 -4 97.19 9
0 -14 4 83.19 73.49
0 14 -4 87.19 7.9
0 -14 4 94.79 10
0 14 -4 79.09 6.8
2 14 -4 461.35 30.9
2 -14 4 529.85 94.19
2 14 -4 479.85 32.2
-2 14 -4 449.56 32
-2 -14 4 364.06 105.39
2 14 4 397.36 29.3
-2 14 -4 389.86 31.2
-2 14 -4 507.25 31
4 14 -4 84.69 8.8
4 14 -4 89.79 8.2
-4 14 4 106.59 7.8
-4 14 -4 98.19 8.4
4 14 4 92.59 8
6 14 -4 59.49 6.1
-6 14 4 73.79 5.9
6 14 -4 58.29 5.6
6 14 4 75.89 5.4
1 -15 4 151.48 86.59
1 15 -4 198.18 13.9
1 15 -4 195.18 14.9
-1 15 4 199.48 14.3
-1 15 -4 203.58 13.5
-1 15 -4 201.28 14.7
-1 -15 4 38 96.29
-3 15 4 372.36 24.1
3 15 -4 357.46 25.6
3 15 -4 364.56 24.6
5 15 -4 18.4 3.2
5 15 -4 17.1 3
-5 15 -4 12.9 2.8
0 16 4 95.69 7.3
2 16 -4 232.48 15
-2 16 4 201.48 14.6
2 16 -4 215.38 16
-4 16 4 122.59 9
4 16 -4 122.39 10
4 16 -4 118.09 9.2
-4 16 -4 132.19 9.9
6 16 -4 58.19 4.5
-6 16 4 50.29 4.4
6 16 -4 59.79 4.3
-6 16 -4 49.4 4.8
6 16 4 50.89 4.2
-1 17 4 89.79 7.4
1 17 -4 115.89 8.1
1 17 -4 108.19 8.7
3 17 -4 48.1 4.3
3 17 -4 48.5 5
-3 17 4 49.2 4.2
3 17 4 41.1 4.3
-3 17 -4 54.79 5.1
5 17 -4 46.8 3.8
-5 17 4 43.3 4
5 17 -4 49 4.1
5 17 4 49.6 4.5
0 18 4 66.89 5.3
0 18 -4 70.69 6.2
2 18 -4 43.4 4.7
-2 18 -4 45.5 4.9
2 18 4 48.1 4.1
0 0 -5 11.6 25.3
0 0 5 2.6 1.5
2 0 -5 -41.4 45.5
-2 0 -5 11.9 20.7
-2 0 5 2 1.6
-2 0 -5 19.3 25.6
-2 0 5 0.1 1.5
2 0 5 1.5 1.5
2 0 -5 3.2 1.4
-4 0 -5 0.6 1.4
-4 0 5 0.9 1.6
-4 0 5 0 1.8
4 0 -5 8.4 3.1
4 0 5 1.3 2.2
-4 0 -5 -7.4 29.7
-6 0 5 0.2 2.5
-6 0 -5 6.8 43.2
-6 0 5 1.4 1.7
-6 0 -5 0.7 1.8
6 0 -5 1.2 1.9
6 0 5 3 2.2
6 0 5 0.8 2.6
6 0 -5 -0.4 3.6
-8 0 -5 23.6 55.19
10 0 5 0.2 0.9
-10 0 5 0.2 0.8
-10 0 -5 0.7 1.1
10 0 -5 0.9 0.9
1 1 -5 467.65 77.59
1 -1 5 520.65 35.1
1 1 -5 564.94 33.7
1 -1 5 531.25 33.8
1 1 -5 561.74 33.5
-1 1 -5 530.25 33.5
-1 1 -5 572.34 66.19
-1 -1 5 491.55 34.1
-1 1 -5 505.05 33.6
1 -1 -5 535.55 33.1
3 1 -5 277.97 18.2
3 -1 5 281.57 18.3
-3 1 5 273.47 20.8
3 1 -5 281.77 18.5
3 1 -5 259.17 18.8
3 1 5 273.17 18.1
-3 -1 5 274.97 20.9
3 -1 -5 287.87 17.8
-3 1 -5 272.17 19.7
-3 1 -5 216.18 44
-5 -1 -5 376.26 70.79
5 1 -5 362.36 24.6
5 1 -5 335.17 24
-5 -1 -5 315.77 23.6
-5 1 5 356.96 23.7
5 1 -5 315.67 23.3
5 1 -5 345.07 23.5
5 -1 5 364.96 23.4
-5 -1 5 360.36 23.9
5 -1 -5 352.46 23.8
5 1 5 368.76 23.4
5 1 5 353.16 27.2
5 -1 -5 344.77 23.2
-5 -1 5 288.87 26.2
-5 1 -5 281.87 62.49
7 -1 5 90.79 10
7 1 -5 68.39 6.9
-7 1 5 65.39 10.1
-7 -1 -5 86.99 7.8
7 1 5 81.29 9.2
-7 1 -5 80.39 8
7 -1 -5 70.79 6.8
-7 -1 5 86.99 7.5
9 1 -5 8.6 2.1
9 -1 5 6.6 1.9
-9 -1 -5 10.2 2.4
-9 1 5 9.2 2.2
9 -1 -5 8.8 2
9 1 5 8 2.2
-9 -1 5 6 1.8
-9 1 -5 10.4 2.6
0 -2 5 2516.45 161.78
0 2 -5 2680.13 161.28
2 -2 5 630.14 45.6
2 -2 5 697.83 44
2 2 -5 703.93 44
2 2 -5 706.73 43.8
-2 2 -5 653.73 43.9
-2 2 -5 720.03 44.6
-2 -2 5 760.22 46.5
-2 2 -5 677.33 43.8
-4 -2 -5 266.97 52.49
-4 -2 -5 317.07 56.09
4 2 -5 320.87 20.7
4 2 -5 286.07 20.9
-4 -2 -5 267.67 20.7
4 2 -5 299.57 20.9
-4 2 5 271.87 22.9
-4 -2 5 268.27 20.7
-4 2 -5 282.97 57.49
-4 -2 5 329.37 23.4
-4 2 -5 294.47 20
-4 2 -5 269.37 20.3
4 -2 -5 333.77 19.8
6 2 -5 266.67 18.7
6 2 -5 231.28 17.5
6 -2 5 220.18 18
-6 -2 -5 336.27 62.89
6 2 -5 242.28 18.7
6 2 -5 275.47 17.7
-6 2 -5 239.58 18.2
-6 2 -5 295.27 69.99
6 -2 -5 239.08 17.9
6 -2 -5 230.08 17
8 2 -5 129.29 10.3
8 2 -5 129.59 10.4
-8 2 5 135.09 10.4
-8 -2 -5 51.29 49.9
8 2 -5 119.19 11.6
8 -2 -5 131.79 9.7
-8 2 -5 140.49 11.1
8 2 5 126.49 10.6
-8 2 -5 116.29 70.49
8 -2 -5 132.89 11
-10 2 5 127.29 8.8
-10 -2 -5 132.19 8.6
10 2 -5 112.09 8.8
10 -2 5 115.29 8.6
-10 2 -5 131.39 9.2
10 -2 -5 120.09 8.6
10 2 5 129.59 9
1 -3 5 960.7 62.79
1 -3 5 940.41 60.99
1 3 -5 973.6 60.99
-1 3 -5 978.8 60.99
-1 -3 5 1070.49 63.39
-1 -3 5 893.91 61.19
3 3 -5 688.83 43.4
3 3 -5 705.43 44.6
3 3 -5 697.63 43.1
-3 -3 5 590.84 44.7
-3 3 -5 705.53 43.3
-3 3 -5 628.54 43.9
-3 -3 5 691.43 45.9
5 3 -5 1059.89 69.09
-5 3 5 1180.08 68.89
5 3 -5 1089.49 69.89
5 3 -5 1043.7 69.29
5 3 -5 997.2 68.69
-5 -3 -5 1217.68 100.09
-5 -3 5 1032 72.29
5 3 5 1001.7 68.39
5 -3 -5 1134.69 67.89
-5 3 -5 996.4 68.99
5 -3 -5 1184.28 68.29
-5 3 -5 926.81 118.09
-7 -3 -5 134.39 46.9
-7 3 5 107.09 12.7
7 3 -5 110.89 9.3
7 3 -5 123.89 10.1
-7 3 5 121.59 9.5
7 3 -5 103.09 11.3
7 -3 5 132.19 12.8
7 3 5 96.49 9.5
7 -3 -5 108.79 10
7 3 5 105.19 11.1
7 -3 -5 116.19 8.7
-7 3 -5 152.48 70.39
-7 3 -5 107.69 10.1
9 3 -5 5.3 1.7
-9 -3 -5 8.6 2.1
9 -3 5 6.9 1.9
-9 3 5 9.5 2.1
9 3 5 9.2 2.3
9 -3 -5 6.9 1.8
-9 3 -5 7.1 2.2
-9 -3 5 8.2 1.8
0 4 -5 1699.73 106.19
2 4 -5 502.35 31.8
2 4 -5 468.75 32.1
2 -4 5 440.66 31.4
2 4 -5 487.65 31.5
2 4 -5 479.65 32.2
-2 4 -5 522.75 31.7
-2 4 -5 549.54 33
-2 4 -5 501.05 31.9
-2 4 -5 524.25 31.5
-2 -4 5 429.86 32
-2 -4 5 482.25 34
4 -4 5 20.7 4.8
4 4 -5 22.3 3.4
4 -4 5 30.4 3.4
4 4 -5 25.7 4.1
-4 4 5 27.5 3.5
4 4 5 24.5 3.9
-4 4 -5 20.7 3.2
-4 -4 5 24.8 5.2
-4 4 -5 22.9 3.5
6 4 -5 135.29 11.2
-6 -4 -5 134.09 52.99
-6 -4 -5 112.69 34.9
6 4 -5 144.39 10.6
6 -4 5 106.59 10.1
6 4 -5 116.59 12
6 -4 5 128.39 13.5
6 -4 -5 114.19 10
6 4 5 114.99 10.5
-6 4 -5 123.79 10.8
-6 4 -5 78.79 62.29
-8 4 5 201.58 13.9
8 4 -5 204.28 13.1
8 -4 5 160.88 13.7
8 4 -5 189.98 14
-8 4 -5 181.18 14.4
8 4 5 194.58 14
-8 -4 5 174.18 13.3
-10 4 5 108.69 7.5
10 4 -5 91.29 7.3
10 4 5 104.29 7.5
-10 4 -5 101.99 7.7
1 5 -5 77.99 7.6
1 5 -5 83.59 6.4
1 5 -5 78.69 7.1
1 5 -5 84.49 7
-1 5 -5 85.19 6.9
-1 5 -5 91.49 6.5
-1 5 -5 80.59 6.9
3 5 -5 482.25 32.3
3 5 -5 466.95 32.4
3 5 -5 480.55 32.7
3 -5 5 461.05 31.6
3 5 -5 500.25 32
-3 5 -5 508.75 32.1
-3 5 -5 505.25 31.8
-3 -5 5 468.15 34.7
-3 5 -5 495.25 32
-3 5 -5 506.15 32.2
5 5 -5 246.78 20.2
5 5 -5 233.38 18.9
5 5 -5 252.77 19.6
-5 5 5 304.57 19
5 5 -5 268.07 20.2
5 -5 5 267.87 22.4
-5 5 -5 319.27 75.49
-5 5 -5 278.47 19.5
-5 -5 5 270.47 22.5
7 5 -5 61.49 8.7
7 -5 5 79.89 13.3
-7 5 5 63.79 6.2
7 5 -5 64.59 6.3
7 5 5 60.19 6.3
-7 -5 5 56.99 5.8
7 -5 -5 62.29 4.9
7 -5 -5 65.99 6.5
-7 5 -5 38.6 77.19
-7 5 -5 60.79 6.9
9 5 -5 5.5 1.3
9 -5 5 6 1.6
9 5 -5 4.4 1.6
-9 5 5 6 1.8
9 5 5 6.6 1.8
-9 5 -5 5.5 2.2
-9 -5 5 7.1 1.8
9 -5 -5 4.5 1.2
0 6 -5 71.49 6.2
0 6 -5 66.69 5.5
0 6 -5 70.29 6.1
0 6 -5 60.19 5.6
2 6 -5 249.08 16.4
2 6 -5 245.88 17.1
2 6 -5 245.78 16.9
2 -6 5 210.88 18.3
2 6 -5 234.78 16.8
2 -6 5 215.78 16.1
-2 6 -5 252.77 16.3
-2 6 -5 259.97 16.7
-2 6 -5 252.57 16.7
-2 -6 5 215.48 16.7
-2 6 -5 241.08 16.4
-2 -6 5 240.78 19.2
4 6 -5 23 4.7
4 6 -5 11.7 4.5
4 6 -5 14 3.1
4 6 -5 17.8 4.1
4 -6 5 12.2 4.1
-4 6 5 17.2 2.7
4 -6 5 18.6 3
-4 -6 5 15.7 3.6
-4 -6 5 16.5 4.7
-4 6 -5 14.6 2.7
6 -6 5 15.1 3.5
6 6 -5 13.1 3.8
6 6 -5 14.1 3.9
6 6 -5 14.1 3.5
6 6 -5 9.9 6.3
6 -6 5 22.4 6.1
-6 6 5 19.9 3.4
-6 6 -5 -12.4 96.79
-6 -6 5 16.6 5.4
-6 -6 5 20 3.5
6 6 5 21.8 3.5
8 -6 5 16.9 3.1
8 6 -5 25.9 3.5
-8 6 5 19.3 3.2
-8 6 -5 25.8 4.1
8 6 5 19.6 3.1
-8 -6 5 20.1 2.6
-10 6 5 10.3 1.7
10 6 5 10 1.6
-10 6 -5 7.4 1.8
1 7 -5 19.6 3.6
1 -7 5 20 2.6
1 7 -5 19.3 3.2
1 -7 5 20.5 4.3
1 7 -5 18.3 2.6
1 7 -5 13.4 2.6
-1 7 -5 17.1 2.9
-1 7 -5 14 2.5
-1 7 -5 16.6 3.3
-1 -7 5 21.4 3
-1 -7 5 25.9 4.9
-1 7 -5 19.6 2.7
3 7 -5 23.5 4.8
3 7 -5 30.6 5
3 7 -5 27.1 4.2
3 7 -5 19.4 3.8
-3 7 -5 22.5 3.9
-3 7 -5 22.7 3.1
-3 7 -5 22.4 3.4
5 7 -5 32.6 6.9
5 -7 5 16.3 5.2
5 -7 5 17.9 3.5
5 7 5 17.5 4.6
-5 -7 5 22.1 3.8
-5 7 -5 37.7 64.59
-5 -7 5 14.2 4.8
7 7 -5 6.9 10.1
7 7 -5 16 2.9
7 7 -5 17.1 3.9
-7 7 5 15.5 3
7 -7 5 11.6 2.9
-7 7 -5 8.9 3
7 7 5 17.8 2.9
-7 7 -5 63.09 101.59
-7 -7 5 15.1 2.5
9 7 -5 9.7 2
-9 7 5 9.1 2
-9 7 -5 10.7 2.4
9 7 5 8.4 1.8
0 8 -5 325.87 22.3
0 8 -5 320.07 22.7
0 8 -5 345.97 22.9
0 8 -5 342.97 22.9
2 -8 5 385.86 23.6
2 -8 5 393.46 26.9
2 8 -5 323.07 24.3
2 8 -5 329.17 23.9
2 8 -5 316.67 23.6
2 8 -5 323.37 24.9
-2 8 -5 356.36 23.6
-2 8 -5 339.17 23.4
-2 -8 5 403.96 24.5
-2 8 -5 344.77 24.6
-2 8 -5 358.26 24
-4 8 5 76.69 6.9
4 8 -5 101.79 8.9
4 8 -5 92.09 8.1
4 8 -5 95.59 8.9
4 8 -5 93.69 10.7
4 -8 5 64.69 12.2
4 -8 5 77.79 7.6
-4 -8 5 96.39 14.1
-4 -8 5 81.99 8.2
-6 8 5 27.7 3.9
6 -8 5 20.2 3.9
6 -8 5 30.6 8.8
6 8 -5 36.7 5.1
6 8 -5 31.8 8.1
6 8 5 31.8 3.7
-6 -8 5 27.3 3.6
-6 8 -5 26.1 89.59
-6 -8 5 24.4 8.4
-8 8 5 118.79 8.6
8 8 -5 104.09 7.9
8 8 -5 89.39 8.3
8 8 5 111.59 8.2
1 9 -5 585.04 39.1
1 9 -5 609.64 39.7
1 9 -5 655.13 40.3
1 -9 5 547.75 38.8
1 -9 5 602.24 42.1
1 9 -5 598.74 39.7
-1 9 -5 605.64 39.1
-1 -9 5 594.84 39.3
-1 -9 5 629.34 42.8
-1 9 -5 603.64 38.9
-1 9 -5 603.24 39.5
-1 9 -5 599.44 39.7
3 9 -5 1212.68 79.59
3 -9 5 1348.27 86.69
-3 9 5 1214.28 78.89
3 9 -5 1193.08 78.99
3 9 -5 1142.59 79.29
-3 9 -5 1249.68 77.89
-3 9 -5 1191.88 78.59
-3 -9 5 1361.26 87.49
-3 9 -5 1291.27 78.79
-3 -9 5 1197.78 78.89
-3 9 -5 1204.88 78.29
-5 9 5 234.88 16.6
5 9 -5 219.28 17.5
5 9 -5 234.68 20.6
-5 -9 5 224.88 16.6
-5 9 -5 273.97 96.29
5 9 5 249.18 16.5
-7 9 5 236.28 15.7
7 9 -5 213.88 15.2
7 9 -5 193.68 16
7 9 5 226.98 15.2
-9 9 5 64.09 5
9 9 -5 64.19 4.8
9 9 -5 56.09 4.9
9 9 5 59.79 4.8
-9 9 -5 60.49 5.4
0 10 -5 1100.29 66.89
0 10 -5 1063.19 66.09
0 10 -5 1062.59 66.29
0 -10 5 963.3 66.09
0 10 -5 1062.79 66.79
0 -10 5 995.9 69.39
2 -10 5 1347.57 89.29
2 -10 5 1381.46 85.19
2 10 -5 1286.07 85.39
2 10 -5 1276.97 85.99
2 10 -5 1254.07 85.39
2 10 -5 1294.47 85.99
-2 10 -5 1413.06 85.69
-2 -10 5 1471.75 90.39
-2 -10 5 1434.66 85.79
-2 10 -5 1367.66 84.79
-2 10 -5 1280.57 85.49
4 -10 5 310.67 27.4
-4 10 5 357.26 23.6
4 10 -5 374.86 25.1
4 10 -5 353.36 30.2
4 10 -5 340.77 25
4 10 -5 369.16 25.8
4 10 5 373.56 24
-4 10 -5 390.46 23.6
-4 -10 5 336.57 24.1
-4 -10 5 327.07 27.8
-6 10 5 116.89 9.9
6 10 -5 112.49 10.2
6 10 -5 127.39 9.5
-6 10 -5 103.69 9.7
-8 10 5 302.77 18.8
8 10 -5 261.07 18.8
8 10 -5 274.87 18.3
8 10 5 274.57 18.4
1 -11 5 237.08 16.8
1 11 -5 224.38 16.8
1 11 -5 248.38 17.7
1 -11 5 237.28 19.9
1 11 -5 229.08 18.8
-1 -11 5 248.18 17.2
-1 11 -5 231.28 18.4
-1 11 -5 246.08 17.4
-1 11 -5 263.67 18
-1 -11 5 239.88 20.2
-1 11 -5 242.08 16.6
3 -11 5 683.13 49.1
3 11 -5 652.53 45.9
3 11 -5 680.63 46.7
3 11 -5 716.33 52.29
-3 11 5 764.12 44.8
3 -11 5 628.34 45.2
-3 -11 5 685.93 49.3
-3 -11 5 712.13 45.5
-3 11 -5 687.43 45.6
3 11 5 704.23 45.5
-3 11 -5 712.53 44.8
-3 11 -5 775.32 46.1
5 11 -5 159.18 13.6
5 11 -5 169.78 21.4
5 11 -5 173.48 13
5 11 5 150.68 12
-5 11 -5 -84.79 159.88
-5 11 -5 184.88 13.3
7 11 -5 138.39 10.6
7 11 -5 131.49 11.1
-7 11 5 165.48 11.1
7 11 5 158.28 10.6
0 -12 5 69.59 6.3
0 -12 5 64.99 8.5
2 12 -5 180.18 13.9
2 12 -5 172.48 17.5
2 -12 5 177.68 16.1
2 12 -5 173.68 13.1
2 12 -5 177.88 14.7
-2 12 -5 169.68 13.2
-2 12 -5 184.88 12.5
-2 12 -5 180.58 13.4
-2 -12 5 169.78 15.9
-2 12 -5 155.68 15.7
4 12 -5 66.79 7.5
-4 12 5 75.49 6.3
4 12 -5 51.19 15.9
4 12 -5 64.39 7
4 12 5 68.99 6.9
-4 12 -5 67.19 5.8
-4 12 -5 84.99 7.2
-6 12 5 20.6 3.1
6 12 -5 31.4 4.1
-6 12 -5 28.3 3.9
6 12 5 24 2.9
1 13 -5 26.1 3.6
1 -13 5 14.2 5.3
1 13 -5 32.3 9.6
-1 -13 5 15.4 5.9
-1 13 -5 20 4.7
-1 13 -5 27.6 8.7
-1 13 -5 33.7 5
3 13 -5 16.6 3.3
3 13 -5 13.2 3.2
-3 13 -5 11.9 2.6
-3 13 -5 15.3 2.3
5 13 -5 8.8 2.3
5 13 -5 7.6 2.3
-5 13 5 9.6 2.1
-5 13 -5 11.3 2.9
5 13 5 10.2 2.1
-7 13 5 17.8 2.4
7 13 5 17.7 2.1
7 13 5 17.8 1.9
0 14 -5 28.8 3.3
0 14 -5 26.2 3.9
2 14 -5 13.7 2.9
2 14 -5 11.7 3.1
-2 14 -5 10.7 2
-2 14 -5 11.2 2.5
-4 14 5 6 1.6
4 14 -5 6.3 2.3
4 14 -5 7.7 2.2
4 14 5 7.6 1.9
-4 14 -5 6.3 2.1
6 14 -5 9.4 2.2
6 14 -5 9.9 1.8
-6 14 5 8.9 1.8
6 14 5 8.5 1.6
-6 14 -5 6.7 2
1 15 -5 65.39 6.3
1 15 -5 63.99 5.5
-1 15 5 61.39 5.1
1 15 5 57.69 5
-1 15 -5 68.99 6.2
3 15 -5 54.49 5.2
3 15 -5 53.89 5.8
5 15 -5 77.09 6.5
5 15 -5 76.89 6
-5 15 -5 70.19 6.5
0 16 -5 338.07 21.2
0 16 5 311.67 21.1
2 16 -5 146.59 10.8
-2 16 5 113.79 9.2
2 16 -5 150.38 9.9
-4 16 5 99.09 6.8
4 16 -5 83.79 7.3
4 16 -5 85.59 6.8
-4 16 -5 98.29 7.6
4 16 5 82.29 7.1
1 17 -5 235.48 16.3
1 17 -5 227.68 15.1
3 17 -5 121.69 9.5
3 17 -5 110.69 8.3
-3 17 -5 128.79 9.3
0 18 -5 254.87 17.4
2 0 -6 280.57 17.5
2 0 -6 249.88 58.49
2 0 -6 256.67 18.6
2 0 -6 272.17 18
-2 0 -6 265.37 18.6
-2 0 -6 300.27 46.1
-4 0 6 1012.8 69.39
-4 0 -6 877.91 100.59
4 0 -6 1111.29 64.79
4 0 -6 1083.99 65.59
4 0 -6 1088.69 64.49
4 0 -6 877.01 64.99
6 0 -6 614.04 40.3
6 0 6 635.74 41.2
6 0 -6 610.14 42.7
-8 0 -6 15.2 2.8
8 0 -6 13.6 2.6
-1 -1 -6 1881.71 127.19
1 1 -6 2076.39 127.39
1 1 -6 2025.1 126.39
-1 1 6 1926.31 126.99
1 1 6 2286.07 126.79
-1 1 -6 2107.39 127.39
-1 1 -6 1940.81 126.79
1 -1 -6 2025.7 128.29
3 1 -6 192.78 13.4
3 1 -6 191.08 13
3 1 -6 194.58 12.6
3 1 -6 171.88 13.6
-3 -1 -6 159.98 13.3
-3 1 6 195.28 14.1
-3 1 -6 181.18 13.4
3 -1 -6 197.68 12.9
3 -1 -6 173.48 13.4
5 1 -6 1530.45 96.89
5 1 -6 1615.34 97.69
-5 -1 -6 1598.74 131.39
5 1 -6 1447.76 96.59
5 1 -6 1379.36 96.39
-5 1 -6 1390.66 96.99
5 -1 -6 1583.64 96.09
5 -1 -6 1578.64 95.89
5 -1 -6 1659.23 97.29
-5 1 -6 1561.44 143.39
7 1 -6 32.4 4.4
7 1 -6 38 6.1
7 1 -6 35 3.9
7 -1 6 40.1 5.2
7 -1 -6 26.3 5
-7 1 -6 42.8 4.8
7 -1 -6 29.1 3.4
7 -1 -6 34.7 4.3
-7 1 -6 43 52.49
7 1 6 44.9 5.4
9 -1 6 154.88 10.9
-9 1 6 164.88 10.8
9 1 -6 129.79 10.3
9 1 6 156.28 11
-9 -1 6 160.28 10.7
-9 1 -6 152.78 10.4
9 -1 -6 132.99 10
0 2 -6 2260.17 140.59
0 2 -6 2263.27 141.39
2 -2 6 232.28 16.8
-2 -2 -6 222.28 17.3
2 2 -6 250.97 17.6
2 2 -6 267.47 17.3
2 2 -6 278.77 16.7
-2 -2 6 238.68 19.5
2 -2 -6 241.08 17.4
-2 2 -6 252.27 17.1
-2 2 -6 270.07 17.5
4 2 -6 667.93 42.3
4 2 -6 574.34 42.8
4 2 -6 702.73 42.9
-4 -2 6 654.53 46.5
-4 2 -6 641.24 42.7
4 -2 -6 691.13 42.1
6 -2 6 447.66 31.6
6 2 -6 439.96 27.5
6 2 -6 361.86 26.1
6 2 -6 370.66 27.2
6 -2 6 383.26 26.6
-6 2 -6 434.36 82.09
6 -2 -6 437.86 26.6
6 -2 -6 351.36 24.8
6 2 6 347.07 26.5
6 -2 -6 374.66 25.9
6 -2 -6 358.56 25.3
8 -2 6 23 3.8
8 2 -6 26.8 3.4
-8 2 6 29.2 3.7
8 -2 -6 29.3 3.1
8 2 6 25.1 3.8
-8 -2 6 26.1 3.4
-8 2 -6 28.9 3.7
1 3 -6 905.01 56.69
1 3 -6 922.21 56.99
1 -3 6 824.22 58.89
-1 3 -6 924.71 56.69
-1 3 -6 940.61 56.89
-1 -3 6 857.91 59.29
1 -3 -6 763.42 56.69
-1 3 -6 954.5 56.19
-1 3 -6 927.11 57.19
3 3 -6 529.15 33.5
3 3 -6 525.45 34.3
3 3 -6 488.35 34.3
3 3 -6 541.55 33.9
-3 3 -6 500.05 33.9
5 3 -6 428.46 27.9
-5 3 6 376.36 27.1
5 -3 6 413.96 27.2
-5 3 -6 387.96 27.6
-5 3 -6 411.76 78.89
7 3 -6 159.08 10.5
7 3 -6 160.68 13.4
7 3 -6 144.19 11.6
7 3 -6 128.89 12.8
-7 3 6 139.09 11.2
7 -3 -6 135.79 10.5
-7 -3 6 136.39 11.1
-7 3 -6 183.48 71.39
-7 3 -6 163.18 11.9
9 3 -6 65.69 5.1
-9 3 6 67.09 5.4
9 -3 6 57.79 5.2
9 3 6 61.59 5.4
-9 -3 6 57.09 4.9
0 4 -6 725.93 45.2
0 4 -6 717.33 45.9
0 4 -6 695.63 45.7
2 -4 6 1064.79 76.89
2 4 -6 1197.78 74.99
2 4 -6 1235.88 74.49
2 4 -6 1196.18 74.79
2 4 -6 1183.88 74.09
-2 -4 6 1066.49 74.89
-2 -4 6 1169.68 77.69
-2 4 -6 1224.88 74.59
-2 4 -6 1151.48 74.19
-2 4 -6 1166.58 73.99
-2 4 -6 1295.77 74.69
4 4 -6 372.76 26.2
4 -4 6 357.56 25.1
4 4 -6 396.16 25.5
4 4 -6 407.96 26.3
-4 -4 6 326.07 28.5
-4 4 -6 396.06 25.9
-4 4 -6 400.36 74.49
-6 4 6 134.89 10.5
6 4 -6 124.79 10.5
6 -4 6 116.89 14.7
6 4 -6 127.89 12.8
-6 -4 6 136.29 10.9
-6 4 -6 122.29 66.19
-6 4 -6 140.09 11.3
-8 4 6 231.48 15.9
8 4 -6 232.78 15.9
-8 -4 6 207.68 15.5
8 4 6 217.18 16
-8 4 -6 244.08 16.3
1 5 -6 351.86 22
1 5 -6 339.27 22.3
1 5 -6 326.67 22.5
1 5 -6 331.27 22.5
-1 5 -6 338.17 22.4
-1 -5 6 290.27 24.8
-1 5 -6 337.27 22.4
-1 5 -6 337.97 22.3
-1 5 -6 334.17 21.9
3 5 -6 1291.37 83.89
3 5 -6 1353.06 84.99
3 -5 6 1221.68 87.09
3 5 -6 1347.47 84.39
3 5 -6 1369.76 84.89
-3 5 -6 1378.86 84.29
-3 -5 6 1322.77 87.99
-3 -5 6 1245.78 84.89
-3 5 -6 1432.26 84.09
5 -5 6 32.4 4.2
5 -5 6 22.3 6.5
-5 -5 6 26 6.5
-5 -5 6 29.7 4.5
-5 5 -6 17 73.39
5 5 6 18.3 3.6
7 5 -6 318.07 24.5
7 5 -6 352.76 23.9
7 5 6 336.27 26.8
-7 5 -6 315.37 89.09
-7 5 -6 332.47 23.9
-7 -5 6 367.26 24
-9 5 6 83.19 6.6
9 5 -6 85.79 6.4
9 5 6 80.19 6.5
-9 5 -6 88.19 6.6
0 6 -6 59.39 5.7
0 6 -6 59.09 6
0 6 -6 62.89 5.3
0 6 -6 61.59 5.7
2 6 -6 1866.31 117.99
2 6 -6 1804.22 119.99
2 -6 6 1935.61 121.79
2 6 -6 1847.92 118.29
-2 6 -6 1823.92 117.79
-2 6 -6 1824.22 118.09
-2 -6 6 2085.69 122.79
4 6 -6 309.97 20.7
4 -6 6 256.87 19.2
4 6 -6 258.47 20.4
4 6 -6 296.27 20.8
4 6 -6 268.77 20.8
-4 -6 6 243.08 22.7
-4 6 -6 346.77 77.19
-4 6 -6 297.97 19.9
-4 6 -6 300.27 19.3
6 6 -6 47.5 5.7
6 6 -6 53.69 5.4
6 6 -6 30.3 6.9
6 -6 6 40.4 5.2
6 6 -6 32.7 4.5
-6 6 -6 39.7 5.3
-6 6 -6 108.79 75.79
-6 -6 6 43.2 7.7
-8 6 6 445.46 26.7
8 6 -6 427.46 25.9
8 -6 6 364.86 26.2
8 6 -6 393.86 26.6
8 6 6 424.36 26.6
-8 -6 6 379.56 26.4
-8 6 -6 375.76 26.8
1 7 -6 567.14 37.7
1 7 -6 561.04 37.5
1 7 -6 563.54 37.1
1 7 -6 573.64 37.5
-1 7 -6 590.14 37.3
-1 7 -6 559.34 37
-1 7 -6 602.24 37.6
-1 7 -6 566.34 37.4
3 7 -6 1751.02 114.69
3 7 -6 1779.92 114.59
3 -7 6 1870.81 118.49
3 7 -6 1800.22 114.29
-3 -7 6 1955 115.19
-3 7 -6 1912.01 114.29
-3 7 -6 1764.72 113.79
-3 7 -6 1667.53 113.89
5 7 -6 14.5 6.1
5 7 -6 18.2 3.9
5 7 -6 19.4 4.1
5 7 -6 23.7 4.7
-5 7 -6 -5.2 67.59
-5 7 -6 23.7 4.2
-7 7 6 550.54 34.2
7 7 -6 455.75 34.3
7 7 -6 537.35 33.8
-7 -7 6 507.55 33.6
7 7 6 548.65 34
-9 7 6 85.49 6.2
9 7 -6 72.69 5.8
-9 7 -6 80.79 6.2
9 7 6 81.69 6
0 8 -6 261.17 18.3
0 8 -6 267.97 18.7
0 8 -6 274.37 18.2
0 8 -6 254.97 18.6
2 8 -6 1464.85 94.49
2 8 -6 1433.76 94.49
2 8 -6 1490.45 94.29
2 -8 6 1711.13 98.79
-2 8 -6 1456.65 93.89
-2 8 -6 1395.86 94.09
4 -8 6 342.77 27.8
-4 8 6 309.27 22.8
4 8 -6 339.47 24.6
4 8 -6 307.97 24.9
4 8 -6 298.47 23.9
-4 8 -6 420.26 94.89
-4 -8 6 369.66 24.2
-4 8 -6 359.66 23.7
-4 8 -6 355.46 22.9
-4 -8 6 385.16 28.4
4 8 6 331.37 22.9
6 8 -6 90.49 8.4
6 8 -6 70.69 11.6
6 -8 6 105.69 8.4
-6 8 -6 76.89 7.9
-6 8 -6 -5.4 96.79
8 8 -6 318.07 21.2
-8 8 6 326.97 22.4
8 8 -6 328.97 20.6
-8 8 -6 283.97 21.4
8 8 6 336.77 21.1
1 9 -6 271.87 20.1
1 9 -6 280.87 20.9
1 -9 6 334.97 24.3
1 9 -6 271.07 20.4
1 -9 6 309.37 20
1 9 -6 285.27 20.6
-1 9 -6 264.37 20.5
-1 9 -6 291.57 19.9
-1 9 -6 271.57 20.3
-1 9 -6 299.47 20.4
-1 -9 6 326.27 20.6
3 9 -6 575.84 38.3
3 9 -6 521.05 37.4
3 9 -6 525.35 38.5
3 9 -6 525.05 37.7
3 -9 6 571.14 41.4
3 -9 6 599.94 37
-3 -9 6 628.04 42.3
-3 9 -6 495.55 36.7
-3 9 -6 516.25 38.2
-3 9 -6 610.24 37.5
-3 9 -6 611.94 36.9
-3 -9 6 603.04 38
5 9 -6 45.7 5.6
5 -9 6 48.6 5.2
5 9 -6 46.7 5.9
-5 9 -6 48.2 5.5
-5 9 -6 88.29 111.79
-7 9 6 187.98 12.7
7 9 -6 159.38 12.8
7 9 6 184.08 12.4
0 10 -6 302.57 21.1
0 -10 6 308.17 24.5
0 10 -6 303.57 20.7
0 10 -6 272.57 20.6
0 10 -6 341.27 25.3
0 -10 6 302.47 20.8
2 10 -6 235.58 17.2
2 -10 6 229.58 19.9
2 10 -6 204.58 18
2 10 -6 230.38 16.7
2 10 -6 215.38 16.5
2 -10 6 233.58 16.2
-2 10 -6 221.68 16.3
-2 10 -6 241.28 16.1
-2 -10 6 244.58 20.6
-2 10 -6 234.38 16.6
-2 10 -6 227.48 17.4
-2 -10 6 242.58 16.9
4 10 -6 145.89 12.2
4 10 -6 158.08 12.9
4 10 -6 131.59 15.9
-4 10 6 143.99 13
-4 10 -6 77.19 97.49
-4 10 -6 166.68 11.2
-4 -10 6 153.78 11.6
-6 10 6 99.49 7.7
6 10 -6 89.29 8.3
6 10 -6 104.19 7.8
-6 10 -6 79.09 8
6 10 6 101.99 7.4
-8 10 6 69.49 5.1
8 10 6 59.59 4.9
1 -11 6 264.67 24.3
1 11 -6 292.37 22.1
1 11 -6 321.77 21.2
1 -11 6 264.97 20.1
1 11 -6 318.17 20.6
1 11 -6 301.07 20.7
-1 -11 6 260.97 24.5
-1 11 -6 323.47 20.2
-1 11 -6 314.27 20.6
-1 11 -6 331.47 21
-1 11 -6 295.27 21.7
-1 -11 6 266.87 20.4
3 11 -6 107.09 9.9
3 11 -6 102.79 15.4
3 11 -6 107.39 9.5
-3 11 -6 116.89 11.7
-3 11 -6 117.29 8.6
-3 11 -6 115.99 9.3
-5 11 6 172.98 13
5 11 -6 171.68 13.5
5 11 -6 176.28 14.2
5 11 6 205.88 13.2
-5 11 -6 192.58 13.9
7 11 -6 42.4 4
7 11 -6 43.5 3.6
-7 11 -6 34.3 4.1
0 -12 6 510.25 35.9
0 12 -6 539.15 37.7
0 12 -6 588.24 36.6
0 12 -6 563.74 35.8
2 12 -6 121.89 10.5
2 12 -6 104.09 16.8
2 12 -6 122.09 10
-2 12 -6 134.59 10.2
-2 12 -6 141.19 9.5
-2 12 -6 102.19 14
4 12 -6 126.79 10.1
4 12 -6 117.99 9.3
-4 12 6 106.89 8.5
4 12 6 102.29 8.5
-6 12 6 128.09 9.7
6 12 -6 157.08 9.9
6 12 -6 149.19 10.5
6 12 6 131.99 9.6
-6 12 -6 123.29 10.4
1 13 -6 303.07 20.7
1 13 -6 293.27 21.3
-1 13 -6 323.97 21.2
-1 13 -6 298.67 20.3
3 13 -6 27.4 3.8
3 13 -6 28.2 4.2
-3 13 -6 31.2 3.8
-3 13 -6 34.7 4.4
5 13 -6 234.78 17.4
-5 13 6 253.07 16.8
5 13 -6 256.17 17
5 13 6 258.97 16.7
-5 13 -6 242.38 17.4
0 14 -6 520.35 34
0 14 -6 533.25 34.8
2 14 -6 22.9 3.5
2 14 -6 15 3.1
-2 14 -6 20.7 3.1
-2 14 -6 19.4 2.4
4 14 -6 90.49 8.1
4 14 -6 94.09 7.7
-4 14 6 110.89 7.5
4 14 6 84.49 7.3
-4 14 -6 114.79 8.3
1 15 -6 168.98 11.6
-1 15 -6 173.38 11.3
-1 15 -6 147.39 13.1
3 15 -6 25.3 3.5
3 15 -6 26.4 3.2
-3 15 -6 32.4 3.6
0 16 -6 149.69 10.6
0 16 -6 168.38 11.7
2 16 -6 55.89 5.3
2 16 -6 60.99 5.7
-2 16 -6 73.49 5.7
0 0 7 0.1 0.8
-2 0 -7 0.6 1.6
2 0 7 1.2 1.1
2 0 -7 1.5 1.9
4 0 -7 -1.4 0.9
-4 0 7 -0.4 1.5
4 0 -7 2 1.3
4 0 7 -0.1 1.2
6 0 7 1.2 1.9
6 0 -7 0.3 1.1
-6 0 7 1.5 1.8
-8 0 7 0.3 1.1
8 0 7 0.7 1.4
1 -1 7 87.19 6.6
1 1 -7 81.09 6.3
-1 -1 -7 77.79 7.7
1 1 7 86.49 6.5
1 -1 -7 75.49 7.5
-1 1 -7 79.49 7.3
-1 -1 7 85.69 6.9
-3 1 7 239.48 20.1
3 1 -7 265.97 18
-3 1 -7 216.08 17.2
-3 1 -7 283.27 18
-5 1 7 17.6 3.7
5 1 -7 17.3 2.2
5 -1 7 23.6 3.8
5 1 -7 23.2 5.5
5 1 -7 22.3 4.6
5 1 7 19.4 3.6
7 1 -7 56.19 5.1
7 -1 7 48.1 5.9
-7 1 -7 69.09 5.3
-7 -1 7 66.39 5.8
7 1 7 55.69 6.1
-9 1 7 5.2 1.3
-9 -1 7 5.2 1.5
0 -2 -7 65.39 8.5
0 2 -7 79.59 6.1
0 2 7 74.49 7.4
0 2 -7 48 57.49
0 2 -7 80.49 7
0 -2 7 70.69 6.2
2 2 -7 529.65 34.9
2 2 -7 534.85 34.7
2 -2 7 603.14 35.6
2 2 -7 545.45 35.4
-2 2 7 489.05 35.8
2 2 -7 526.75 36.2
-2 2 -7 441.16 75.19
2 2 7 605.24 35.3
-2 2 -7 543.45 35.9
-2 2 -7 538.55 94.69
-2 -2 7 571.94 36.3
4 -2 7 45.4 4.5
4 2 -7 32.4 4.7
4 2 -7 38.9 3.8
4 2 -7 40.6 4.7
-4 -2 7 32.1 5
-4 2 -7 30.3 4.4
4 2 7 43.1 4.4
6 2 -7 4.9 2
6 -2 7 0.9 1.9
-6 2 7 4.9 1.9
6 2 7 1.1 2
-6 -2 7 4.3 2
-6 2 -7 4.7 2
8 2 -7 103.29 7.3
8 -2 7 100.99 8.3
-8 -2 7 111.89 8.1
8 2 7 110.19 8.4
1 3 -7 1.4 1.2
1 3 -7 0.1 1.6
1 3 -7 0.7 1.2
1 3 -7 -0.6 2.1
1 -3 7 2.5 1.3
1 -3 7 2.5 2.8
1 -3 -7 4 2.6
-1 -3 7 3.6 2.9
-1 3 -7 6.5 1.9
-1 -3 7 3.8 1.6
-1 3 -7 1.1 1.8
3 3 -7 489.35 32.6
3 3 -7 499.55 32.2
3 3 -7 443.06 33.3
3 -3 7 503.95 38.3
3 3 -7 522.55 33.2
-3 3 -7 486.25 32.9
-3 -3 7 520.25 34
-3 3 -7 387.86 71.49
-3 -3 7 554.54 38.6
5 3 -7 122.09 12.4
-5 3 7 95.29 8.8
5 3 -7 99.89 10.3
5 -3 7 121.39 9.2
5 3 7 90.89 8.7
-5 3 -7 113.89 9.4
-5 -3 7 101.89 9.5
-5 3 -7 158.68 59.99
-7 3 7 121.39 9
7 3 -7 96.89 8.5
-7 3 -7 121.39 8.7
7 3 7 110.79 9.2
-7 -3 7 114.69 9
0 4 -7 618.34 38.5
0 4 -7 612.14 39.4
0 -4 7 625.64 43.2
0 -4 7 548.95 38.9
0 4 -7 624.44 39
0 4 -7 590.44 38.7
2 4 -7 133.09 10.3
2 4 -7 123.79 10.7
2 4 -7 131.19 10.5
2 -4 7 160.48 15.3
-2 4 -7 131.99 10.3
-2 4 -7 125.29 10
4 4 -7 50.79 6
4 4 -7 60.19 5.4
4 4 -7 56.29 7.5
4 -4 7 40.9 7.9
4 4 -7 62.39 6.2
4 -4 7 56.29 5.3
-4 4 -7 57.29 5.6
-4 -4 7 46.6 6.1
4 4 7 47 5.1
-4 4 -7 11.5 53.99
-4 4 -7 53.69 5.7
-4 -4 7 50.59 8.5
6 4 -7 65.89 6.7
6 4 -7 56.19 7.8
-6 4 7 73.89 6.5
-6 -4 7 75.49 7.6
-6 4 -7 80.59 6.8
6 4 7 60.89 6.5
-6 4 -7 68.19 67.19
-8 4 7 72.19 7
8 -4 7 68.29 6
8 4 -7 68.69 5.5
-8 -4 7 75.79 5.8
-8 4 -7 78.09 5.6
8 4 7 85.09 6.7
1 -5 7 460.15 42.9
1 5 -7 505.45 32.2
1 -5 7 463.55 32
1 5 -7 506.75 32.7
1 5 -7 504.55 32.3
-1 5 -7 465.15 32
-1 5 -7 499.25 32.2
-1 5 -7 500.65 32.4
-1 -5 7 501.45 32.5
3 -5 7 96.29 7.2
3 5 -7 69.99 7.8
3 5 -7 79.19 7.5
3 -5 7 84.19 10.4
3 5 -7 79.29 6.9
-3 -5 7 96.69 8.4
-3 5 -7 71.79 7
-3 5 -7 76.29 7.1
-3 -5 7 89.89 11
5 5 -7 256.87 21.8
5 5 -7 304.37 21
5 -5 7 316.87 20.9
5 5 -7 308.97 21.5
-5 5 7 282.17 20.5
-5 5 -7 290.77 20.9
-5 -5 7 325.67 21.6
-5 5 -7 200.38 75.19
-7 5 7 5.8 1.7
7 5 -7 4.9 1.7
7 5 -7 7.6 1.7
7 -5 7 2.6 1.9
-7 5 -7 5.5 2.5
-7 -5 7 7.7 1.9
7 5 7 7.1 2
0 6 -7 757.32 48.9
0 -6 7 754.82 48.8
0 6 -7 727.83 48.3
0 6 -7 761.72 48.8
0 -6 7 836.52 53.89
0 6 -7 718.23 48.6
2 -6 7 276.57 23
2 -6 7 270.77 18.8
2 6 -7 279.17 22
2 6 -7 276.57 19.4
2 6 -7 275.97 18.8
-2 -6 7 282.57 23.5
-2 6 -7 266.77 19
-2 -6 7 284.97 19.7
-2 6 -7 266.67 18.9
4 6 -7 207.78 16.4
4 6 -7 190.38 16.1
4 -6 7 179.68 18.7
4 6 -7 198.68 17.9
-4 -6 7 205.18 19.2
-4 6 -7 226.28 17.8
-4 6 -7 198.68 69.19
-4 -6 7 208.48 15.7
-6 6 7 112.19 8.7
6 6 -7 101.39 9.1
6 6 7 112.89 8.8
-6 6 -7 105.39 9
-6 -6 7 117.99 9
8 6 -7 20 2.2
8 -6 7 17.5 2.7
-8 6 7 23.7 2.6
8 6 7 20.7 2.5
-8 6 -7 21.4 2.4
1 7 -7 136.59 10.7
1 7 -7 133.89 10.2
1 -7 7 139.69 14.2
1 -7 7 132.89 10.2
1 7 -7 137.39 10.8
-1 -7 7 140.19 10.8
-1 -7 7 152.58 14.8
-1 7 -7 123.39 10
-1 7 -7 134.89 10.5
-1 7 -7 141.49 10.5
3 7 -7 169.98 12.9
3 7 -7 150.38 12.8
3 7 -7 164.08 13.7
3 -7 7 135.89 18.9
3 7 -7 156.38 12.1
3 -7 7 161.38 11.8
-3 7 -7 166.38 11.9
-3 -7 7 168.48 13
-3 7 -7 306.97 75.59
-3 -7 7 135.79 20.5
-3 7 -7 168.28 12.2
5 7 -7 57.59 6
-5 7 7 56.19 5.4
5 7 -7 53.59 6.1
-5 7 -7 52.99 5.8
-5 -7 7 62.99 7.3
-5 7 -7 88.89 77.69
5 7 7 63.49 5.6
7 7 -7 56.79 5
7 7 -7 65.69 4.7
-7 7 7 51.49 6.1
7 -7 7 48 4.8
-7 -7 7 56.29 4.6
7 7 7 59.69 4.9
-7 7 -7 53.39 5.1
0 8 -7 96.79 7.8
0 8 -7 88.69 9
0 8 -7 104.59 8.3
0 8 -7 100.59 8.2
2 -8 7 188.18 13.8
2 -8 7 164.18 22.8
2 8 -7 194.08 14.1
2 8 -7 194.58 14.7
2 8 -7 216.08 14.9
2 8 -7 194.88 15.3
-2 8 -7 182.18 13.7
-2 8 -7 172.38 14.5
-2 -8 7 206.98 14.8
-2 8 -7 213.18 14.1
-2 8 -7 208.68 14.3
-2 -8 7 177.78 23.4
4 8 -7 24.1 4.5
-4 8 7 21.7 3.3
4 8 -7 24.4 4.1
4 -8 7 31 3.8
-4 -8 7 34.2 4.3
4 8 7 29.7 3.7
-4 8 -7 27.4 3.8
-4 8 -7 26 3.5
-6 8 7 28.8 3.4
6 8 -7 32.4 4.6
-6 -8 7 31.3 3.3
6 8 7 30.8 3.4
1 9 -7 69.49 8.3
1 9 -7 64.69 7.4
1 9 -7 67.09 7.8
-1 9 -7 59.89 7.3
-1 9 -7 79.69 7.7
-1 9 -7 61.29 7.7
3 9 -7 63.89 6.7
3 9 -7 68.49 6.8
-3 9 -7 68.69 6.2
-3 -9 7 50.39 6.1
-3 9 -7 71.39 5.8
5 9 -7 108.69 9.4
5 9 -7 117.19 9.2
5 -9 7 117.49 9
-5 9 -7 111.89 9.2
-7 9 7 24 2.7
7 9 -7 26.9 2.7
7 9 -7 31.5 2.7
7 9 7 22.5 3.2
-7 9 -7 24.1 2.9
0 10 -7 279.17 21.1
0 10 -7 304.37 20.4
0 10 -7 292.97 20
2 10 -7 55.99 6
2 10 -7 63.89 11.6
2 10 -7 60.19 6.1
2 -10 7 51.59 5.4
-2 -10 7 57.69 6
-2 10 -7 68.99 5.5
-2 10 -7 60.59 5.7
4 10 -7 11 2.7
4 10 -7 10.7 2.9
-4 10 -7 12.8 2.8
6 10 -7 32.6 3.5
6 10 -7 36.6 3.4
-6 10 -7 28.7 3.6
1 11 -7 28.4 3.9
1 11 -7 30.2 4
-1 11 -7 30.9 3.8
-1 11 -7 27.9 3.6
3 11 -7 92.49 8.2
3 11 -7 81.29 7.8
-3 11 -7 99.49 7.2
-3 11 -7 104.39 7.9
-3 -11 7 83.49 7.3
5 11 -7 32.2 3.5
5 11 -7 28.2 3.5
-5 11 -7 26.6 3.5
0 -12 7 61.09 5.4
0 12 -7 47.9 5.2
0 12 -7 50.79 5
2 12 -7 190.58 14.2
2 12 -7 200.38 14.6
-2 12 -7 205.58 13.6
-2 12 -7 208.98 14.2
-2 -12 7 179.58 14.5
4 12 -7 33.8 3.9
4 12 -7 37.3 4.2
1 13 -7 223.48 15.9
1 13 -7 215.08 15.7
-1 13 -7 222.48 14.9
-1 13 -7 220.28 15.5
3 13 -7 151.78 11.2
3 13 -7 141.59 10.7
0 14 -7 312.87 20.8
0 14 -7 300.77 20.2
2 14 -7 140.59 10.8
2 14 -7 149.09 11.3
-2 14 -7 170.38 11.3
-2 14 -7 151.38 10.5
1 15 -7 114.59 9.4
1 15 -7 125.29 9.5
-1 15 -7 135.99 9.5
0 0 8 342.07 22.6
-4 0 8 60.89 6.3
6 0 8 21.9 3.6
-6 0 8 27.1 3.5
1 -1 8 132.89 9.4
-1 1 8 122.69 9.4
-1 -1 8 130.59 9.7
1 1 8 119.89 9.1
-3 1 8 313.37 21.9
-3 -1 8 315.57 22.2
5 -1 8 137.19 10
-5 1 8 107.59 9.7
-5 -1 8 116.39 10
5 1 8 128.69 9.9
7 -1 8 88.19 8.8
-7 -1 8 98.99 8.1
7 1 8 92.99 8.4
0 -2 -8 337.07 23.3
0 -2 8 345.87 22.5
0 2 8 324.67 22
2 2 -8 490.55 37.3
-2 2 8 556.44 36.4
2 -2 8 562.34 36
-2 -2 8 570.14 36.8
2 2 8 595.74 35.9
4 -2 8 300.67 19.8
4 2 -8 275.97 19.7
-6 2 8 85.49 7.2
-6 -2 8 94.59 7.5
6 2 8 81.69 7.4
-1 3 8 799.62 50.79
1 3 -8 723.93 51.69
1 -3 8 834.12 51.09
-1 3 -8 730.93 51.39
1 3 8 846.62 50.69
-1 -3 8 852.91 51.49
-3 -3 8 629.74 38.3
-3 3 -8 510.95 37.1
-5 3 8 165.98 13.9
5 -3 8 216.08 14.3
5 3 8 175.78 13.9
-5 -3 8 214.28 14.7
7 -3 8 158.68 12.7
-7 3 8 179.28 12.6
7 3 8 197.88 12.9
-7 -3 8 192.68 12.7
0 4 -8 994.4 66.19
0 4 -8 1076.49 66.89
2 4 -8 602.14 41.7
2 4 -8 648.24 44
2 -4 8 699.43 42
4 4 -8 394.16 27.8
4 4 -8 397.96 27.3
-4 -4 8 467.95 30.2
4 4 8 404.96 27.6
6 4 -8 339.87 20.7
-6 -4 8 307.87 21.4
6 4 8 300.27 21.4
1 -5 8 687.23 40.8
1 5 -8 567.64 40.5
1 5 -8 620.24 40.7
1 5 -8 666.43 43.8
-1 5 -8 590.24 40.6
-1 5 -8 703.63 112.69
-1 5 -8 648.04 42.1
3 5 -8 198.98 16.4
3 -5 8 233.78 15.7
3 5 -8 236.08 16
-3 5 -8 209.08 15.8
-3 -5 8 229.38 16.7
-3 5 -8 234.68 15.9
5 -5 8 369.86 27.4
-5 -5 8 439.66 28.1
5 5 8 412.06 27.5
-5 5 -8 438.56 27.7
7 -5 8 86.69 7.1
7 5 8 99.39 7.1
-7 -5 8 99.89 7
0 6 -8 562.14 37.1
0 6 -8 567.34 36.8
2 6 -8 189.18 14.1
2 6 -8 200.08 13.5
2 6 -8 165.88 15.8
-2 6 -8 189.58 13.2
-2 -6 8 160.38 13.5
-2 6 -8 184.98 13.3
4 6 -8 105.89 8.8
4 6 8 111.89 8.6
-4 6 -8 109.69 8.7
6 6 -8 210.18 13.2
6 6 -8 178.08 13
-6 6 -8 215.08 13.8
-6 -6 8 192.98 13.8
6 6 8 191.28 13.5
1 -7 8 138.29 10.2
1 7 -8 138.79 10.5
1 7 -8 131.79 10.8
-1 -7 8 143.99 10.7
-1 7 -8 128.89 10.2
-1 7 -8 139.39 10.4
3 7 -8 147.09 12.5
-3 7 -8 172.48 12.1
-5 7 8 81.59 7
5 7 -8 87.99 7.1
5 -7 8 99.39 7.5
0 8 -8 127.09 10.1
0 -8 8 143.69 11.5
0 8 -8 133.69 10.4
2 8 -8 178.98 14.1
2 8 -8 196.58 13.9
-2 8 -8 190.58 13.6
-2 8 -8 188.78 13.4
4 -8 8 20.4 3.2
4 8 -8 27.6 3.7
4 8 -8 21.3 3.6
-4 8 -8 32 4.9
-4 -8 8 26.3 3.5
-6 8 8 48 5.3
6 -8 8 49 4.6
1 9 -8 95.89 8.3
1 -9 8 92.99 7.8
1 9 -8 103.69 8.3
-1 9 -8 97.49 8
-1 9 -8 107.79 8.1
-1 -9 8 106.69 8.4
3 9 -8 71.19 6.9
3 9 -8 87.89 7
-3 -9 8 68.59 6.6
5 9 -8 67.29 5.7
5 -9 8 63.09 5.8
5 9 -8 85.89 6
-5 -9 8 85.69 6.3
-5 9 -8 72.49 5.9
0 10 -8 216.38 15.2
0 10 -8 207.38 15.3
0 -10 8 230.18 15.4
2 -10 8 195.28 13.3
2 10 -8 185.38 13.6
2 10 -8 167.88 13.5
-2 10 -8 191.88 13.4
-2 10 -8 193.38 13
4 10 -8 75.69 6.2
4 10 -8 77.49 6.4
4 -10 8 66.89 6.1
-4 10 -8 86.69 6.5
1 -11 8 284.97 18.3
1 11 -8 251.07 18.4
-1 11 -8 256.67 18.3
-1 11 -8 255.37 17.7
3 11 -8 193.68 13.6
3 -11 8 193.88 13.9
0 12 -8 106.79 8.2
0 12 -8 104.89 7.9
2 12 -8 218.28 15.7
-2 12 -8 240.98 15.3
1 13 -8 75.69 6.4
1 13 -8 80.99 6.4
-1 13 -8 89.09 6.7
0 0 9 2.9 1.1
0 0 -9 2.1 2
2 0 -9 0.7 1.9
2 0 9 1.2 0.9
-2 0 9 0.5 1
4 0 9 0 1.1
-4 0 9 0.2 1.1
-6 0 9 0.5 0.9
6 0 9 0.2 1
1 -1 9 63.89 5.2
1 1 -9 51.99 5.9
-1 1 9 59.79 5.1
1 1 9 66.89 5.1
-1 -1 9 65.39 5.4
-1 1 -9 54.89 6
3 -1 9 83.39 6.4
-3 1 9 78.29 6.7
3 1 9 81.89 6.4
-3 -1 9 73.39 6.8
-5 1 9 9.9 2.1
5 -1 9 14.7 3.4
-5 -1 9 14.3 3.4
5 1 9 11.4 2.3
0 -2 9 94.39 7.1
0 2 -9 84.79 7.8
0 2 9 90.29 6.8
-2 2 9 161.88 11.7
2 -2 9 164.58 11.5
-2 -2 9 169.08 12.1
2 2 9 160.58 11.3
-4 2 9 37.4 4.1
-4 -2 9 45.7 4.6
-6 2 9 10.6 1.8
6 -2 9 10.1 2
6 2 9 12.9 2.4
-6 -2 9 12.9 1.9
-1 3 9 31.7 3.2
1 3 -9 35.1 4.5
1 -3 9 31.7 3.4
-1 -3 9 32.1 3.6
-1 3 -9 39.5 4.4
1 3 9 33.2 3.1
3 3 -9 148.09 11.4
3 -3 9 161.38 10.9
-3 3 9 139.49 10.9
-3 -3 9 158.38 11.6
-5 3 9 14.5 2.3
5 -3 9 19.2 2.8
0 -4 9 32.1 3.4
0 4 -9 26 4
-2 4 9 155.68 11
2 -4 9 163.98 11.2
-2 -4 9 171.78 11.9
-2 4 -9 134.99 11.4
4 4 -9 5.2 1.6
-4 4 9 2.5 1.3
4 -4 9 2.3 1.4
-4 -4 9 1.5 1.4
4 4 9 1.4 1.4
1 -5 9 45.8 4.4
-1 -5 9 50.69 4.8
3 -5 9 71.79 5.8
-3 5 9 60.49 5.4
-3 -5 9 76.49 6.4
5 -5 9 16.4 2.7
5 5 -9 21.6 2.3
-5 -5 9 24.5 2.8
0 -6 9 88.89 7.1
2 -6 9 98.89 7.6
4 6 -9 35.1 3.7
4 -6 9 35.3 3.8
-4 -6 9 38.5 4
1 -7 9 41.2 4.1
-1 -7 9 43 4.4
3 -7 9 20.2 2.9
-3 -7 9 21.8 3.7
0 8 -9 89.09 7.2
0 8 -9 95.99 7.9
0 -8 9 111.89 7.8
2 8 -9 8.1 2.3
-2 8 -9 8.1 1.9
4 -8 9 17.7 2.9
-4 -8 9 22.1 2.9
1 9 -9 108.99 9.4
1 -9 9 145.79 9.4
1 9 -9 120.19 9.4
-1 9 -9 134.09 9.3
-1 9 -9 113.19 9.3
3 9 -9 21.8 2.8
-3 -9 9 20.6 2.9
0 10 -9 178.18 12.5
0 10 -9 203.38 13.2
2 10 -9 30.3 3.3
0 0 10 275.27 18
-2 0 10 456.25 28.6
2 0 10 428.46 28.3
-1 1 10 276.37 18.3
1 -1 10 277.87 18.3
-1 -1 10 293.67 18.5
1 1 10 269.17 18.2
3 -1 10 235.98 15.4
3 1 10 202.08 15.2
-3 -1 10 251.87 15.6
0 2 10 132.69 9.8
0 -2 10 147.39 9.9
-2 2 10 148.99 11
2 -2 10 162.98 11.1
-2 -2 10 174.48 11.5
1 -3 10 46.9 4
-1 -3 10 47.1 4.2
3 -3 10 39.9 3.7
-3 -3 10 42 3.9
0 -4 10 35.3 3.4
2 -4 10 23.4 2.6
-2 -4 10 25.3 2.9
1 -5 10 61.49 5.1
-1 -5 10 64.49 5.2

_iucr_refine_instructions_details 
;
TITL cu_154166_br_0m_a.res in Cmc2(1)
    cu_154166_br_0m.res
    created by SHELXL-2018/3 at 15:58:27 on 13-Nov-2024
REM Old TITL cu_154166_br_0m_a.res in Cmc2(1)
REM SHELXT solution in Cmc2(1): R1 0.115, Rweak 0.042, Alpha 0.003
REM <I/s> 1.692 for 28 systematic absences, Orientation as input
REM Flack x = 0.304 ( 0.010 ) from 492 Parsons' quotients
REM Formula found by SHELXT: Sn Br3 C N
CELL 1.54184 10.0466 17.0996 8.7161 90 90 90
ZERR 4 0.0003 0.0005 0.0002 0 0 0
LATT -7
SYMM -X,-Y,0.5+Z
SYMM +X,-Y,0.5+Z
SYMM -X,+Y,+Z
SFAC C H Br N Sn
UNIT 32 80 12 4 4
EQIV $1 +X,1-Y,0.5+Z
DFIX 1.46 0.01 N1 C1 N1 C3 N1 C5 N1 C7
DFIX 2.5 0.01 C1 C3 C3 C7
DFIX 2.5 0.01 C1 C3 C3 C5
DFIX 1.48 0.01 C5 C6 C8 C7 C3 C4 C1 C2
DFIX 2.5 0.01 C7 C5 C5 C1
DFIX 2.5 0.01 C5 C7 C7 C1
ISOR 0.01 0.02
SIMU 0.01 0.02 2
RIGU 0.01 0.01

L.S. 10 0 0
PLAN  20
SIZE 0.09 0.1 0.1
TEMP -50.15
CONF
HTAB C5 Br2_$1
BOND
list 4
MORE -1
BOND $H
fmap 2 53
acta
TWIN -1 0 0 0 -1 0 0 0 -1 2
REM <olex2.extras>
REM <HklSrc "%.\\cu_154166_Br_0m.hkl">
REM </olex2.extras>

WGHT    0.105500
BASF   0.12742
FVAR       0.31222
SN1   5    0.500000    0.509004    0.441010    10.50000    0.05305    0.03750 =
         0.03582   -0.00007    0.00000    0.00000
BR1   3    0.500000    0.628007    0.641440    10.50000    0.09404    0.04301 =
         0.03977   -0.00552    0.00000    0.00000
BR2   3    0.305399    0.575255    0.275850    11.00000    0.04629    0.06202 =
         0.06453   -0.00081   -0.01074   -0.00232
PART -1
N1    4   -0.007037    0.659464    0.724589    10.50000    0.03186    0.04137 =
         0.04254    0.00459   -0.01000    0.00043
C1    1   -0.121235    0.626563    0.819492    10.50000    0.04719    0.03902 =
         0.04643    0.00389   -0.00742   -0.00136
AFIX  23
H1A   2   -0.178224    0.594936    0.752581    10.50000   -1.20000
H1B   2   -0.084500    0.591848    0.898299    10.50000   -1.20000
AFIX   0
C2    1   -0.204326    0.686974    0.895423    10.50000    0.06174    0.05310 =
         0.04906   -0.00076    0.00520    0.01138
AFIX 137
H2A   2   -0.240562    0.722036    0.818552    10.50000   -1.50000
H2B   2   -0.150110    0.716501    0.967007    10.50000   -1.50000
H2C   2   -0.276622    0.661875    0.950345    10.50000   -1.50000
AFIX   0
C3    1    0.073531    0.716359    0.821474    10.50000    0.04446    0.04850 =
         0.05994   -0.00452   -0.00513   -0.00686
AFIX  23
H3A   2    0.148043    0.735720    0.759648    10.50000   -1.20000
H3B   2    0.017021    0.761277    0.846643    10.50000   -1.20000
AFIX   0
C4    1    0.127332    0.683555    0.966221    10.50000    0.06551    0.06942 =
         0.07391   -0.01390   -0.01855    0.00186
AFIX 137
H4A   2    0.171344    0.634231    0.945060    10.50000   -1.50000
H4B   2    0.055048    0.675027    1.038076    10.50000   -1.50000
H4C   2    0.190801    0.719947    1.010218    10.50000   -1.50000
AFIX   0
C5    1    0.082500    0.593402    0.673607    10.50000    0.03147    0.04334 =
         0.04484    0.00095   -0.00957    0.00481
AFIX  23
H5A   2    0.160816    0.616334    0.623918    10.50000   -1.20000
H5B   2    0.113687    0.565902    0.765470    10.50000   -1.20000
AFIX   0
C6    1    0.025025    0.534732    0.567730    10.50000    0.04065    0.05388 =
         0.05310   -0.01485   -0.00649    0.00344
AFIX 137
H6A   2   -0.011891    0.561024    0.478771    10.50000   -1.50000
H6B   2   -0.044801    0.505972    0.619920    10.50000   -1.50000
H6C   2    0.094109    0.498756    0.535126    10.50000   -1.50000
AFIX   0
C7    1   -0.063859    0.702133    0.586759    10.50000    0.04340    0.05427 =
         0.05088    0.00936   -0.00515    0.01149
AFIX  23
H7A   2   -0.127482    0.667494    0.535320    10.50000   -1.20000
H7B   2   -0.113299    0.747884    0.623337    10.50000   -1.20000
AFIX   0
C8    1    0.035633    0.728566    0.472539    10.50000    0.07198    0.08236 =
         0.07778    0.02236    0.00936    0.01454
AFIX 137
H8A   2   -0.003314    0.726876    0.370761    10.50000   -1.50000
H8B   2    0.112686    0.694432    0.476108    10.50000   -1.50000
H8C   2    0.062675    0.781698    0.495958    10.50000   -1.50000
AFIX   0
HKLF 4


REM  cu_154166_br_0m_a.res in Cmc2(1)
REM wR2 = 0.1267, GooF = S = 1.097, Restrained GooF = 1.099 for all data
REM R1 = 0.0506 for 1266 Fo > 4sig(Fo) and 0.0512 for all 1274 data
REM 108 parameters refined using 198 restraints

END  
     
WGHT      0.1056      0.0000 

REM Highest difference peak  2.679,  deepest hole -0.839,  1-sigma level  0.212
Q1    1   0.5993  0.5066  0.4408  11.00000  0.05    2.68
Q2    1   0.2054  0.5768  0.2775  11.00000  0.05    1.75
Q3    1   0.4051  0.5784  0.2753  11.00000  0.05    1.68
Q4    1   0.6054  0.6270  0.6430  11.00000  0.05    1.39
Q5    1   0.5000  0.5819  0.1825  10.50000  0.05    0.61
Q6    1   0.3207  0.5636  0.6315  11.00000  0.05    0.56
Q7    1   0.6849  0.5174  0.5383  11.00000  0.05    0.53
Q8    1   0.5000  0.5848  0.3570  10.50000  0.05    0.50
Q9    1   0.5000  0.5136  0.2392  10.50000  0.05    0.49
Q10   1   0.5000  0.5019  0.6061  10.50000  0.05    0.47
Q11   1   0.3270  0.4838  0.3464  11.00000  0.05    0.42
Q12   1   0.0000  0.6064  0.8349  10.50000  0.05    0.42
Q13   1   0.6560  0.4619  0.3557  11.00000  0.05    0.42
Q14   1   0.6483  0.5651  0.5206  11.00000  0.05    0.41
Q15   1   0.3183  0.6183  0.5372  11.00000  0.05    0.40
Q16   1  -0.3006  0.6328  0.7417  11.00000  0.05    0.39
Q17   1  -0.3458  0.5857  0.7172  11.00000  0.05    0.39
Q18   1   0.0000  0.6351  0.8033  10.50000  0.05    0.38
Q19   1  -0.2499  0.5172  0.7614  11.00000  0.05    0.38
Q20   1  -0.2538  0.6198  0.8050  11.00000  0.05    0.37

  REM The information below was added by Olex2.
  REM
  REM R1 = 0.0506 for 1266 Fo > 4sig(Fo) and 0.0512 for all 5180 data
  REM 108 parameters refined using n/a restraints
  REM Highest difference peak 2.68, deepest hole -0.84
  REM Mean Shift 0, Max Shift 0.000.

  REM +++ Tabular Listing of Refinement Information +++
  REM R1_all = 0.0512
  REM R1_gt = 0.0506
  REM wR_ref = 0.1267
  REM GOOF = 1.097
  REM Shift_max = 0.000
  REM Shift_mean = 0
  REM Reflections_all = 5180
  REM Reflections_gt = 1266
  REM Parameters = 108
  REM Hole = -0.84
  REM Peak = 2.68
  REM Flack = n/a

  
;
_olex2_submission_special_instructions 'No special instructions were received'
loop_
_twin_individual_id
_twin_individual_mass_fraction_refined
1 0.87(2)
2 0.13(2)

####################################################################### 
# 
# This file contains crystal structure data downloaded from the 
# Cambridge Structural Database (CSD) hosted by the Cambridge 
# Crystallographic Data Centre (CCDC).
# 
# Full information about CCDC data access policies and citation 
# guidelines are available at http://www.ccdc.cam.ac.uk/access/V1 
# 
# Audit and citation data items may have been added by the CCDC. 
# Please retain this information to preserve the provenance of 
# this file and to allow appropriate attribution of the data. 
# 
#######################################################################

data_cu_154166_1_0m
_database_code_depnum_ccdc_archive 'CCDC 2518217'
loop_
_audit_author_name
_audit_author_address
'Qi Wu'
;Wuhan Textile University
China
;
_audit_update_record             
;
2025-12-23 deposited with the CCDC.	2026-02-18 downloaded from the CCDC.
;
# start Validation Reply Form
_vrf_PLAT342_cu_154166_1_0m      
;
PROBLEM: Low Bond Precision on  C-C Bonds ...............    0.05313 Ang.
RESPONSE: This error is caused by a slight disorder in the organic part.
;
# Added during the CSD deposition process: Tuesday 23 December 2025 02:04 AM
# end Validation Reply Form

_audit_creation_date             2024-11-13
_audit_creation_method           
;
Olex2 1.3
(compiled 2020.11.12 svn.r5f609507 for OlexSys, GUI svn.r6408)
;
_shelx_SHELXL_version_number     2018/3
_chemical_name_common            ?
_chemical_name_systematic        ?
_chemical_formula_moiety         'Br3 Sn, C8 H20 N'
_chemical_formula_sum            'C8 H20 Br3 N Sn'
_chemical_formula_weight         488.67
_chemical_absolute_configuration ?
_chemical_melting_point          ?
loop_
_atom_type_symbol
_atom_type_description
_atom_type_scat_dispersion_real
_atom_type_scat_dispersion_imag
_atom_type_scat_source
C C 0.0181 0.0091 'International Tables Vol C Tables 4.2.6.8 and 6.1.1.4'
H H 0.0000 0.0000 'International Tables Vol C Tables 4.2.6.8 and 6.1.1.4'
Br Br -0.6763 1.2805 'International Tables Vol C Tables 4.2.6.8 and 6.1.1.4'
N N 0.0311 0.0180 'International Tables Vol C Tables 4.2.6.8 and 6.1.1.4'
Sn Sn 0.0259 5.4591 'International Tables Vol C Tables 4.2.6.8 and 6.1.1.4'

_shelx_space_group_comment       
;
The symmetry employed for this shelxl refinement is uniquely defined
by the following loop, which should always be used as a source of
symmetry information in preference to the above space-group names.
They are only intended as comments.
;
_space_group_crystal_system      monoclinic
_space_group_IT_number           9
_space_group_name_H-M_alt        'C 1 c 1'
_space_group_name_Hall           'C -2yc'
loop_
_space_group_symop_operation_xyz
'x, y, z'
'x, -y, z+1/2'
'x+1/2, y+1/2, z'
'x+1/2, -y+1/2, z+1/2'

_cell_length_a                   17.1273(7)
_cell_length_b                   33.1220(13)
_cell_length_c                   13.2631(5)
_cell_angle_alpha                90
_cell_angle_beta                 127.506(2)
_cell_angle_gamma                90
_cell_volume                     5968.7(4)
_cell_formula_units_Z            16
_cell_measurement_reflns_used    9880
_cell_measurement_temperature    223.0
_cell_measurement_theta_max      68.37
_cell_measurement_theta_min      3.52
_shelx_estimated_absorpt_T_max   0.209
_shelx_estimated_absorpt_T_min   0.209
_exptl_absorpt_coefficient_mu    22.760
_exptl_absorpt_correction_T_max  0.3201
_exptl_absorpt_correction_T_min  0.0961
_exptl_absorpt_correction_type   none
_exptl_absorpt_process_details   
;
SADABS-2016/2 (Bruker,2016/2) was used for absorption correction.
wR2(int) was 0.1631 before and 0.0979 after correction.
The Ratio of minimum to maximum transmission is 0.3002.
The \l/2 correction factor is Not present.
;
_exptl_absorpt_special_details   ?
_exptl_crystal_colour            'metallic whiteish colourless'
_exptl_crystal_colour_lustre     metallic
_exptl_crystal_colour_modifier   whiteish
_exptl_crystal_colour_primary    colourless
_exptl_crystal_density_diffrn    2.175
_exptl_crystal_density_meas      ?
_exptl_crystal_density_method    ?
_exptl_crystal_description       needle
_exptl_crystal_F_000             3680
_exptl_crystal_size_max          0.1
_exptl_crystal_size_mid          0.1
_exptl_crystal_size_min          0.1
_exptl_transmission_factor_max   ?
_exptl_transmission_factor_min   ?
_diffrn_reflns_av_R_equivalents  0.0441
_diffrn_reflns_av_unetI/netI     0.0637
_diffrn_reflns_Laue_measured_fraction_full 0.979
_diffrn_reflns_Laue_measured_fraction_max 0.976
_diffrn_reflns_limit_h_max       18
_diffrn_reflns_limit_h_min       -20
_diffrn_reflns_limit_k_max       37
_diffrn_reflns_limit_k_min       -39
_diffrn_reflns_limit_l_max       15
_diffrn_reflns_limit_l_min       -15
_diffrn_reflns_number            18370
_diffrn_reflns_point_group_measured_fraction_full 0.780
_diffrn_reflns_point_group_measured_fraction_max 0.775
_diffrn_reflns_theta_full        67.679
_diffrn_reflns_theta_max         68.485
_diffrn_reflns_theta_min         2.668
_diffrn_ambient_temperature      223.0
_diffrn_detector_area_resol_mean ?
_diffrn_measured_fraction_theta_full 0.979
_diffrn_measured_fraction_theta_max 0.976
_diffrn_measurement_device_type  'Bruker APEX-II CCD'
_diffrn_measurement_method       '\f and \w scans'
_diffrn_radiation_type           CuK\a
_diffrn_radiation_wavelength     1.54178
_diffrn_source                   ?
_diffrn_source_current           1.1
_diffrn_source_power             0.055
_diffrn_source_voltage           50.0
_diffrn_standards_number         0
_reflns_Friedel_coverage         0.586
_reflns_Friedel_fraction_full    0.580
_reflns_Friedel_fraction_max     0.574
_reflns_number_gt                7963
_reflns_number_total             8509
_reflns_special_details          
;
 Reflections were merged by SHELXL according to the crystal
 class for the calculation of statistics and refinement.
 
 _reflns_Friedel_fraction is defined as the number of unique
 Friedel pairs measured divided by the number that would be
 possible theoretically, ignoring centric projections and
 systematic absences. Completness statistics refer to single and
 composite reflections containing twin component 1 only.
;
_reflns_threshold_expression     'I > 2\s(I)'
_computing_cell_refinement       'SAINT V8.40B (?, 2016)'
_computing_data_collection       ?
_computing_data_reduction        'SAINT V8.40B (?, 2016)'
_computing_molecular_graphics    'Olex2 1.3 (Dolomanov et al., 2009)'
_computing_publication_material  'Olex2 1.3 (Dolomanov et al., 2009)'
_computing_structure_refinement  'SHELXL 2018/3 (Sheldrick, 2015)'
_computing_structure_solution    'olex2.solve 1.3 (Bourhis et al., 2015)'
_refine_diff_density_max         3.953
_refine_diff_density_min         -2.786
_refine_diff_density_rms         0.537
_refine_ls_abs_structure_details 
;
 Refined as an inversion twin.
;
_refine_ls_abs_structure_Flack   0.147(14)
_refine_ls_extinction_coef       .
_refine_ls_extinction_method     none
_refine_ls_goodness_of_fit_ref   1.069
_refine_ls_hydrogen_treatment    constr
_refine_ls_matrix_type           full
_refine_ls_number_parameters     483
_refine_ls_number_reflns         8509
_refine_ls_number_restraints     798
_refine_ls_R_factor_all          0.0871
_refine_ls_R_factor_gt           0.0839
_refine_ls_restrained_S_all      1.036
_refine_ls_shift/su_max          0.001
_refine_ls_shift/su_mean         0.000
_refine_ls_structure_factor_coef Fsqd
_refine_ls_weighting_details     
'w=1/[\s^2^(Fo^2^)+(0.1916P)^2^] where P=(Fo^2^+2Fc^2^)/3'
_refine_ls_weighting_scheme      calc
_refine_ls_wR_factor_gt          0.2198
_refine_ls_wR_factor_ref         0.2276
_refine_special_details          
;
 Refined as a 2-component inversion twin.
;
_olex2_refinement_description    
;
1. Twinned data refinement
 Scales: 0.853(14)
 0.147(14)
2. Fixed Uiso
 At 1.2 times of:
  All C(H,H) groups
 At 1.5 times of:
  All C(H,H,H) groups
3. Restrained distances
 C23-C31
 1.48 with sigma of 0.01
 C15-C29 = C25-C11
 1.48 with sigma of 0.01
 C21-C3
 1.48 with sigma of 0.01
 N4-C21 = N4-C15 = N4-C23 = N4-C25 = N3-C2 = N3-C17 = N3-C32 = N3-C22
 1.46 with sigma of 0.01
 N4-C29
 2.5 with sigma of 0.01
 N3-C8
 2.5 with sigma of 0.01
 C17-C8
 1.48 with sigma of 0.01
 H23b-H29c
 2.45 with sigma of 0.01
4. Uiso/Uaniso restraints and constraints
All non-hydrogen atoms have similar U: within 2A with sigma of 0.01 and sigma
for terminal atoms of 0.02 within 2A
All non-hydrogen atoms restrained to be isotropic: with sigma of 0.01 and sigma
for terminal atoms of 0.02
5. Rigid body (RIGU) restrains
 All non-hydrogen atoms
 with sigma for 1-2 distances of 0.01 and sigma for 1-3 distances of 0.01
6.a Riding coordinates:
 C11(H11a,H11b,H11c), C3(H3a,H3b,H3c), C31(H31a,H31b,H31c)
6.b Secondary CH2 refined with riding coordinates:
 C6(H6a,H6b), C10(H10a,H10b), C12(H12a,H12b), C14(H14a,H14b), C20(H20a,H20b),
 C22(H22a,H22b), C32(H32a,H32b), C2(H2a,H2b), C17(H17a,H17b), C9(H9a,H9b),
 C5(H5a,H5b), C21(H21a,H21b), C23(H23a,H23b), C25(H25a,H25b), C13(H13a,H13b),
 C15(H15a,H15b)
6.c Idealised Me refined as rotating group:
 C1(H1a,H1b,H1c), C4(H4a,H4b,H4c), C8(H8a,H8b,H8c), C16(H16a,H16b,H16c),
 C18(H18a,H18b,H18c), C24(H24a,H24b,H24c), C26(H26a,H26b,H26c), C28(H28a,H28b,
 H28c), C30(H30a,H30b,H30c), C19(H19a,H19b,H19c), C27(H27a,H27b,H27c), C7(H7a,
 H7b,H7c), C29(H29a,H29b,H29c)
;
_atom_sites_solution_hydrogens   mixed
_atom_sites_solution_primary     iterative
_atom_sites_solution_secondary   ?
loop_
_atom_site_label
_atom_site_type_symbol
_atom_site_fract_x
_atom_site_fract_y
_atom_site_fract_z
_atom_site_U_iso_or_equiv
_atom_site_adp_type
_atom_site_occupancy
_atom_site_site_symmetry_order
_atom_site_calc_flag
_atom_site_refinement_flags_posn
_atom_site_refinement_flags_adp
_atom_site_refinement_flags_occupancy
_atom_site_disorder_assembly
_atom_site_disorder_group
Sn1 Sn 1.05023(9) 0.63009(4) 0.45058(13) 0.0323(3) Uani 1 1 d . U . . .
Sn4 Sn 0.84064(9) 0.61939(4) 0.52374(12) 0.0290(3) Uani 1 1 d . U . . .
Sn2 Sn 0.30103(10) 0.62427(4) 0.44058(13) 0.0335(4) Uani 1 1 d . U . . .
Sn3 Sn 0.57885(10) 0.62663(4) 0.50534(13) 0.0338(4) Uani 1 1 d . U . . .
Br1 Br 0.75607(17) 0.55655(7) 0.5510(2) 0.0361(5) Uani 1 1 d . U . . .
Br4 Br 0.18433(18) 0.56277(8) 0.4012(3) 0.0447(6) Uani 1 1 d . U . . .
Br6 Br 0.61024(18) 0.66255(9) 0.3499(2) 0.0467(6) Uani 1 1 d . U . . .
Br8 Br 0.9659(2) 0.69272(8) 0.4833(3) 0.0531(7) Uani 1 1 d . U . . .
Br10 Br 0.47581(18) 0.68986(7) 0.4915(3) 0.0448(6) Uani 1 1 d . U . . .
Br12 Br 0.79463(19) 0.59101(8) 0.3063(2) 0.0435(6) Uani 1 1 d . U . . .
Br3 Br 0.46440(18) 0.58791(8) 0.6418(2) 0.0448(6) Uani 1 1 d . U . . .
Br7 Br 0.3222(2) 0.59280(9) 0.2707(3) 0.0509(6) Uani 1 1 d . U . . .
Br2 Br 1.01792(17) 0.58203(7) 0.6641(3) 0.0465(6) Uani 1 1 d . U . . .
Br9 Br 0.7438(2) 0.65742(7) 0.7128(2) 0.0470(6) Uani 1 1 d . U . . .
Br5 Br 1.0428(2) 0.67076(8) 0.2684(3) 0.0518(6) Uani 1 1 d . U . . .
Br11 Br 1.23363(19) 0.65400(9) 0.6410(3) 0.0521(6) Uani 1 1 d . U . . .
N1 N 0.7735(12) 0.7857(5) 0.5535(16) 0.031(3) Uani 1 1 d . U . . .
N4 N 0.6697(16) 0.7031(6) -0.0172(19) 0.058(4) Uani 1 1 d D U . . .
N2 N 0.4223(16) 0.5409(6) -0.0218(19) 0.041(3) Uani 1 1 d . U . . .
N3 N 0.9340(13) 0.5471(5) 0.9850(18) 0.050(4) Uani 1 1 d D U . . .
C1 C 0.6552(17) 0.7739(8) 0.605(3) 0.046(5) Uani 1 1 d . U . . .
H1A H 0.594654 0.782093 0.524567 0.068 Uiso 1 1 calc R U . . .
H1B H 0.649095 0.777884 0.672454 0.068 Uiso 1 1 calc R U . . .
H1C H 0.667783 0.745633 0.601065 0.068 Uiso 1 1 calc R U . . .
C4 C 0.750(2) 0.5297(8) 0.832(3) 0.055(6) Uani 1 1 d . U . . .
H4A H 0.687394 0.542381 0.767458 0.083 Uiso 1 1 calc R U . . .
H4B H 0.749918 0.520228 0.900880 0.083 Uiso 1 1 calc R U . . .
H4C H 0.760440 0.507108 0.794813 0.083 Uiso 1 1 calc R U . . .
C6 C 0.8154(15) 0.7433(6) 0.588(2) 0.037(4) Uani 1 1 d . U . . .
H6A H 0.763646 0.725011 0.570629 0.044 Uiso 1 1 calc R U . . .
H6B H 0.831230 0.735727 0.530786 0.044 Uiso 1 1 calc R U . . .
C8 C 1.0633(18) 0.5047(9) 1.003(3) 0.069(7) Uani 1 1 d D U . . .
H8A H 1.072386 0.487980 0.950433 0.104 Uiso 1 1 calc R U . . .
H8B H 1.075349 0.488702 1.072140 0.104 Uiso 1 1 calc R U . . .
H8C H 1.109106 0.527141 1.036610 0.104 Uiso 1 1 calc R U . . .
C10 C 0.493(2) 0.5068(10) -0.013(3) 0.061(5) Uani 1 1 d . U . . .
H10A H 0.522312 0.490910 0.064771 0.074 Uiso 1 1 calc R U . . .
H10B H 0.454664 0.488598 -0.085754 0.074 Uiso 1 1 calc R U . . .
C12 C 0.7399(15) 0.7992(6) 0.632(2) 0.034(4) Uani 1 1 d . U . . .
H12A H 0.795436 0.797240 0.722487 0.040 Uiso 1 1 calc R U . . .
H12B H 0.719450 0.827526 0.612871 0.040 Uiso 1 1 calc R U . . .
C14 C 0.345(2) 0.5180(8) -0.027(3) 0.053(5) Uani 1 1 d . U . . .
H14A H 0.375607 0.501603 0.050158 0.063 Uiso 1 1 calc R U . . .
H14B H 0.310928 0.499611 -0.100058 0.063 Uiso 1 1 calc R U . . .
C16 C 0.6371(19) 0.8238(9) 0.360(3) 0.055(6) Uani 1 1 d . U . . .
H16A H 0.606710 0.824294 0.270213 0.083 Uiso 1 1 calc R U . . .
H16B H 0.681915 0.846456 0.401902 0.083 Uiso 1 1 calc R U . . .
H16C H 0.586514 0.825702 0.371905 0.083 Uiso 1 1 calc R U . . .
C18 C 0.902(3) 0.5414(10) 1.153(3) 0.074(7) Uani 1 1 d . U . . .
H18A H 0.840339 0.555692 1.094729 0.110 Uiso 1 1 calc R U . . .
H18B H 0.951890 0.560190 1.215275 0.110 Uiso 1 1 calc R U . . .
H18C H 0.893149 0.520252 1.195441 0.110 Uiso 1 1 calc R U . . .
C20 C 0.6908(16) 0.7866(7) 0.415(2) 0.040(4) Uani 1 1 d . U . . .
H20A H 0.717153 0.778875 0.369631 0.048 Uiso 1 1 calc R U . . .
H20B H 0.643669 0.765638 0.397715 0.048 Uiso 1 1 calc R U . . .
C22 C 0.934(3) 0.5229(9) 1.078(3) 0.065(5) Uani 1 1 d D U . . .
H22A H 1.001644 0.512793 1.140746 0.078 Uiso 1 1 calc R U . . .
H22B H 0.892601 0.499242 1.033544 0.078 Uiso 1 1 calc R U . . .
C24 C 0.266(2) 0.5473(11) -0.039(3) 0.072(7) Uani 1 1 d . U . . .
H24A H 0.210061 0.550105 -0.127439 0.107 Uiso 1 1 calc R U . . .
H24B H 0.296071 0.573623 -0.004584 0.107 Uiso 1 1 calc R U . . .
H24C H 0.245056 0.536304 0.008659 0.107 Uiso 1 1 calc R U . . .
C26 C 0.900(2) 0.7367(8) 0.714(3) 0.060(7) Uani 1 1 d . U . . .
H26A H 0.935428 0.713347 0.716580 0.090 Uiso 1 1 calc R U . . .
H26B H 0.880420 0.731809 0.768000 0.090 Uiso 1 1 calc R U . . .
H26C H 0.942313 0.760228 0.744509 0.090 Uiso 1 1 calc R U . . .
C28 C 0.574(3) 0.5259(11) -0.011(4) 0.072(7) Uani 1 1 d . U . . .
H28A H 0.551411 0.529844 -0.097502 0.108 Uiso 1 1 calc R U . . .
H28B H 0.631357 0.508407 0.033841 0.108 Uiso 1 1 calc R U . . .
H28C H 0.591712 0.551834 0.031873 0.108 Uiso 1 1 calc R U . . .
C30 C 1.013(2) 0.6091(9) 0.967(3) 0.061(7) Uani 1 1 d . U . . .
H30A H 0.967108 0.601061 0.878143 0.092 Uiso 1 1 calc R U . . .
H30B H 1.079807 0.605456 0.995284 0.092 Uiso 1 1 calc R U . . .
H30C H 1.002362 0.637322 0.974843 0.092 Uiso 1 1 calc R U . . .
C32 C 0.996(2) 0.5831(8) 1.048(3) 0.070(6) Uani 1 1 d D U . . .
H32A H 1.060446 0.574286 1.123688 0.084 Uiso 1 1 calc R U . . .
H32B H 0.966135 0.600033 1.076314 0.084 Uiso 1 1 calc R U . . .
C2 C 0.8334(16) 0.5607(9) 0.883(3) 0.067(6) Uani 1 1 d D U . . .
H2A H 0.831869 0.569991 0.811913 0.080 Uiso 1 1 calc R U . . .
H2B H 0.818964 0.584085 0.914666 0.080 Uiso 1 1 calc R U . . .
C17 C 0.9618(17) 0.5202(9) 0.925(2) 0.070(6) Uani 1 1 d D U . . .
H17A H 0.950032 0.534507 0.852065 0.084 Uiso 1 1 calc R U . . .
H17B H 0.917166 0.496985 0.891209 0.084 Uiso 1 1 calc R U . . .
C9 C 0.473(2) 0.5697(9) 0.076(3) 0.063(6) Uani 1 1 d . U . . .
H9A H 0.426674 0.590347 0.062493 0.076 Uiso 1 1 calc R U . . .
H9B H 0.522478 0.582983 0.072415 0.076 Uiso 1 1 calc R U . . .
C19 C 0.529(3) 0.5498(10) 0.220(3) 0.071(7) Uani 1 1 d . U . . .
H19A H 0.480399 0.538827 0.227645 0.106 Uiso 1 1 calc R U . . .
H19B H 0.566734 0.570640 0.284143 0.106 Uiso 1 1 calc R U . . .
H19C H 0.573297 0.528485 0.233308 0.106 Uiso 1 1 calc R U . . .
C5 C 0.377(2) 0.5621(9) -0.148(3) 0.058(5) Uani 1 1 d . U . . .
H5A H 0.337050 0.584769 -0.156053 0.070 Uiso 1 1 calc R U . . .
H5B H 0.430209 0.573191 -0.148195 0.070 Uiso 1 1 calc R U . . .
C21 C 0.672(3) 0.6626(7) 0.029(4) 0.084(7) Uani 1 1 d D U . . .
H21A H 0.613070 0.659382 0.023665 0.101 Uiso 1 1 calc R U . . .
H21B H 0.728871 0.661499 0.119324 0.101 Uiso 1 1 calc R U . . .
C11 C 0.486(3) 0.7063(15) -0.198(5) 0.101(10) Uani 1 1 d D U . . .
H11A H 0.445535 0.685538 -0.259980 0.151 Uiso 1 1 d R U . . .
H11B H 0.459965 0.732718 -0.235660 0.151 Uiso 1 1 d R U . . .
H11C H 0.484435 0.703218 -0.125810 0.151 Uiso 1 1 d R U . . .
C23 C 0.665(3) 0.7362(9) 0.053(3) 0.082(7) Uani 1 1 d D U . . .
H23A H 0.597314 0.746122 0.000692 0.098 Uiso 1 1 calc R U . . .
H23B H 0.706189 0.758255 0.058983 0.098 Uiso 1 1 calc DR U . . .
C3 C 0.679(4) 0.6273(11) -0.034(4) 0.114(12) Uani 1 1 d D U . . .
H3A H 0.614819 0.622329 -0.114317 0.171 Uiso 1 1 d R U . . .
H3B H 0.699349 0.603739 0.020043 0.171 Uiso 1 1 d R U . . .
H3C H 0.726399 0.632789 -0.049437 0.171 Uiso 1 1 d R U . . .
C25 C 0.588(2) 0.7022(13) -0.154(2) 0.087(7) Uani 1 1 d D U . . .
H25A H 0.592705 0.676556 -0.187360 0.105 Uiso 1 1 calc R U . . .
H25B H 0.599958 0.723783 -0.193870 0.105 Uiso 1 1 calc R U . . .
C13 C 0.8533(16) 0.8162(7) 0.585(2) 0.040(4) Uani 1 1 d . U . . .
H13A H 0.823860 0.843171 0.563075 0.047 Uiso 1 1 calc R U . . .
H13B H 0.904898 0.815730 0.677450 0.047 Uiso 1 1 calc R U . . .
C27 C 0.9017(18) 0.8102(8) 0.522(3) 0.050(5) Uani 1 1 d . U . . .
H27A H 0.858451 0.820130 0.435295 0.075 Uiso 1 1 calc R U . . .
H27B H 0.914309 0.781685 0.521301 0.075 Uiso 1 1 calc R U . . .
H27C H 0.963328 0.824936 0.568513 0.075 Uiso 1 1 calc R U . . .
C7 C 0.316(3) 0.5363(11) -0.259(3) 0.074(7) Uani 1 1 d . U . . .
H7A H 0.284904 0.552402 -0.335813 0.111 Uiso 1 1 calc R U . . .
H7B H 0.265778 0.523600 -0.257545 0.111 Uiso 1 1 calc R U . . .
H7C H 0.356569 0.515638 -0.258395 0.111 Uiso 1 1 calc R U . . .
C29 C 0.783(3) 0.7446(11) -0.035(4) 0.096(10) Uani 1 1 d D U . . .
H29A H 0.725343 0.761857 -0.077419 0.144 Uiso 1 1 calc R U . . .
H29B H 0.797294 0.738182 -0.093889 0.144 Uiso 1 1 calc R U . . .
H29C H 0.838805 0.758608 0.038011 0.144 Uiso 1 1 calc DR U . . .
C15 C 0.7642(19) 0.7072(9) 0.006(4) 0.085(6) Uani 1 1 d D U . . .
H15A H 0.771037 0.684492 -0.035349 0.102 Uiso 1 1 calc R U . . .
H15B H 0.816096 0.704275 0.097914 0.102 Uiso 1 1 calc R U . . .
C31 C 0.695(4) 0.7288(12) 0.183(3) 0.110(11) Uani 1 1 d D U . . .
H31A H 0.672462 0.702158 0.183137 0.165 Uiso 1 1 d R U . . .
H31B H 0.664292 0.748888 0.200647 0.165 Uiso 1 1 d R U . . .
H31C H 0.766332 0.730218 0.246737 0.165 Uiso 1 1 d R U . . .

loop_
_atom_site_aniso_label
_atom_site_aniso_U_11
_atom_site_aniso_U_22
_atom_site_aniso_U_33
_atom_site_aniso_U_23
_atom_site_aniso_U_13
_atom_site_aniso_U_12
Sn1 0.0304(7) 0.0329(7) 0.0485(8) -0.0054(5) 0.0317(6) -0.0034(5)
Sn4 0.0288(7) 0.0320(6) 0.0377(6) -0.0016(5) 0.0261(6) 0.0007(5)
Sn2 0.0319(7) 0.0337(7) 0.0513(8) 0.0008(5) 0.0338(7) 0.0015(5)
Sn3 0.0329(7) 0.0351(7) 0.0487(9) 0.0017(6) 0.0327(7) 0.0038(5)
Br1 0.0397(11) 0.0400(11) 0.0442(11) 0.0013(9) 0.0336(10) -0.0028(9)
Br4 0.0395(12) 0.0492(13) 0.0536(13) -0.0018(10) 0.0326(11) -0.0103(9)
Br6 0.0367(12) 0.0684(15) 0.0465(12) 0.0139(11) 0.0313(10) 0.0120(10)
Br8 0.0623(16) 0.0407(12) 0.096(2) -0.0012(13) 0.0685(17) 0.0049(11)
Br10 0.0388(12) 0.0401(12) 0.0749(17) 0.0046(11) 0.0447(12) 0.0073(9)
Br12 0.0493(13) 0.0554(14) 0.0430(11) -0.0037(10) 0.0370(11) -0.0037(10)
Br3 0.0422(13) 0.0475(12) 0.0514(13) 0.0047(10) 0.0319(11) 0.0017(9)
Br7 0.0649(17) 0.0565(15) 0.0545(14) -0.0004(11) 0.0483(14) 0.0042(11)
Br2 0.0270(10) 0.0451(12) 0.0557(13) 0.0006(10) 0.0191(10) 0.0029(8)
Br9 0.0523(14) 0.0435(12) 0.0424(12) 0.0039(9) 0.0275(11) 0.0093(10)
Br5 0.0664(16) 0.0524(14) 0.0542(14) 0.0056(11) 0.0458(13) 0.0046(12)
Br11 0.0350(12) 0.0671(16) 0.0544(14) -0.0155(12) 0.0274(11) -0.0075(11)
N1 0.028(5) 0.036(5) 0.038(5) -0.006(4) 0.025(4) 0.005(4)
N4 0.070(7) 0.076(7) 0.057(6) 0.002(5) 0.054(5) 0.004(6)
N2 0.051(6) 0.047(6) 0.044(5) 0.004(5) 0.039(5) 0.002(5)
N3 0.056(6) 0.057(6) 0.054(6) 0.005(5) 0.042(5) -0.007(5)
C1 0.030(9) 0.060(11) 0.057(11) -0.001(9) 0.032(8) 0.000(8)
C4 0.045(10) 0.056(12) 0.062(12) 0.011(10) 0.031(9) -0.012(9)
C6 0.029(6) 0.035(7) 0.047(7) -0.008(6) 0.023(5) 0.010(6)
C8 0.053(12) 0.069(13) 0.086(14) 0.018(12) 0.042(11) 0.003(10)
C10 0.062(8) 0.069(9) 0.063(8) 0.001(7) 0.043(6) 0.010(7)
C12 0.029(6) 0.039(7) 0.038(7) -0.010(6) 0.023(5) 0.008(6)
C14 0.055(8) 0.059(8) 0.054(8) 0.005(7) 0.038(6) 0.001(7)
C16 0.034(10) 0.075(13) 0.050(11) 0.018(10) 0.022(9) 0.007(9)
C18 0.094(15) 0.081(15) 0.067(12) 0.009(11) 0.060(11) -0.009(12)
C20 0.031(7) 0.050(8) 0.041(7) -0.004(6) 0.023(5) 0.007(6)
C22 0.064(9) 0.065(9) 0.065(8) 0.006(7) 0.038(7) -0.001(7)
C24 0.054(12) 0.099(15) 0.073(13) -0.006(12) 0.045(10) 0.020(11)
C26 0.047(11) 0.051(11) 0.055(11) 0.010(10) 0.016(9) 0.004(9)
C28 0.069(13) 0.099(16) 0.074(13) 0.005(12) 0.057(11) 0.012(12)
C30 0.063(12) 0.065(13) 0.067(12) 0.013(11) 0.045(10) -0.014(10)
C32 0.070(9) 0.067(9) 0.067(9) 0.007(7) 0.040(7) -0.015(7)
C2 0.065(8) 0.064(9) 0.064(8) 0.007(7) 0.035(7) -0.009(7)
C17 0.069(9) 0.073(9) 0.065(8) -0.005(7) 0.039(7) -0.001(7)
C9 0.064(9) 0.057(8) 0.061(8) -0.003(7) 0.035(7) -0.003(7)
C19 0.077(14) 0.079(14) 0.055(11) -0.004(11) 0.039(10) 0.013(12)
C5 0.059(8) 0.058(8) 0.055(8) 0.012(7) 0.034(6) 0.007(7)
C21 0.088(10) 0.085(9) 0.074(9) 0.004(8) 0.047(7) 0.009(8)
C11 0.088(15) 0.120(18) 0.093(16) 0.000(15) 0.055(13) 0.001(14)
C23 0.083(9) 0.087(10) 0.077(9) -0.005(8) 0.049(7) 0.009(8)
C3 0.118(18) 0.101(16) 0.087(16) 0.004(14) 0.044(13) 0.025(15)
C25 0.086(9) 0.094(10) 0.077(9) -0.002(8) 0.047(7) 0.003(8)
C13 0.032(7) 0.043(7) 0.048(7) -0.002(6) 0.027(6) 0.001(6)
C27 0.042(10) 0.064(12) 0.059(11) 0.000(10) 0.038(9) -0.002(9)
C7 0.084(15) 0.092(15) 0.052(11) 0.002(11) 0.044(11) 0.000(12)
C29 0.085(16) 0.104(16) 0.089(16) -0.001(14) 0.048(12) -0.016(13)
C15 0.082(9) 0.093(10) 0.076(9) 0.003(8) 0.046(7) -0.004(8)
C31 0.130(18) 0.111(18) 0.081(14) -0.023(13) 0.060(13) 0.030(15)

_geom_special_details            
;
 All esds (except the esd in the dihedral angle between two l.s. planes)
 are estimated using the full covariance matrix.  The cell esds are taken
 into account individually in the estimation of esds in distances, angles
 and torsion angles; correlations between esds in cell parameters are only
 used when they are defined by crystal symmetry.  An approximate (isotropic)
 treatment of cell esds is used for estimating esds involving l.s. planes.
;
loop_
_geom_bond_atom_site_label_1
_geom_bond_atom_site_label_2
_geom_bond_distance
_geom_bond_site_symmetry_2
_geom_bond_publ_flag
Sn1 Br8 2.710(3) . ?
Sn1 Br5 2.701(3) . ?
Sn1 Br11 2.686(3) . ?
Sn4 Br1 2.683(2) . ?
Sn4 Br12 2.656(3) . ?
Sn4 Br2 2.708(3) . ?
Sn2 Br4 2.673(3) . ?
Sn2 Br3 2.704(3) . ?
Sn2 Br7 2.699(3) . ?
Sn3 Br6 2.703(3) . ?
Sn3 Br10 2.672(3) . ?
Sn3 Br9 2.670(3) . ?
N1 C6 1.51(3) . ?
N1 C12 1.53(2) . ?
N1 C20 1.49(3) . ?
N1 C13 1.54(3) . ?
N4 C21 1.463(13) . ?
N4 C23 1.470(13) . ?
N4 C25 1.467(13) . ?
N4 C15 1.457(13) . ?
N2 C10 1.61(3) . ?
N2 C14 1.50(3) . ?
N2 C9 1.41(4) . ?
N2 C5 1.53(3) . ?
N3 C22 1.473(12) . ?
N3 C32 1.472(13) . ?
N3 C2 1.471(13) . ?
N3 C17 1.455(12) . ?
C1 H1A 0.9700 . ?
C1 H1B 0.9700 . ?
C1 H1C 0.9700 . ?
C1 C12 1.52(3) . ?
C4 H4A 0.9700 . ?
C4 H4B 0.9700 . ?
C4 H4C 0.9700 . ?
C4 C2 1.54(3) . ?
C6 H6A 0.9800 . ?
C6 H6B 0.9800 . ?
C6 C26 1.41(3) . ?
C8 H8A 0.9700 . ?
C8 H8B 0.9700 . ?
C8 H8C 0.9700 . ?
C8 C17 1.473(12) . ?
C10 H10A 0.9800 . ?
C10 H10B 0.9800 . ?
C10 C28 1.51(4) . ?
C12 H12A 0.9800 . ?
C12 H12B 0.9800 . ?
C14 H14A 0.9800 . ?
C14 H14B 0.9800 . ?
C14 C24 1.59(4) . ?
C16 H16A 0.9700 . ?
C16 H16B 0.9700 . ?
C16 H16C 0.9700 . ?
C16 C20 1.44(3) . ?
C18 H18A 0.9700 . ?
C18 H18B 0.9700 . ?
C18 H18C 0.9700 . ?
C18 C22 1.52(4) . ?
C20 H20A 0.9800 . ?
C20 H20B 0.9800 . ?
C22 H22A 0.9800 . ?
C22 H22B 0.9800 . ?
C24 H24A 0.9700 . ?
C24 H24B 0.9700 . ?
C24 H24C 0.9700 . ?
C26 H26A 0.9700 . ?
C26 H26B 0.9700 . ?
C26 H26C 0.9700 . ?
C28 H28A 0.9700 . ?
C28 H28B 0.9700 . ?
C28 H28C 0.9700 . ?
C30 H30A 0.9700 . ?
C30 H30B 0.9700 . ?
C30 H30C 0.9700 . ?
C30 C32 1.54(4) . ?
C32 H32A 0.9800 . ?
C32 H32B 0.9800 . ?
C2 H2A 0.9800 . ?
C2 H2B 0.9800 . ?
C17 H17A 0.9800 . ?
C17 H17B 0.9800 . ?
C9 H9A 0.9800 . ?
C9 H9B 0.9800 . ?
C9 C19 1.67(4) . ?
C19 H19A 0.9700 . ?
C19 H19B 0.9700 . ?
C19 H19C 0.9700 . ?
C5 H5A 0.9800 . ?
C5 H5B 0.9800 . ?
C5 C7 1.45(5) . ?
C21 H21A 0.9800 . ?
C21 H21B 0.9800 . ?
C21 C3 1.481(13) . ?
C11 H11A 0.9699 . ?
C11 H11B 0.9704 . ?
C11 H11C 0.9702 . ?
C11 C25 1.487(13) . ?
C23 H23A 0.9800 . ?
C23 H23B 0.9800 . ?
C23 C31 1.484(13) . ?
C3 H3A 0.9700 . ?
C3 H3B 0.9699 . ?
C3 H3C 0.9702 . ?
C25 H25A 0.9800 . ?
C25 H25B 0.9800 . ?
C13 H13A 0.9800 . ?
C13 H13B 0.9800 . ?
C13 C27 1.51(3) . ?
C27 H27A 0.9700 . ?
C27 H27B 0.9700 . ?
C27 H27C 0.9700 . ?
C7 H7A 0.9700 . ?
C7 H7B 0.9700 . ?
C7 H7C 0.9700 . ?
C29 H29A 0.9700 . ?
C29 H29B 0.9700 . ?
C29 H29C 0.9700 . ?
C29 C15 1.472(13) . ?
C15 H15A 0.9800 . ?
C15 H15B 0.9800 . ?
C31 H31A 0.9698 . ?
C31 H31B 0.9699 . ?
C31 H31C 0.9702 . ?

loop_
_geom_angle_atom_site_label_1
_geom_angle_atom_site_label_2
_geom_angle_atom_site_label_3
_geom_angle
_geom_angle_site_symmetry_1
_geom_angle_site_symmetry_3
_geom_angle_publ_flag
Br5 Sn1 Br8 91.27(10) . . ?
Br11 Sn1 Br8 93.19(10) . . ?
Br11 Sn1 Br5 94.90(10) . . ?
Br1 Sn4 Br2 91.39(8) . . ?
Br12 Sn4 Br1 92.54(8) . . ?
Br12 Sn4 Br2 92.98(9) . . ?
Br4 Sn2 Br3 93.14(9) . . ?
Br4 Sn2 Br7 90.39(9) . . ?
Br7 Sn2 Br3 93.90(9) . . ?
Br10 Sn3 Br6 91.85(9) . . ?
Br9 Sn3 Br6 92.33(10) . . ?
Br9 Sn3 Br10 90.67(9) . . ?
C6 N1 C12 111.8(17) . . ?
C6 N1 C13 110.3(15) . . ?
C12 N1 C13 105.1(15) . . ?
C20 N1 C6 108.1(16) . . ?
C20 N1 C12 111.3(15) . . ?
C20 N1 C13 110.2(18) . . ?
C21 N4 C23 115(2) . . ?
C21 N4 C25 105(3) . . ?
C25 N4 C23 115(3) . . ?
C15 N4 C21 104(2) . . ?
C15 N4 C23 106(3) . . ?
C15 N4 C25 111(2) . . ?
C14 N2 C10 105(2) . . ?
C14 N2 C5 110(2) . . ?
C9 N2 C10 113(2) . . ?
C9 N2 C14 115(2) . . ?
C9 N2 C5 109(2) . . ?
C5 N2 C10 105(2) . . ?
C32 N3 C22 109(2) . . ?
C2 N3 C22 110(2) . . ?
C2 N3 C32 108(2) . . ?
C17 N3 C22 107(2) . . ?
C17 N3 C32 116(2) . . ?
C17 N3 C2 106(2) . . ?
H1A C1 H1B 109.5 . . ?
H1A C1 H1C 109.5 . . ?
H1B C1 H1C 109.5 . . ?
C12 C1 H1A 109.5 . . ?
C12 C1 H1B 109.5 . . ?
C12 C1 H1C 109.5 . . ?
H4A C4 H4B 109.5 . . ?
H4A C4 H4C 109.5 . . ?
H4B C4 H4C 109.5 . . ?
C2 C4 H4A 109.5 . . ?
C2 C4 H4B 109.5 . . ?
C2 C4 H4C 109.5 . . ?
N1 C6 H6A 108.0 . . ?
N1 C6 H6B 108.0 . . ?
H6A C6 H6B 107.2 . . ?
C26 C6 N1 117(2) . . ?
C26 C6 H6A 108.0 . . ?
C26 C6 H6B 108.0 . . ?
H8A C8 H8B 109.5 . . ?
H8A C8 H8C 109.5 . . ?
H8B C8 H8C 109.5 . . ?
C17 C8 H8A 109.5 . . ?
C17 C8 H8B 109.5 . . ?
C17 C8 H8C 109.5 . . ?
N2 C10 H10A 109.5 . . ?
N2 C10 H10B 109.5 . . ?
H10A C10 H10B 108.1 . . ?
C28 C10 N2 111(2) . . ?
C28 C10 H10A 109.5 . . ?
C28 C10 H10B 109.5 . . ?
N1 C12 H12A 109.1 . . ?
N1 C12 H12B 109.1 . . ?
C1 C12 N1 112.4(17) . . ?
C1 C12 H12A 109.1 . . ?
C1 C12 H12B 109.1 . . ?
H12A C12 H12B 107.9 . . ?
N2 C14 H14A 109.3 . . ?
N2 C14 H14B 109.3 . . ?
N2 C14 C24 112(2) . . ?
H14A C14 H14B 108.0 . . ?
C24 C14 H14A 109.3 . . ?
C24 C14 H14B 109.3 . . ?
H16A C16 H16B 109.5 . . ?
H16A C16 H16C 109.5 . . ?
H16B C16 H16C 109.5 . . ?
C20 C16 H16A 109.5 . . ?
C20 C16 H16B 109.5 . . ?
C20 C16 H16C 109.5 . . ?
H18A C18 H18B 109.5 . . ?
H18A C18 H18C 109.5 . . ?
H18B C18 H18C 109.5 . . ?
C22 C18 H18A 109.5 . . ?
C22 C18 H18B 109.5 . . ?
C22 C18 H18C 109.5 . . ?
N1 C20 H20A 107.7 . . ?
N1 C20 H20B 107.7 . . ?
C16 C20 N1 118(2) . . ?
C16 C20 H20A 107.7 . . ?
C16 C20 H20B 107.7 . . ?
H20A C20 H20B 107.1 . . ?
N3 C22 C18 120(2) . . ?
N3 C22 H22A 107.2 . . ?
N3 C22 H22B 107.2 . . ?
C18 C22 H22A 107.2 . . ?
C18 C22 H22B 107.2 . . ?
H22A C22 H22B 106.8 . . ?
C14 C24 H24A 109.5 . . ?
C14 C24 H24B 109.5 . . ?
C14 C24 H24C 109.5 . . ?
H24A C24 H24B 109.5 . . ?
H24A C24 H24C 109.5 . . ?
H24B C24 H24C 109.5 . . ?
C6 C26 H26A 109.5 . . ?
C6 C26 H26B 109.5 . . ?
C6 C26 H26C 109.5 . . ?
H26A C26 H26B 109.5 . . ?
H26A C26 H26C 109.5 . . ?
H26B C26 H26C 109.5 . . ?
C10 C28 H28A 109.5 . . ?
C10 C28 H28B 109.5 . . ?
C10 C28 H28C 109.5 . . ?
H28A C28 H28B 109.5 . . ?
H28A C28 H28C 109.5 . . ?
H28B C28 H28C 109.5 . . ?
H30A C30 H30B 109.5 . . ?
H30A C30 H30C 109.5 . . ?
H30B C30 H30C 109.5 . . ?
C32 C30 H30A 109.5 . . ?
C32 C30 H30B 109.5 . . ?
C32 C30 H30C 109.5 . . ?
N3 C32 C30 116(2) . . ?
N3 C32 H32A 108.3 . . ?
N3 C32 H32B 108.3 . . ?
C30 C32 H32A 108.3 . . ?
C30 C32 H32B 108.3 . . ?
H32A C32 H32B 107.4 . . ?
N3 C2 C4 117(2) . . ?
N3 C2 H2A 108.0 . . ?
N3 C2 H2B 108.0 . . ?
C4 C2 H2A 108.0 . . ?
C4 C2 H2B 108.0 . . ?
H2A C2 H2B 107.3 . . ?
N3 C17 C8 118.1(14) . . ?
N3 C17 H17A 107.8 . . ?
N3 C17 H17B 107.8 . . ?
C8 C17 H17A 107.8 . . ?
C8 C17 H17B 107.8 . . ?
H17A C17 H17B 107.1 . . ?
N2 C9 H9A 108.9 . . ?
N2 C9 H9B 108.9 . . ?
N2 C9 C19 113(2) . . ?
H9A C9 H9B 107.7 . . ?
C19 C9 H9A 108.9 . . ?
C19 C9 H9B 108.9 . . ?
C9 C19 H19A 109.5 . . ?
C9 C19 H19B 109.5 . . ?
C9 C19 H19C 109.5 . . ?
H19A C19 H19B 109.5 . . ?
H19A C19 H19C 109.5 . . ?
H19B C19 H19C 109.5 . . ?
N2 C5 H5A 108.6 . . ?
N2 C5 H5B 108.6 . . ?
H5A C5 H5B 107.6 . . ?
C7 C5 N2 114(2) . . ?
C7 C5 H5A 108.6 . . ?
C7 C5 H5B 108.6 . . ?
N4 C21 H21A 107.6 . . ?
N4 C21 H21B 107.6 . . ?
N4 C21 C3 119(3) . . ?
H21A C21 H21B 107.1 . . ?
C3 C21 H21A 107.6 . . ?
C3 C21 H21B 107.6 . . ?
H11A C11 H11B 109.5 . . ?
H11A C11 H11C 109.5 . . ?
H11B C11 H11C 109.4 . . ?
C25 C11 H11A 108.8 . . ?
C25 C11 H11B 110.0 . . ?
C25 C11 H11C 109.7 . . ?
N4 C23 H23A 107.4 . . ?
N4 C23 H23B 107.4 . . ?
N4 C23 C31 120(3) . . ?
H23A C23 H23B 107.0 . . ?
C31 C23 H23A 107.4 . . ?
C31 C23 H23B 107.4 . . ?
C21 C3 H3A 109.4 . . ?
C21 C3 H3B 109.6 . . ?
C21 C3 H3C 109.4 . . ?
H3A C3 H3B 109.5 . . ?
H3A C3 H3C 109.5 . . ?
H3B C3 H3C 109.5 . . ?
N4 C25 C11 119(3) . . ?
N4 C25 H25A 107.5 . . ?
N4 C25 H25B 107.5 . . ?
C11 C25 H25A 107.5 . . ?
C11 C25 H25B 107.5 . . ?
H25A C25 H25B 107.0 . . ?
N1 C13 H13A 108.0 . . ?
N1 C13 H13B 108.0 . . ?
H13A C13 H13B 107.2 . . ?
C27 C13 N1 117.3(19) . . ?
C27 C13 H13A 108.0 . . ?
C27 C13 H13B 108.0 . . ?
C13 C27 H27A 109.5 . . ?
C13 C27 H27B 109.5 . . ?
C13 C27 H27C 109.5 . . ?
H27A C27 H27B 109.5 . . ?
H27A C27 H27C 109.5 . . ?
H27B C27 H27C 109.5 . . ?
C5 C7 H7A 109.5 . . ?
C5 C7 H7B 109.5 . . ?
C5 C7 H7C 109.5 . . ?
H7A C7 H7B 109.5 . . ?
H7A C7 H7C 109.5 . . ?
H7B C7 H7C 109.5 . . ?
H29A C29 H29B 109.5 . . ?
H29A C29 H29C 109.5 . . ?
H29B C29 H29C 109.5 . . ?
C15 C29 H29A 109.5 . . ?
C15 C29 H29B 109.5 . . ?
C15 C29 H29C 109.5 . . ?
N4 C15 C29 117.8(14) . . ?
N4 C15 H15A 107.9 . . ?
N4 C15 H15B 107.9 . . ?
C29 C15 H15A 107.9 . . ?
C29 C15 H15B 107.9 . . ?
H15A C15 H15B 107.2 . . ?
C23 C31 H31A 107.7 . . ?
C23 C31 H31B 108.6 . . ?
C23 C31 H31C 112.1 . . ?
H31A C31 H31B 109.5 . . ?
H31A C31 H31C 109.5 . . ?
H31B C31 H31C 109.5 . . ?

loop_
_geom_hbond_atom_site_label_D
_geom_hbond_atom_site_label_H
_geom_hbond_atom_site_label_A
_geom_hbond_distance_DH
_geom_hbond_distance_HA
_geom_hbond_distance_DA
_geom_hbond_angle_DHA
_geom_hbond_site_symmetry_A
_geom_hbond_publ_flag
C6 H6A Br9 0.98 3.08 3.85(2) 136.9 . yes
C6 H6B Br8 0.98 3.08 3.97(2) 150.4 . yes
C8 H8A Br4 0.97 2.91 3.81(2) 154.7 2_665 yes
C8 H8B Br2 0.97 3.07 3.93(3) 149.4 2_565 yes
C12 H12A Br10 0.98 3.01 3.97(2) 167.1 4_565 yes
C14 H14B Br4 0.98 3.00 3.52(3) 114.4 2_564 yes
C16 H16A Br8 0.97 3.07 4.01(3) 161.8 4_464 yes
C22 H22B Br1 0.98 3.10 3.88(3) 137.4 2_565 yes
C24 H24A Br2 0.97 2.92 3.81(3) 153.9 1_454 yes
C28 H28B Br1 0.97 2.94 3.84(3) 154.2 2_564 yes
C32 H32A Br4 0.98 2.95 3.80(3) 145.6 1_656 yes
C32 H32B Br5 0.98 3.10 3.85(3) 133.7 1_556 yes
C2 H2A Br1 0.98 2.90 3.75(3) 146.5 . yes
C19 H19B Br1 0.97 3.05 3.69(3) 125.1 . yes
C19 H19B Br6 0.97 3.13 3.99(3) 148.5 . yes
C5 H5A Br11 0.98 3.14 3.84(3) 130.0 1_454 yes
C21 H21B Br12 0.98 3.08 3.76(3) 128.2 . yes
C23 H23A Br8 0.98 2.93 3.77(3) 144.3 4_464 yes
C23 H23B Br11 0.98 3.04 3.78(3) 133.5 4_464 yes
C3 H3A Br3 0.97 2.87 3.80(5) 160.5 1_554 yes
C3 H3B Br12 0.97 3.12 3.85(5) 134.1 . yes
C13 H13B Br6 0.98 2.88 3.66(2) 136.4 4_565 yes
C27 H27C Br6 0.97 3.00 3.68(3) 128.7 4_565 yes
C7 H7A Br4 0.97 2.82 3.71(3) 153.5 1_554 yes
C29 H29C Br10 0.97 3.25 3.78(2) 116.4 4_564 yes

loop_
_geom_torsion_atom_site_label_1
_geom_torsion_atom_site_label_2
_geom_torsion_atom_site_label_3
_geom_torsion_atom_site_label_4
_geom_torsion
_geom_torsion_site_symmetry_1
_geom_torsion_site_symmetry_2
_geom_torsion_site_symmetry_3
_geom_torsion_site_symmetry_4
_geom_torsion_publ_flag
C6 N1 C12 C1 -64(2) . . . . ?
C6 N1 C20 C16 178(2) . . . . ?
C6 N1 C13 C27 59(3) . . . . ?
C10 N2 C14 C24 -179(2) . . . . ?
C10 N2 C9 C19 -62(3) . . . . ?
C10 N2 C5 C7 63(3) . . . . ?
C12 N1 C6 C26 -62(3) . . . . ?
C12 N1 C20 C16 55(3) . . . . ?
C12 N1 C13 C27 179(2) . . . . ?
C14 N2 C10 C28 178(2) . . . . ?
C14 N2 C9 C19 58(3) . . . . ?
C14 N2 C5 C7 -49(3) . . . . ?
C20 N1 C6 C26 175(2) . . . . ?
C20 N1 C12 C1 57(2) . . . . ?
C20 N1 C13 C27 -61(2) . . . . ?
C22 N3 C32 C30 173(3) . . . . ?
C22 N3 C2 C4 -42(4) . . . . ?
C22 N3 C17 C8 -68(3) . . . . ?
C32 N3 C22 C18 57(4) . . . . ?
C32 N3 C2 C4 -162(3) . . . . ?
C32 N3 C17 C8 55(4) . . . . ?
C2 N3 C22 C18 -61(4) . . . . ?
C2 N3 C32 C30 -67(4) . . . . ?
C2 N3 C17 C8 175(3) . . . . ?
C17 N3 C22 C18 -176(3) . . . . ?
C17 N3 C32 C30 52(4) . . . . ?
C17 N3 C2 C4 73(3) . . . . ?
C9 N2 C10 C28 -56(3) . . . . ?
C9 N2 C14 C24 56(3) . . . . ?
C9 N2 C5 C7 -176(3) . . . . ?
C5 N2 C10 C28 62(3) . . . . ?
C5 N2 C14 C24 -67(3) . . . . ?
C5 N2 C9 C19 -178(3) . . . . ?
C21 N4 C23 C31 19(5) . . . . ?
C21 N4 C25 C11 80(4) . . . . ?
C21 N4 C15 C29 178(4) . . . . ?
C23 N4 C21 C3 -179(4) . . . . ?
C23 N4 C25 C11 -48(5) . . . . ?
C23 N4 C15 C29 -61(4) . . . . ?
C25 N4 C21 C3 54(5) . . . . ?
C25 N4 C23 C31 142(4) . . . . ?
C25 N4 C15 C29 65(4) . . . . ?
C13 N1 C6 C26 55(3) . . . . ?
C13 N1 C12 C1 176.0(18) . . . . ?
C13 N1 C20 C16 -61(2) . . . . ?
C15 N4 C21 C3 -63(5) . . . . ?
C15 N4 C23 C31 -95(4) . . . . ?
C15 N4 C25 C11 -168(4) . . . . ?

loop_
_diffrn_refln_index_h
_diffrn_refln_index_k
_diffrn_refln_index_l
_diffrn_refln_intensity_net
_diffrn_refln_intensity_u
2 0 0 27.2 2.4
4 0 0 4337.77 282.87
6 0 0 81.09 7.3
8 0 0 382.46 28.3
-10 0 0 137.39 10.1
-10 0 0 132.39 9.9
-12 0 0 64.69 5.6
16 0 0 40.7 4.6
1 -1 0 23.1 1.8
3 -1 0 88.59 7.8
-3 -1 0 74.69 5.6
-3 1 0 68.89 5.7
5 -1 0 288.27 20.9
5 -1 0 288.07 22.8
5 1 0 275.47 23.5
7 -1 0 1185.18 83.29
7 -1 0 1257.27 85.69
-9 -1 0 81.79 7.5
-9 1 0 75.59 6.2
-9 1 0 77.29 6.4
-11 -1 0 518.75 35.1
11 -1 0 558.54 41.6
-11 1 0 532.05 35.3
11 1 0 479.25 40.7
-11 1 0 538.85 35.4
-13 -1 0 16.7 2.2
13 -1 0 16.4 6.4
-13 1 0 15.9 2.8
15 -1 0 30.9 4.8
15 1 0 35.2 4.9
0 -2 0 0.3 0.4
2 2 0 182.88 12.3
4 -2 0 115.79 10.6
4 -2 0 116.99 8.9
-4 -2 0 91.49 7.6
-4 2 0 107.89 7.9
6 -2 0 26.2 3.9
6 -2 0 31.2 8.2
6 2 0 21.7 3.4
8 -2 0 87.19 8.7
8 2 0 69.29 8
-10 -2 0 11.2 2.1
10 -2 0 11.6 4.7
10 -2 0 6.6 3.4
-10 -2 0 10.6 2.2
-10 -2 0 8.7 3.2
10 2 0 12.1 4.6
-10 2 0 14.4 2.5
-10 2 0 12.4 2.2
10 2 0 5.5 3
-12 -2 0 104.49 8.6
-12 2 0 117.39 8.9
-12 2 0 114.29 8.8
12 2 0 137.69 15.8
14 2 0 1.5 2.8
16 -2 0 38.5 4.4
16 2 0 38.4 4.5
1 -3 0 12.4 2.2
1 -3 0 11.2 1.2
-1 3 0 10.9 1.3
5 -3 0 816.62 54.99
5 -3 0 806.52 55.99
7 -3 0 202.48 16.9
7 -3 0 242.48 18.4
9 3 0 167.88 15.1
-11 -3 0 384.26 25.6
11 3 0 371.86 31.3
13 3 0 111.69 14.9
-13 3 0 87.09 7.4
15 -3 0 37.8 4.7
15 3 0 35.5 5.5
-15 3 0 29.3 2.7
0 -4 0 3557.34 230.18
2 -4 0 33.9 3.6
2 -4 0 38.2 4.6
2 -4 0 26.7 2.9
2 4 0 34.9 2.5
6 -4 0 7.4 3
6 -4 0 6.9 2.2
6 4 0 4.9 1.8
8 -4 0 267.07 27.3
8 -4 0 298.87 23.3
-10 -4 0 100.09 8.6
-10 -4 0 78.99 7
10 -4 0 71.99 10.8
-10 4 0 90.89 7.4
-10 4 0 106.79 7.3
-12 4 0 71.69 6.5
12 4 0 62.69 11
-12 4 0 84.89 6.5
14 -4 0 16 3.6
14 4 0 14 3.9
-14 4 0 12.6 2.2
16 -4 0 24.5 3.5
16 4 0 27.6 4
1 -5 0 43.4 4.3
-1 5 0 40.8 3.2
3 -5 0 6 1.5
3 -5 0 8.5 2
3 -5 0 7.5 2.9
3 5 0 7.1 1.2
5 -5 0 157.88 13.4
-5 5 0 179.28 12.4
7 -5 0 466.85 36.6
7 -5 0 462.55 34.9
7 -5 0 502.35 34.2
9 -5 0 21.8 5.2
9 -5 0 2.4 13.4
9 5 0 23.7 3.9
-11 -5 0 58.49 5
11 -5 0 52.29 7.7
11 5 0 78.99 10.5
11 5 0 75.29 8.7
13 -5 0 27 5.1
13 5 0 23.7 4.9
-13 5 0 28.4 3.6
-13 5 0 29.5 3.7
15 -5 0 138.99 10.4
-15 5 0 121.09 9
15 5 0 128.99 10.7
0 -6 0 4.3 1.1
0 -6 0 4 1.4
2 -6 0 1433.86 94.89
2 -6 0 1455.85 94.49
4 -6 0 40.5 7.1
4 -6 0 32.5 4
4 -6 0 42.5 4.9
-4 6 0 44.3 4
4 6 0 39.5 3.4
6 -6 0 761.92 54.89
6 -6 0 874.51 57.19
6 -6 0 799.62 56.69
8 -6 0 227.08 23.2
8 -6 0 206.68 16.1
8 -6 0 245.88 18.7
8 6 0 184.58 16.5
10 -6 0 169.88 16.1
-10 -6 0 147.99 12.4
-10 6 0 145.69 11.3
-10 6 0 158.68 11.1
12 -6 0 45.8 6.6
12 6 0 29.5 5.5
14 -6 0 16.6 3.4
-14 6 0 15.3 2.3
14 6 0 9.1 3.4
16 -6 0 80.79 6.7
16 6 0 85.29 7.2
1 -7 0 15.8 2.4
1 -7 0 14.4 2.7
-1 7 0 20.9 1.8
3 -7 0 700.93 50.69
3 -7 0 791.62 51.99
3 -7 0 809.62 51.29
5 -7 0 313.37 23.1
5 -7 0 271.87 20.9
5 -7 0 285.77 22.8
-5 7 0 295.77 20.3
7 -7 0 78.79 13.5
7 -7 0 81.19 9.2
9 -7 0 100.59 9.5
9 -7 0 95.69 17
9 -7 0 112.29 12
9 7 0 95.49 10.1
11 7 0 158.58 19.8
-13 7 0 245.28 17.1
13 7 0 207.38 21.8
-13 7 0 259.97 17
15 7 0 98.29 9.4
-15 7 0 124.09 8.2
0 8 0 47.4 3.4
2 -8 0 167.58 11.8
2 -8 0 171.98 12.6
-2 8 0 146.19 11.4
4 -8 0 4294.77 280.47
6 -8 0 134.19 14.1
6 -8 0 132.09 12.2
6 -8 0 145.19 12
-6 8 0 142.49 10.9
8 -8 0 248.18 17.8
8 -8 0 208.58 27
8 8 0 229.98 18.3
10 -8 0 4.1 15.9
10 8 0 11.4 3.9
10 8 0 17.8 4.2
-12 -8 0 108.29 9.8
-12 8 0 107.09 9
-12 8 0 130.59 9
14 -8 0 152.38 12.4
-14 8 0 165.08 11.4
-14 8 0 160.18 11.7
16 -8 0 7.4 1.9
16 8 0 6.6 2.1
1 -9 0 9.2 1.7
1 -9 0 7.9 2.2
-1 9 0 6.3 1.7
3 -9 0 170.08 11.7
3 -9 0 151.78 12.1
3 -9 0 146.09 12.9
3 9 0 169.18 10.6
-3 9 0 146.79 11.5
5 -9 0 436.56 29.6
5 -9 0 425.76 30
5 -9 0 411.06 31.1
-5 9 0 405.86 28.7
7 -9 0 355.76 29.4
7 -9 0 355.66 26.9
9 -9 0 9.1 3.1
9 -9 0 8.3 4.2
9 -9 0 -7.7 10.6
9 9 0 15.1 3.8
9 9 0 6.3 2.7
-11 -9 0 64.79 7.1
-11 9 0 72.99 5.9
-11 9 0 67.19 6.2
13 -9 0 3.3 2.7
-13 9 0 1.7 1.7
-13 9 0 3.3 1.7
13 9 0 2.7 3
-15 9 0 123.49 8.9
15 9 0 127.59 10.1
0 -10 0 1.4 0.7
0 -10 0 2.2 1.2
0 10 0 1.2 0.7
2 -10 0 1784.42 117.19
4 -10 0 16.7 3.6
4 -10 0 23.8 3.4
4 10 0 23.4 2.3
-4 10 0 24.1 3.5
6 -10 0 1304.27 86.49
6 -10 0 1266.67 87.79
8 -10 0 69.39 12.6
8 -10 0 83.89 9.6
8 10 0 67.89 7.2
10 -10 0 35 7.3
10 -10 0 33 19.4
10 10 0 47.2 6.9
10 10 0 28.5 5.8
-12 -10 0 68.79 7.2
12 -10 0 75.39 8.2
-12 10 0 74.59 6.6
-12 10 0 79.49 6.3
14 -10 0 16.2 3.3
-14 10 0 15.6 2.3
14 10 0 14.3 3.8
-14 10 0 17.1 2.6
1 -11 0 17 2.9
1 -11 0 21.3 2.7
5 -11 0 18.6 5.9
5 -11 0 24.2 4.8
5 -11 0 33.5 4.6
-5 11 0 27.2 4
5 11 0 26.7 2.9
7 -11 0 79.39 9.2
7 -11 0 94.29 13.2
7 11 0 69.99 6.9
9 -11 0 179.08 18.7
9 -11 0 181.28 24.8
9 -11 0 235.28 16.7
9 11 0 241.98 18.1
-11 -11 0 128.39 11.1
11 -11 0 134.29 11.7
-11 11 0 129.79 10.2
-11 11 0 145.99 10.1
13 -11 0 247.38 18.7
-13 11 0 264.37 18
15 -11 0 151.98 10.3
15 11 0 125.09 10.6
-15 11 0 154.28 9.8
-15 11 0 127.29 9.6
0 -12 0 44.8 3.6
0 -12 0 47.1 4
2 -12 0 21.4 3.4
2 -12 0 15.2 3.4
4 -12 0 481.85 35.1
4 -12 0 491.75 36.2
-4 12 0 536.15 34.5
6 -12 0 38.9 7.7
6 -12 0 47.3 6.6
6 12 0 33.4 3.7
8 -12 0 223.28 22.4
8 -12 0 228.08 18.6
8 12 0 193.98 16.1
-10 12 0 193.78 14
12 -12 0 66.09 8.2
-12 12 0 56.69 6.1
-12 12 0 72.29 6
14 -12 0 118.69 9.2
-14 12 0 126.29 8.6
14 12 0 103.49 9.7
1 -13 0 8.5 2
1 -13 0 5.1 2
3 -13 0 127.29 10.7
3 -13 0 128.69 11.8
5 -13 0 153.48 15.7
-5 13 0 176.08 13.1
7 -13 0 136.09 16.9
7 -13 0 144.39 13.7
7 13 0 151.08 11.6
9 -13 0 200.88 17.5
-9 -13 0 257.67 17.6
-9 13 0 256.47 16.3
-9 13 0 226.68 18.3
-9 13 0 226.18 16.4
11 -13 0 227.38 16.9
-11 -13 0 218.48 16.7
-11 13 0 215.48 15.9
-11 13 0 228.48 15.6
13 -13 0 42.7 5.5
-13 13 0 50.29 4.9
-13 13 0 55.19 4.7
-15 13 0 94.59 6.5
-15 13 0 85.19 6.4
15 13 0 90.59 7.1
0 -14 0 2.6 1.3
0 -14 0 1 0.7
0 14 0 -0.5 1.4
0 14 0 0.6 0.6
-2 14 0 343.87 24.1
4 -14 0 107.59 11.4
4 14 0 94.59 6.9
6 -14 0 112.89 11.9
6 14 0 134.39 9.7
-8 -14 0 52.59 5.7
8 -14 0 42.4 6.4
-8 14 0 47.3 4.5
-8 14 0 55.59 6.5
10 -14 0 10.2 3.4
10 -14 0 4.1 4.7
10 -14 0 9 12
-10 -14 0 9.5 3.1
-10 14 0 12.2 2.2
-10 14 0 11.5 2.4
-12 -14 0 15.2 3.1
-12 14 0 17.5 2.6
-12 14 0 14.2 2.7
14 -14 0 26.3 3.3
-14 14 0 25.6 3.3
14 14 0 18 3.2
-14 14 0 19.6 3
-1 15 0 112.79 9.4
3 -15 0 32.8 5.8
5 -15 0 0 2.5
5 -15 0 2.8 4.9
5 15 0 4.1 1.1
-5 15 0 4 2.1
5 15 0 7.1 1.6
7 -15 0 14.3 7.4
7 -15 0 23.3 5.7
7 15 0 30.9 3.7
-9 -15 0 139.59 11.1
-9 15 0 139.59 12.4
-9 15 0 124.19 10
-11 -15 0 192.28 14.5
-11 15 0 185.88 13.7
13 -15 0 49.4 5.3
-13 15 0 58.39 4.8
-13 15 0 55.19 5.1
-15 15 0 93.29 6.6
-15 15 0 90.19 6.5
0 16 0 675.03 44.4
2 -16 0 130.19 10.8
-4 16 0 296.47 22.2
4 16 0 313.77 20.4
-6 -16 0 108.79 8.8
-6 16 0 111.09 10.1
-6 16 0 94.89 7.6
-8 -16 0 448.16 30.9
-8 16 0 439.06 32.2
-10 -16 0 332.67 23.5
-10 16 0 319.07 25.1
-10 16 0 307.17 22.6
-10 16 0 353.06 22.3
12 -16 0 29.1 28.4
12 -16 0 16.4 3
-12 -16 0 13.5 2.9
-12 16 0 13.5 2.6
-12 16 0 12 2.1
-14 16 0 81.89 6.2
-14 16 0 80.89 6.4
1 -17 0 77.39 6.8
1 17 0 98.39 6.4
3 -17 0 49 5.9
3 -17 0 50.49 7.2
5 -17 0 4.5 5.2
5 -17 0 0.1 2.9
-5 17 0 3.1 2.2
5 17 0 2.2 1
7 -17 0 81.99 14.7
7 -17 0 92.19 15.1
-7 -17 0 126.59 9.3
-7 17 0 103.89 8
7 17 0 102.59 8.8
-9 -17 0 557.04 38.2
-9 17 0 588.64 40.2
-9 17 0 530.25 37.3
11 -17 0 196.88 15.2
-11 -17 0 182.58 14.8
-11 17 0 189.88 13.9
-11 17 0 165.98 13.6
13 -17 0 142.79 9.8
-13 17 0 128.69 9.3
-13 17 0 118.19 9.6
0 18 0 24.3 4
0 18 0 26.3 2.8
2 -18 0 571.64 39.6
2 -18 0 594.04 39.1
4 -18 0 114.09 12.2
4 -18 0 104.09 10.4
-6 -18 0 194.48 14.6
6 18 0 194.18 14
-6 18 0 217.28 16.2
-6 18 0 174.68 13.5
-8 -18 0 51.29 5.7
8 -18 0 26.2 10.4
8 -18 0 38.2 7.9
-8 18 0 41.5 5.3
8 18 0 43.5 5.2
-8 18 0 51.89 7
10 -18 0 30 14.3
10 -18 0 31.3 8
-10 -18 0 48.1 5.8
-10 18 0 50.59 7.2
-10 18 0 42.2 4.7
-10 18 0 47.9 4.3
-12 -18 0 120.59 10.1
-12 18 0 132.29 9.4
-12 18 0 135.69 9.9
-14 18 0 23.5 2.6
-14 18 0 23.3 2.9
1 -19 0 79.29 5.8
1 -19 0 77.69 6.4
1 19 0 71.99 5.8
3 -19 0 82.29 8.8
3 -19 0 77.79 7.4
-5 -19 0 157.88 13.3
5 -19 0 126.89 15.6
5 19 0 151.58 11
-5 19 0 148.79 10.7
-7 -19 0 141.19 10.9
-7 19 0 125.39 9.8
-9 -19 0 246.28 18.9
9 -19 0 293.17 18.5
-9 19 0 253.87 17.7
-9 19 0 270.57 21.2
-9 19 0 234.68 18
-11 -19 0 74.89 7.5
11 -19 0 37.5 25.7
11 -19 0 89.29 6.6
-11 19 0 78.19 6.8
-11 19 0 80.39 6.4
-13 19 0 29.4 3.7
-13 19 0 30.4 3.4
0 20 0 322.77 23.1
2 -20 0 258.17 17.6
2 -20 0 242.78 18.1
4 -20 0 887.21 60.29
4 -20 0 885.11 61.49
-6 -20 0 143.49 11.5
6 20 0 143.09 10.6
-6 20 0 132.79 10.2
8 -20 0 227.78 20.2
8 -20 0 219.98 24.2
8 20 0 218.18 17.8
10 -20 0 -2.5 11.7
10 -20 0 0.4 0.8
10 -20 0 -0.4 3.7
-10 20 0 0.9 1.4
-10 20 0 0.2 1.5
-10 20 0 1.1 3.3
-12 -20 0 10.2 3.5
-12 20 0 7.1 1.6
-12 20 0 8.6 2.1
-14 20 0 24.8 2.8
-14 20 0 27.6 2.5
1 -21 0 44.6 5.4
-1 -21 0 35.7 4.9
1 21 0 32 3.9
1 21 0 41.3 5.3
-1 21 0 44.5 5.6
3 -21 0 117.09 11
3 -21 0 124.19 9.9
-5 -21 0 158.18 12.3
-5 21 0 145.89 11
7 -21 0 233.08 22.3
-7 -21 0 308.57 20
7 -21 0 234.28 25.8
-7 21 0 270.37 18.6
7 21 0 264.17 19.1
-9 -21 0 220.28 16.7
-9 21 0 233.68 19.2
-9 21 0 233.68 15.6
-9 21 0 212.58 15.9
-11 -21 0 92.29 8.3
-11 21 0 101.29 7.3
-11 21 0 94.69 7.7
-13 21 0 62.59 5.4
-13 21 0 63.59 4.9
0 -22 0 7 3
0 22 0 9.2 3
2 -22 0 415.16 28.2
-2 -22 0 426.46 29.4
2 -22 0 413.16 28.9
4 -22 0 83.89 8.6
-4 -22 0 85.79 8.5
-4 22 0 100.89 9.7
-4 22 0 87.09 7.7
-6 -22 0 58.69 8.4
6 -22 0 53.79 8.4
6 -22 0 50.09 10.7
-6 22 0 50.59 7.2
-6 22 0 40.5 4.5
-8 -22 0 152.58 12
8 -22 0 122.59 21
8 -22 0 127.19 14.7
-8 22 0 165.48 14.4
-8 22 0 141.39 10.9
-10 -22 0 23.5 3.9
10 -22 0 29.7 12.8
-10 22 0 22.3 3.3
-10 22 0 21.6 2.9
-12 -22 0 100.69 8.3
-12 22 0 113.99 8
-12 22 0 112.79 8.4
-1 -23 0 34.6 5.1
1 -23 0 32.1 5.1
1 23 0 38.9 6.3
-1 23 0 42.4 5.7
3 -23 0 229.48 16.4
-3 -23 0 224.78 17.2
5 -23 0 192.38 16.4
-5 -23 0 209.08 15.4
5 -23 0 191.18 18.7
-5 23 0 191.48 14.1
7 -23 0 255.27 23.5
-7 -23 0 273.57 20
7 -23 0 243.98 26.4
-7 23 0 267.47 19
-7 23 0 306.77 22.6
-9 -23 0 130.39 11.8
9 -23 0 93.99 18.4
-9 23 0 120.69 11.4
-9 23 0 149.39 10.7
-9 23 0 144.39 13.6
-11 -23 0 58.59 7.4
-11 23 0 61.49 5
-11 23 0 61.89 5.5
13 -23 0 6.3 2.2
-13 23 0 5.7 1.6
-13 23 0 6.1 1.3
0 -24 0 599.74 43.7
0 24 0 682.13 44.2
2 -24 0 54.19 6.7
-2 -24 0 56.09 6.3
2 24 0 42.8 5.2
-2 24 0 61.39 7.1
-4 -24 0 1130.89 73.69
4 -24 0 1036.8 74.29
4 -24 0 1020.8 73.29
-4 24 0 1225.68 75.59
-4 24 0 1097.19 72.59
6 -24 0 3.8 7.1
-6 -24 0 4.1 2.6
6 -24 0 6.3 4
-6 24 0 7.4 4
-6 24 0 5.7 1.9
8 -24 0 146.19 21.2
-8 -24 0 181.88 14
-8 24 0 186.68 13.1
10 -24 0 31.1 14.7
-10 -24 0 46.5 5.4
-10 24 0 47.7 4.3
-10 24 0 51.89 4.8
-12 24 0 7.8 1.5
-12 24 0 7.6 1.9
-1 -25 0 69.09 7.2
1 -25 0 68.89 7.4
1 25 0 58.79 6.5
-1 25 0 71.69 7.7
3 -25 0 140.39 10.9
3 -25 0 146.79 10
-3 25 0 125.09 12.7
-5 -25 0 140.09 11.7
5 -25 0 139.89 12.1
5 -25 0 133.29 14.8
-5 25 0 139.89 10.6
7 -25 0 208.48 18.3
-7 -25 0 208.98 16.3
7 -25 0 223.68 25
-7 25 0 211.18 15.4
-7 25 0 228.78 18.9
-9 -25 0 21.5 3.7
9 -25 0 16.9 14.1
-9 25 0 21.9 2.7
-9 25 0 22.2 3.4
-11 -25 0 69.59 6.5
-11 25 0 81.19 6.4
-11 25 0 78.79 5.9
0 -26 0 2 3
0 26 0 0.2 2.1
-2 26 0 100.89 10.2
2 26 0 95.09 7.8
4 -26 0 170.58 14.8
4 -26 0 171.38 12.9
4 -26 0 154.68 16.1
4 -26 0 169.48 13.7
4 -26 0 160.28 12.2
-6 -26 0 74.19 7.7
6 -26 0 65.29 8.1
-6 26 0 71.19 6.5
-6 26 0 73.29 9.3
8 -26 0 295.67 26.6
8 -26 0 293.37 22.1
-8 -26 0 267.97 19.9
-8 26 0 272.17 23.7
-8 26 0 272.17 19.1
-8 26 0 251.47 18.4
-10 26 0 14.6 2.4
-10 26 0 13.7 2
-12 26 0 29.1 2.8
-12 26 0 29.6 3.2
-1 -27 0 7.6 3.3
1 -27 0 14.3 4
1 27 0 9.2 2.6
-1 27 0 8.9 3.4
-3 -27 0 95.09 9.1
3 -27 0 97.99 10.2
-3 27 0 85.19 14.3
5 -27 0 16.1 3.3
5 -27 0 10.3 5.3
5 -27 0 1 10.2
5 -27 0 13 4.8
-5 -27 0 19.5 4.2
-5 27 0 18.6 5.1
-5 27 0 19.2 3.1
-7 -27 0 296.77 23.6
7 -27 0 365.96 27.8
-7 27 0 350.46 27.7
-7 27 0 311.87 23.1
-9 -27 0 0.2 1.8
-9 27 0 1.7 1.2
-9 27 0 1.7 1.6
-11 -27 0 66.49 5.7
11 -27 0 79.79 7.1
-11 27 0 67.49 5.4
-11 27 0 72.39 5.9
0 -28 0 1524.45 91.69
0 28 0 1217.88 93.09
2 -28 0 15.8 4.2
-2 -28 0 18.9 4.2
-2 28 0 17.3 4.7
4 -28 0 301.37 26
-4 -28 0 356.26 25.4
-4 28 0 368.76 24.4
-4 28 0 372.36 27.7
6 -28 0 111.59 9.4
6 -28 0 110.39 12.3
-6 -28 0 92.79 11.6
6 -28 0 127.19 13.3
-6 28 0 111.19 15.5
-8 -28 0 70.09 7.1
-8 28 0 72.89 5.7
-8 28 0 78.29 6.5
10 -28 0 6.2 4.8
-10 -28 0 12.7 2.5
-10 28 0 6.5 2.3
-10 28 0 11.8 2.2
1 -29 0 63.99 7.6
-1 -29 0 66.39 7.2
-1 29 0 55.19 7.3
-3 -29 0 29.3 5
-3 29 0 32.4 6.4
5 -29 0 6.7 4.2
-5 -29 0 0.4 2.4
-5 29 0 0.4 3
-7 -29 0 63.19 6.7
-7 29 0 72.29 6.1
-7 29 0 60.09 5.1
-9 -29 0 0.8 1.7
9 -29 0 7.3 3.5
-9 29 0 2.8 1.8
-9 29 0 1 1.2
11 -29 0 160.18 11.1
-11 29 0 131.99 9.9
-11 29 0 145.89 10.3
0 -30 0 1.5 2.6
0 30 0 1.3 2
-2 -30 0 221.58 17.3
2 -30 0 230.38 17.8
-4 -30 0 19.6 4.4
-4 30 0 20.9 3.8
-4 30 0 24.6 7.5
6 -30 0 49.4 8.1
-6 -30 0 51.59 6.2
-6 30 0 56.29 5.4
-8 -30 0 70.69 7.2
-8 30 0 74.19 6.3
-8 30 0 73.49 5.6
10 -30 0 17 3.2
-10 -30 0 13.5 2.2
-10 30 0 14.3 1.9
-10 30 0 15.4 2.5
-1 31 0 20.1 4.2
1 31 0 14.9 2.6
3 -31 0 24.9 6.7
-3 -31 0 25 6.3
-3 31 0 22.1 7.9
5 -31 0 41.1 7.1
-5 -31 0 36.7 5.3
-5 31 0 38 4.5
-7 -31 0 114.89 9.7
-7 31 0 127.19 9.4
-7 31 0 114.09 8.4
-9 -31 0 35.3 4
-9 31 0 39 3.3
-9 31 0 37 3.8
0 32 0 210.78 15.6
2 -32 0 89.39 9
-2 -32 0 88.49 8.8
-4 -32 0 90.39 8.6
4 -32 0 100.59 9.8
-6 -32 0 49.99 5.4
-6 32 0 43.4 3.8
-8 -32 0 108.59 9.1
-8 32 0 126.29 8.9
-8 32 0 121.29 8.4
-1 -33 0 31 5.1
1 -33 0 22.5 4.1
3 -33 0 83.59 9.1
-3 -33 0 97.29 8.9
-3 33 0 108.69 7.2
-5 -33 0 2.4 2.1
5 -33 0 5.2 3.3
-5 33 0 1.1 1.2
-5 33 0 2.7 1.7
-7 -33 0 22 3.5
-7 33 0 25.4 2.5
-7 33 0 24.6 3.2
-9 33 0 10.6 1.5
-9 33 0 8.9 1.7
0 -34 0 4.7 2.4
2 -34 0 194.08 15.8
-2 -34 0 216.88 15.7
4 -34 0 6.2 3.2
-4 -34 0 11 2.8
-4 34 0 11.7 1.7
6 -34 0 45.4 5.7
-6 -34 0 29.6 4.2
-6 34 0 37.1 3.2
-8 -34 0 2.4 1.4
-1 -35 0 41.2 5.4
1 -35 0 52.09 5.8
3 -35 0 43.7 5.8
-3 -35 0 51.49 5.5
-5 -35 0 11.2 2.6
-5 35 0 11.5 1.8
7 -35 0 10.6 2.6
-7 -35 0 9.9 2.2
-7 35 0 12.5 1.6
0 -36 0 23 3.9
-2 -36 0 51.99 5.7
2 -36 0 59.09 6.2
-4 -36 0 102.39 8.3
-6 -36 0 14.2 3.2
6 -36 0 10.8 2.8
-1 -37 0 28.8 5.1
-3 -37 0 46.3 5
3 -37 0 54.59 5.8
-5 -37 0 8.2 2
5 -37 0 7.8 2.5
0 -38 0 0.6 1.8
-2 -38 0 60.29 5.9
2 -38 0 79.79 6.7
-4 -38 0 22.7 3.2
4 -38 0 30.1 4.1
1 -39 0 1.3 1.7
-1 -39 0 2.1 1.6
3 -39 0 57.79 5.6
16 0 -1 0.8 4.1
-14 0 1 0.7 1.5
14 0 -1 0.6 2.8
14 0 -1 -0.6 5.4
-12 0 1 0.9 1.8
12 0 -1 3.1 4.5
12 0 -1 1.2 2.8
10 0 -1 2.4 2.7
-10 0 1 0.8 1.5
-10 0 1 1.7 1.6
8 0 -1 -0.2 1.7
8 0 -1 -10.5 14.6
-8 0 1 0.4 1.2
6 0 -1 -0.1 1.3
-6 0 1 1.8 1.1
4 0 -1 0.2 1.1
4 0 -1 -0.5 4
-4 0 1 0.4 0.8
2 0 -1 2.9 0.8
-2 0 1 2.2 0.6
0 0 -1 2.3 0.9
0 0 -1 2 0.5
2 0 1 3.4 2.5
-2 0 -1 5.6 1.3
-4 0 -1 3 1.5
4 0 1 0 1.1
4 0 1 -1.3 4.5
6 0 1 3.2 1.8
6 0 1 6.7 3
6 0 1 -11.1 9.5
8 0 1 2.5 2.3
-8 0 -1 1 2.1
8 0 1 -0.3 1.8
10 0 1 1 3.2
-10 0 -1 0.8 1.4
-10 0 -1 0.7 1.5
12 0 1 1.2 3.1
12 0 1 -0.5 5
14 0 1 1.1 2.6
17 -1 -1 23.2 3.3
17 1 -1 24 3.4
15 -1 -1 27.6 4.6
15 1 -1 31.2 5.1
-15 1 1 34 3.4
-13 -1 1 80.59 6.7
-13 1 1 81.09 6.8
-11 -1 1 53.99 5.2
11 -1 -1 43.8 9.1
-11 -1 1 54.29 5.1
-11 1 1 52.39 5.1
-11 1 1 59.29 5.2
9 -1 -1 241.58 18.4
9 1 -1 201.58 17.8
7 -1 -1 141.09 17.6
7 -1 -1 141.39 13
7 -1 -1 148.39 11.6
7 1 -1 133.29 11.3
7 1 -1 134.19 21.7
5 -1 -1 148.19 10.9
5 1 -1 144.09 10.8
3 -1 -1 44.4 5.7
-3 1 1 50.89 3.9
3 1 -1 38.5 4
1 -1 -1 16.8 2.1
1 -1 -1 16.2 1.4
1 1 -1 12.2 1.3
-1 1 1 16 1.5
1 -1 1 403.26 25.3
-1 -1 -1 366.46 25
-1 1 -1 375.26 25.2
1 1 1 376.06 25.2
3 -1 1 1257.27 81.99
3 -1 1 1192.58 81.89
3 1 1 1260.47 82.09
5 -1 1 247.88 22.1
-5 1 -1 303.47 19.7
7 -1 1 515.45 37.8
7 -1 1 593.14 44.2
7 1 1 515.95 37.8
9 -1 1 157.68 13.5
9 -1 1 174.88 16.1
9 1 1 163.58 15.7
9 1 1 170.48 13.6
-11 -1 -1 532.15 37.8
11 1 1 586.34 45.1
-11 1 -1 579.24 38.1
-11 1 -1 588.64 37.9
13 -1 1 8.6 3.4
13 1 1 11.3 3.7
15 -1 1 89.79 7.7
15 1 1 91.59 7.9
16 2 -1 21.6 3.7
-16 2 1 23.5 2.9
-14 -2 1 13.7 2.2
-14 2 1 13.2 2.4
14 2 -1 12.1 7.7
12 -2 -1 579.04 41.4
-12 -2 1 503.05 34.4
-12 2 1 517.65 34.5
12 2 -1 492.35 40.5
-12 2 1 493.05 34.7
-10 -2 1 89.59 7.4
10 -2 -1 83.29 13.5
-10 -2 1 93.09 8.3
-10 2 1 98.89 9
-10 2 1 107.09 9.4
8 -2 -1 1654.53 113.99
8 -2 -1 1646.54 111.29
6 -2 -1 62.79 6.1
6 -2 -1 77.29 11.7
4 2 -1 405.96 27.3
2 -2 -1 6.6 1.3
2 2 -1 7.6 1.1
0 -2 1 9999 657.13
2 -2 1 75.69 5.4
-2 -2 -1 63.19 4.8
2 -2 1 63.49 5.2
2 2 1 57.09 4.9
4 -2 1 5838.02 379.96
6 -2 1 193.28 16.7
-6 2 -1 239.18 16.2
6 2 1 245.18 27.4
8 -2 1 22.4 4.9
8 -2 1 22.7 4.5
8 2 1 29.1 4.4
8 2 1 14.9 4.3
-10 -2 -1 265.37 20.3
10 -2 1 283.87 25.7
-10 -2 -1 325.97 25.7
-10 2 -1 312.97 20.8
-10 2 -1 318.77 20.5
-12 2 -1 13.9 3.5
12 2 1 13.5 7.1
14 -2 1 48.3 5.9
14 2 1 39.6 5.9
17 -3 -1 17.4 2.6
17 3 -1 16.4 2.6
15 -3 -1 78.19 7.2
-15 3 1 56.69 5.5
15 3 -1 76.39 7.3
-13 -3 1 163.98 12.1
-13 3 1 178.68 12.3
-13 3 1 161.78 12.3
-11 -3 1 231.88 16.5
-11 3 1 249.68 16.5
-11 3 1 226.58 16.7
9 -3 -1 12 14.2
9 3 -1 25.6 5
7 -3 -1 187.88 14.6
7 -3 -1 182.48 15.8
7 -3 -1 195.78 19.1
5 -3 -1 492.75 30.8
5 -3 -1 404.66 28.6
5 3 -1 381.56 28.5
3 -3 -1 2 2.6
3 -3 -1 3.6 1.3
-3 -3 1 6.4 2.3
3 -3 -1 3.1 1.7
3 3 -1 5.4 1.2
1 -3 -1 34.6 3.1
1 -3 -1 32.2 2.6
1 -3 -1 29.3 2.3
-1 3 1 27.3 2.5
1 3 -1 24.3 2.1
1 -3 1 78.09 5.8
-1 -3 -1 61.99 4.8
1 -3 1 67.19 5.2
-1 -3 -1 62.19 5.1
1 3 1 65.49 4.9
1 3 1 68.49 4.9
3 -3 1 452.85 30.6
-5 -3 -1 173.78 12.7
5 -3 1 143.69 12.6
-5 3 -1 175.58 12.3
7 -3 1 1064.19 68.89
7 -3 1 905.41 66.99
7 -3 1 997.2 70.69
-7 3 -1 989 65.69
9 -3 1 113.09 13.1
-9 -3 -1 115.59 9.2
-9 3 -1 141.59 9.4
-9 3 -1 134.09 9.6
11 -3 1 177.68 16.6
11 3 1 236.38 17.3
13 -3 1 11.8 3.6
-13 3 -1 10.5 1.8
13 3 1 11.1 3.7
15 -3 1 154.48 11.6
15 3 1 152.68 11.8
16 -4 -1 127.29 10.7
16 4 -1 124.99 10.4
-16 4 1 137.79 9.2
14 -4 -1 21 4.1
-14 4 1 29.3 3.6
14 4 -1 40.1 10.5
14 4 -1 18 4.3
-12 -4 1 517.35 37.2
-12 4 1 572.04 37.6
-12 4 1 592.44 37.4
12 4 -1 547.85 45.1
10 -4 -1 31.8 6.2
-10 -4 1 24.9 3.3
-10 -4 1 27.3 4.4
-10 4 1 25.6 3.2
-10 4 1 33.8 3.7
10 4 -1 31.7 6.2
8 -4 -1 41.2 12
8 -4 -1 53.69 7.4
8 4 -1 44.7 5.7
6 -4 -1 162.18 13.3
6 -4 -1 164.68 15.9
6 -4 -1 147.99 12
4 -4 -1 13.2 2.6
4 -4 -1 10.7 3.6
4 -4 -1 11.7 2.1
4 4 -1 11.7 2
2 -4 -1 696.93 47
2 -4 -1 728.63 47.4
0 -4 1 29.7 2.9
0 -4 -1 24.7 2.3
0 -4 -1 26.7 2.6
0 -4 1 28.3 2.4
0 4 -1 26.8 2.4
0 4 1 29.7 2.2
2 -4 1 5545.15 359.76
4 -4 1 123.49 11
4 -4 1 99.99 8.8
-4 4 -1 110.19 8.5
6 -4 1 93.59 9.3
6 -4 1 117.19 14.1
6 -4 1 116.89 10.3
-6 4 -1 118.49 8.7
6 4 1 87.99 8.8
8 -4 1 320.17 32.2
8 -4 1 351.66 25.1
8 4 1 274.97 23.9
10 -4 1 54.79 9.9
-10 4 -1 48.1 5.2
12 -4 1 40.8 10.4
12 4 1 23.1 9.6
14 -4 1 2.9 2.4
14 4 1 2.2 2.7
17 -5 -1 3.5 1.5
17 5 -1 5.8 2.4
15 -5 -1 106.29 9
15 5 -1 100.19 9.3
13 -5 -1 46.6 6.9
-13 5 1 57.19 5.1
13 5 -1 40.6 6.7
-13 5 1 51.69 5.2
-11 -5 1 345.07 24
-11 -5 1 314.87 23.1
11 5 -1 317.67 27.5
-11 5 1 374.46 23.6
9 -5 -1 259.17 21.3
9 -5 -1 215.08 18
9 -5 -1 235.48 27.9
9 5 -1 278.17 19.9
-7 -5 1 17.3 6.6
7 -5 -1 29.3 8.3
7 -5 -1 26.3 5.1
-7 5 1 14.5 2.6
7 5 -1 18.3 3.3
5 -5 -1 592.24 44.1
5 -5 -1 695.73 46.4
5 -5 -1 701.83 45.3
3 -5 -1 27.5 3.7
-3 5 1 36.6 3.7
1 -5 -1 52.39 5.1
1 -5 -1 63.99 4.3
1 -5 -1 50.59 4.7
-1 5 1 67.39 4.5
1 5 -1 60.99 4.1
-1 -5 -1 60.09 4.3
1 -5 1 55.49 5
-1 -5 -1 57.39 4
1 -5 1 52.09 4.4
1 -5 1 57.79 4.5
1 5 1 47.1 3.9
3 -5 1 3476.25 226.78
5 -5 1 493.75 34.2
5 -5 1 397.06 32.3
5 -5 1 491.95 33
-5 5 -1 492.45 31.9
7 -5 1 321.77 23.6
7 -5 1 299.47 22.9
7 -5 1 326.77 27.1
7 5 1 259.87 21.9
9 -5 1 94.19 9.7
9 -5 1 77.29 28.2
9 5 1 110.79 11.3
-11 -5 -1 208.88 16.4
-11 5 -1 206.18 15.2
-11 5 -1 223.58 15
13 -5 1 38 5.9
13 5 1 30.7 5.2
15 -5 1 40.6 4.6
15 5 1 45 5.2
16 -6 -1 0.7 1.8
16 6 -1 1.8 2.2
-16 6 1 2.8 1.3
14 -6 -1 97.29 9.5
-14 6 1 118.19 8.6
-14 6 1 118.89 8.5
14 6 -1 88.89 9.9
-12 -6 1 111.89 9
-12 6 1 131.39 9.4
-12 6 1 121.79 9.6
12 6 -1 113.59 15.3
10 -6 -1 221.58 18.9
-10 -6 1 220.88 16.9
-10 6 1 192.28 14.9
-10 6 1 213.68 14.7
8 -6 -1 562.54 43.3
8 -6 -1 554.74 40.4
6 -6 -1 110.59 10.4
6 -6 -1 106.19 12.3
6 -6 -1 117.49 9.6
-4 -6 1 6924.51 448.36
-2 -6 1 15.6 1.9
2 -6 -1 13 2.4
-2 -6 1 16.8 1.5
2 -6 -1 17.3 1.7
2 -6 -1 13.9 2.8
0 -6 1 5022.4 321.67
0 -6 -1 4910.51 321.47
2 -6 1 228.98 15.5
2 6 1 212.98 15.7
4 -6 1 3178.08 208.18
6 -6 1 318.07 24.4
6 -6 1 269.97 21.4
6 -6 1 301.47 22
-6 6 -1 268.67 21
8 -6 1 145.49 14.5
8 -6 1 149.29 12.1
8 6 1 146.49 13.2
-10 -6 -1 16.5 3.9
10 -6 1 16.5 5.5
-10 6 -1 14.9 2.6
-10 6 -1 20.6 2.8
-12 6 -1 3 1.8
12 6 1 4.8 4.3
12 6 1 1.9 4.6
-12 6 -1 0.4 1.8
14 -6 1 46.5 5.5
14 6 1 40.7 7.8
-14 6 -1 46.6 3.8
15 -7 -1 146.29 11.3
-15 7 1 142.69 10.4
15 7 -1 144.19 11.8
13 -7 -1 29.8 4.8
13 7 -1 31.8 7.3
13 7 -1 21.7 5.1
-11 -7 1 52.79 6
-11 -7 1 51.09 4.8
-11 7 1 53.29 5
-11 7 1 54.79 5.4
9 -7 -1 270.77 22.7
-9 7 1 297.27 19.8
7 -7 -1 367.66 30.2
7 -7 -1 384.46 28.2
5 -7 -1 234.78 16.6
5 -7 -1 228.78 18.7
5 -7 -1 219.78 17.3
3 -7 -1 40.5 4.7
3 -7 -1 52.19 4.2
-1 -7 1 87.49 5.8
-1 -7 1 78.69 5.7
-1 -7 1 79.79 6
-1 -7 1 86.19 6
1 7 1 63.29 5.1
-1 7 -1 79.49 5.5
3 -7 1 138.89 11.8
3 7 1 137.09 9.9
5 -7 1 1180.98 76.89
5 -7 1 1008.4 75.29
5 -7 1 1200.68 75.79
7 -7 1 112.19 10.9
7 -7 1 125.69 11
7 -7 1 88.79 9.6
7 -7 1 115.59 15.4
7 7 1 95.19 9.4
9 -7 1 229.28 20.3
-9 -7 -1 232.08 17.3
-9 7 -1 249.48 15.8
-9 7 -1 203.48 15.9
11 7 1 84.29 10.9
11 7 1 84.69 10
13 -7 1 8.1 3.1
13 7 1 2.7 2.8
15 -7 1 82.79 6.7
15 7 1 83.39 7.3
16 -8 -1 54.69 5.4
16 8 -1 58.59 5.8
-16 8 1 61.79 4.7
14 -8 -1 10.5 3.2
14 8 -1 13 3.7
-14 8 1 13.2 2.7
-14 8 1 14.2 2.5
12 8 -1 76.09 9.2
12 8 -1 97.09 11.3
10 -8 -1 6.8 12
10 -8 -1 18.1 5.6
10 -8 -1 18.7 3.9
10 8 -1 16.4 4.5
8 -8 -1 10.4 8.1
8 -8 -1 15.1 4.5
8 8 -1 11.1 2.9
6 -8 -1 459.45 37.1
6 8 -1 555.44 35.4
4 -8 -1 72.79 7.1
4 -8 -1 72.39 8.3
4 8 -1 76.49 5.6
2 -8 -1 3404.26 221.38
0 -8 1 104.49 7.7
0 -8 1 97.09 6.8
0 -8 -1 80.99 6.4
0 -8 1 89.09 7.3
2 -8 1 1273.87 88.39
2 -8 1 1426.36 89.19
4 -8 1 165.78 12.6
4 -8 1 163.08 13.9
4 -8 1 146.09 12.2
6 -8 1 81.39 8.6
6 -8 1 82.39 12
6 -8 1 82.59 8.4
6 8 1 67.79 7.1
-6 8 -1 87.79 7.3
8 -8 1 40.4 8.1
8 -8 1 64.89 8.3
8 -8 1 39.6 12.5
8 8 1 53.59 6.4
-8 8 -1 55.99 5.7
10 -8 1 3.5 3.3
-10 -8 -1 5.4 2.8
10 8 1 4.3 3.5
-10 8 -1 7.4 1.9
10 8 1 2.2 2.8
-10 8 -1 5.9 1.9
12 8 1 43.4 6.5
12 8 1 53.39 8.5
14 -8 1 25.2 4.2
-14 8 -1 26.4 2.7
15 -9 -1 181.18 15.1
-15 9 1 215.98 14.6
-15 9 1 231.08 14.6
13 -9 -1 107.89 10.1
-13 9 1 119.99 9.2
11 9 -1 333.07 24.7
-9 9 1 271.27 20.8
-9 9 1 299.77 19.8
7 -9 -1 70.79 11.3
7 -9 -1 68.99 8.3
5 -9 -1 174.28 13.9
5 -9 -1 165.68 15.2
3 -9 -1 59.99 6.9
-1 -9 1 77.99 5.5
1 -9 1 99.69 7.9
3 -9 1 566.04 36.7
3 9 1 495.25 35.7
3 9 1 561.64 35.9
5 -9 1 347.47 25.5
5 -9 1 363.56 25.7
5 -9 1 364.66 27.2
-5 9 -1 375.26 24.6
5 9 1 311.77 24.2
7 -9 1 346.47 30.8
7 -9 1 333.97 28.1
7 -9 1 343.37 28.1
-7 9 -1 396.56 26.6
-7 9 -1 424.56 25.3
9 -9 1 4.6 4.3
9 -9 1 2.2 3.3
9 -9 1 -13.7 12.9
9 9 1 3.7 2.6
9 9 1 10.8 3.6
-11 -9 -1 7.2 2.8
11 -9 1 16.5 4.2
11 9 1 9.5 3.9
-11 9 -1 11.8 2.5
11 9 1 3.7 2.9
-11 9 -1 10.4 2.3
13 -9 1 169.88 14.1
-13 9 -1 185.58 13.2
-13 9 -1 199.48 13.1
15 -9 1 86.39 6.7
15 9 1 85.89 7.2
16 -10 -1 10.2 2.1
-16 10 1 10.1 1.6
16 10 -1 7.7 2.3
-14 10 1 16.5 2.8
-14 10 1 22.2 3
12 -10 -1 93.29 9.7
-12 -10 1 107.59 9.2
-12 10 1 123.89 8.6
-12 10 1 109.59 8.9
10 -10 -1 11.4 3.3
10 -10 -1 7.7 11.5
10 -10 -1 5.2 4.6
8 -10 -1 196.48 21.2
6 -10 -1 94.39 8.8
6 10 -1 83.49 7.4
-6 10 1 99.99 8.2
4 -10 -1 2379.26 156.58
2 -10 -1 7.6 2.3
2 -10 -1 8.3 1.9
0 -10 -1 117.89 8.3
0 -10 -1 123.99 8.6
0 10 1 114.69 8.3
0 10 -1 128.49 8.6
2 -10 1 174.48 12.8
-2 10 -1 156.48 12.2
2 10 1 179.28 11.5
4 -10 1 2037.4 132.99
4 -10 1 2003.3 133.89
6 -10 1 173.48 13.8
6 -10 1 135.29 15.7
6 -10 1 150.28 14
6 10 1 138.29 11.9
-6 10 -1 164.68 12.2
-8 10 -1 269.37 21.1
-8 10 -1 290.67 19.6
8 10 1 298.67 21.2
10 -10 1 3.3 17.6
10 10 1 18.6 4.8
-12 -10 -1 49.8 6.2
-12 10 -1 72.19 5.8
14 -10 1 147.49 10.6
-14 10 -1 126.99 10.2
14 10 1 128.79 11.1
-14 10 -1 152.98 9.8
15 -11 -1 209.58 15.1
15 11 -1 215.18 15.5
-15 11 1 224.18 14.7
-15 11 1 196.78 14.6
13 11 -1 12.4 3.9
11 -11 -1 155.38 17.4
11 -11 -1 160.58 26.7
11 11 -1 127.79 12.4
9 -11 -1 162.28 13
7 -11 -1 210.08 17.2
7 -11 -1 193.58 19.3
5 -11 -1 110.79 9.3
-5 11 1 98.49 9
5 11 -1 112.79 7.8
3 -11 -1 34.7 5.5
3 -11 -1 36.1 4.7
1 -11 -1 9.3 2
1 -11 -1 10.1 1.6
-1 -11 1 10.1 1.9
-1 -11 1 7.8 1.3
-1 11 1 11.6 1.5
-1 11 1 6.1 1.6
1 -11 1 109.29 9.7
1 -11 1 115.59 9.5
1 -11 1 122.49 8.8
-1 11 -1 101.69 8.3
3 -11 1 300.17 21.3
3 -11 1 233.08 19.4
3 -11 1 301.07 20.3
3 11 1 279.87 18.9
5 -11 1 589.64 37.7
5 -11 1 543.65 37.5
5 11 1 524.55 35.9
-5 11 -1 473.45 36.1
-7 -11 -1 274.57 19.4
-7 11 -1 259.87 17.9
-7 11 -1 252.97 19.5
9 -11 1 96.19 26.7
9 -11 1 77.69 10.8
9 11 1 75.79 8.6
11 -11 1 80.79 9.2
-11 -11 -1 91.39 8.8
-11 11 -1 115.39 7.8
-11 11 -1 102.19 8
13 -11 1 31.8 4.9
-13 11 -1 43 3.9
-13 11 -1 39.8 4
16 12 -1 44.6 4.1
-16 12 1 41.2 3.6
14 -12 -1 10.6 2.7
-14 12 1 11.5 2.2
-14 12 1 11.3 2.4
14 12 -1 10.4 3.1
-12 -12 1 12.5 3
12 -12 -1 8.7 3.1
12 -12 -1 -2.7 27.8
-12 12 1 13 2.6
12 12 -1 5.4 3.5
-10 -12 1 101.59 8.3
10 -12 -1 85.99 8.9
-10 12 1 81.49 7.2
-10 12 1 89.29 7
-10 12 1 88.29 8.6
8 -12 -1 23.6 5.6
8 -12 -1 27 8.6
4 -12 -1 79.69 7.7
4 -12 -1 76.09 8.8
-2 12 1 478.35 32.6
0 -12 -1 327.27 21.7
0 -12 1 328.47 22.2
0 -12 -1 335.27 21.5
0 -12 1 325.67 21.8
0 12 1 306.17 21.7
0 12 -1 326.67 21.8
2 -12 1 137.19 11.6
2 -12 1 120.39 10.5
2 12 1 137.29 9.1
4 -12 1 325.87 28.8
4 -12 1 319.47 23.7
4 -12 1 338.67 24.2
4 12 1 339.77 22.6
4 12 1 327.27 22.8
6 -12 1 266.27 22.3
6 -12 1 260.47 24.5
-6 12 -1 314.17 19.9
6 12 1 302.97 21
8 -12 1 88.79 11.3
8 -12 1 90.69 17.2
8 -12 1 107.59 9.7
8 12 1 108.19 9.9
10 -12 1 -0.8 15.9
10 -12 1 29.7 4.7
10 12 1 25.6 5.4
12 -12 1 103.29 9.6
-12 -12 -1 106.69 9.4
-12 12 -1 115.99 8.8
-12 12 -1 127.59 8.7
14 -12 1 32 3.6
14 12 1 36.9 5
-14 12 -1 27.9 3
-14 12 -1 27.1 2.8
15 -13 -1 176.28 12.2
-15 13 1 184.88 12.2
15 13 -1 148.39 12.3
-15 13 1 165.58 11.9
13 -13 -1 93.29 8.2
-13 13 1 99.99 7.3
13 13 -1 74.79 8.4
-13 13 1 90.39 7.5
11 -13 -1 344.17 28.8
11 -13 -1 334.07 35.8
11 13 -1 344.37 27.7
-9 -13 1 154.28 12
-9 13 1 160.48 13
-9 13 1 134.89 11
-9 13 1 160.78 10.9
7 -13 -1 300.67 23.7
7 -13 -1 301.67 25.9
5 -13 -1 145.49 12.6
3 -13 -1 103.19 8.6
3 -13 -1 99.99 9.2
1 -13 -1 4.8 1.3
1 -13 -1 2.6 1.7
-1 -13 1 5.5 0.8
1 13 -1 4.8 1.5
-1 13 1 3 1.5
3 -13 1 124.79 12.6
3 -13 1 131.39 11
3 13 1 133.69 9.1
3 13 1 120.19 9.3
5 -13 1 34.2 7.4
5 -13 1 31 5.6
5 13 1 41.2 4.1
7 -13 1 73.59 8.9
7 -13 1 53.39 10.6
7 -13 1 57.59 7.1
7 13 1 68.99 6.8
9 -13 1 93.49 9.2
-9 -13 -1 103.19 8.9
9 -13 1 73.19 17
9 13 1 85.89 9.9
-9 13 -1 100.19 7.7
11 -13 1 18.3 5.2
11 -13 1 33 22.9
-11 13 -1 18.3 3.3
-11 13 -1 17.3 3.3
13 -13 1 93.99 7.6
-13 13 -1 92.69 6.8
-13 13 -1 85.19 7
-16 14 1 0 1.3
14 -14 -1 120.59 9.1
-14 14 1 108.59 8.8
-14 14 1 117.59 8.6
14 14 -1 110.99 9.3
-12 -14 1 95.99 8.7
12 -14 -1 86.29 21.7
-12 14 1 113.19 8
-12 14 1 101.69 8.4
-10 -14 1 562.54 37.7
-10 14 1 541.65 39
-10 14 1 587.84 36.6
-10 14 1 506.15 36.8
8 -14 -1 186.38 16.6
8 -14 -1 169.78 19.8
6 -14 -1 26.1 6.7
6 14 -1 16.3 2.2
4 -14 -1 1235.88 82.19
-2 14 1 10.4 3.2
0 -14 1 2997.8 208.58
0 -14 -1 3400.66 207.38
2 -14 1 79.79 9.3
2 -14 1 64.79 6.8
2 -14 1 68.69 6.5
-2 14 -1 66.49 6.3
4 -14 1 349.17 28.4
4 -14 1 352.86 27.1
4 14 1 373.96 25.6
4 14 1 406.36 25.4
6 -14 1 111.99 11.4
6 -14 1 114.19 14.8
6 -14 1 109.39 9.7
8 -14 1 341.17 27
-8 14 -1 409.96 28.4
-8 14 -1 398.16 26
-10 -14 -1 110.69 9.6
10 -14 1 87.99 9.5
-10 14 -1 118.19 8.2
-10 14 -1 106.89 8.4
-12 14 -1 46 4.7
-12 14 -1 50.99 4.5
14 -14 1 50.49 4.3
14 14 1 42.8 5
-14 14 -1 52.19 3.9
-14 14 -1 46.9 4.7
-15 15 1 130.29 9.7
-15 15 1 139.59 9.6
13 -15 -1 42.7 5.2
-13 15 1 53.69 4.6
-13 15 1 48.4 4.8
11 -15 -1 342.57 28.5
11 -15 -1 308.27 33.7
-9 -15 1 462.55 31
-9 15 1 462.35 29.8
-9 15 1 447.66 32.3
-9 15 1 414.66 30.1
7 -15 -1 43.7 9.2
7 -15 -1 47.7 7.9
-7 15 1 48.7 6
-7 15 1 39.8 4
5 -15 -1 134.99 13.8
5 -15 -1 137.39 12.3
3 -15 -1 78.99 6.9
3 -15 -1 80.39 8.2
-1 15 1 91.19 7.1
1 -15 1 437.96 29.9
1 -15 1 419.26 29
3 -15 1 118.29 11.4
-3 15 -1 143.09 11
3 15 1 140.59 10
5 -15 1 13 6.2
5 -15 1 12.1 3.9
5 15 1 15.1 2.5
7 -15 1 249.58 20.3
-7 15 -1 282.77 19.3
-7 15 -1 316.77 21.8
-9 -15 -1 227.38 16.7
-9 15 -1 197.48 17.7
-9 15 -1 233.08 15.4
-11 -15 -1 114.89 9.9
-11 15 -1 124.89 8.8
-11 15 -1 112.69 9
13 -15 1 51.69 4.9
-13 15 -1 57.79 5.3
-13 15 -1 58.59 5.9
14 -16 -1 42.5 4.9
-14 16 1 31.1 3.5
-14 16 1 32.4 3.9
-12 -16 1 4.1 2.1
12 -16 -1 -1.5 4.2
12 -16 -1 -10 16.7
12 -16 -1 4.3 2.9
-12 16 1 4.1 2.8
-12 16 1 4.5 1.9
10 -16 -1 44.7 12.8
10 -16 -1 36 8.4
-10 16 1 34.8 6.1
-10 16 1 38.9 3.9
-10 16 1 33.6 4.2
-8 -16 1 12.8 2.8
8 -16 -1 9 7.5
8 -16 -1 11 5.1
-8 16 1 16.1 3.9
-8 16 1 11.9 2.2
6 -16 -1 23.1 5.1
6 -16 -1 22.7 6.8
4 -16 -1 134.49 101.39
2 -16 -1 517.35 34.4
2 -16 -1 497.25 34
0 -16 1 95.09 7.6
0 16 1 106.09 7.9
0 16 -1 115.69 8.4
2 -16 1 390.96 28.7
2 -16 1 398.66 27.8
4 -16 1 32.7 6.3
4 -16 1 32.4 7.6
-4 16 -1 47.9 5.5
4 16 1 52.89 4.3
4 16 1 44 4.5
6 -16 1 32.9 5.3
-6 -16 -1 37.1 4.6
6 16 1 33.2 4.3
-6 16 -1 35.8 5.4
-6 16 -1 33.5 3.3
-8 -16 -1 64.99 8.3
-8 16 -1 77.49 6.2
10 -16 1 18.9 13.9
10 -16 1 4 4.5
10 -16 1 8.2 2.7
-10 -16 -1 9.1 3
-10 16 -1 8.1 2
-10 16 -1 15.2 2.3
-12 -16 -1 72.29 6.9
12 -16 1 89.69 6.9
-12 16 -1 81.09 6.6
-12 16 -1 77.89 6.3
-14 16 -1 6.5 1.4
-14 16 -1 7.3 1.5
-15 17 1 84.99 6.1
-15 17 1 76.59 6.2
13 -17 -1 20.9 3.2
-13 17 1 21.6 3.2
-13 17 1 18.5 2.6
-11 -17 1 198.98 15.2
-11 17 1 194.88 14.6
-11 17 1 209.98 14.2
9 -17 -1 17.6 3.6
-9 -17 1 18.5 3.7
-9 17 1 24.3 3.6
-9 17 1 23.2 4.8
-7 -17 1 259.97 17.8
-7 17 1 223.58 16.7
5 -17 -1 8.3 3.5
5 -17 -1 7.6 4.5
-5 17 1 14.7 3.6
3 -17 -1 75.99 7.7
3 -17 -1 77.49 6.7
1 -17 -1 119.59 8.8
-1 17 1 108.79 8.9
1 17 -1 117.99 8.4
1 17 1 192.28 13.2
-1 17 -1 178.48 13.8
3 -17 1 61.39 7.3
3 -17 1 51.79 9.1
-3 17 -1 64.69 6.5
5 -17 1 108.39 15.2
5 -17 1 114.39 12.5
-5 17 -1 162.08 12.1
-5 17 -1 134.29 9.6
7 -17 1 166.38 12.2
-7 -17 -1 165.38 12.3
-7 17 -1 160.88 13.6
-7 17 -1 139.19 10.8
7 17 1 127.79 12.1
-9 -17 -1 220.38 16.7
-9 17 -1 219.48 18.4
-9 17 -1 244.68 15.4
-9 17 -1 200.48 15.6
-11 -17 -1 73.09 7
11 -17 1 62.69 6.2
-11 17 -1 77.69 5.9
-11 17 -1 74.19 6.3
-13 17 -1 80.19 6.2
-13 17 -1 86.69 6.5
-14 18 1 39.5 4.7
-14 18 1 39.5 3.8
-12 -18 1 31.6 4.1
-12 18 1 41.6 3.9
-12 18 1 42.6 4.4
10 -18 -1 175.58 22.8
-10 -18 1 220.98 16.2
10 -18 -1 176.28 25.2
-10 18 1 231.58 18.4
-10 18 1 238.38 15.2
-10 18 1 211.18 15.5
-8 -18 1 537.45 38.5
-8 18 1 594.14 40.4
6 -18 -1 60.49 9.3
-6 -18 1 67.69 6.3
6 -18 -1 52.59 9.8
-6 18 1 56.89 5.1
4 -18 -1 964.9 66.39
4 -18 -1 992.6 65.59
2 -18 -1 14.7 2.3
2 -18 -1 11.2 2.8
2 18 -1 10.4 2
-2 18 1 15.7 4
2 -18 1 201.98 14.9
2 -18 1 210.48 17.6
-2 18 -1 182.58 14.8
4 -18 1 209.48 18.2
-4 -18 -1 150.28 13.2
4 -18 1 194.88 15.6
-4 18 -1 171.58 17.7
-6 -18 -1 180.18 13.5
6 18 1 174.98 13.5
-6 18 -1 189.18 15
-6 18 -1 158.68 12.2
-8 -18 -1 396.46 27.4
8 -18 1 413.86 27
-8 18 -1 408.26 30.6
-8 18 -1 341.87 26.2
10 -18 1 3.7 2
10 -18 1 -1.6 3.6
10 -18 1 3.6 13.3
10 18 1 1.2 1.9
-12 -18 -1 5.2 2.2
12 -18 1 5 1.4
-12 18 -1 5.1 1.7
-12 18 -1 5.1 1.5
-15 19 1 110.59 7.6
-15 19 1 104.29 7.8
-13 19 1 56.79 4.8
-13 19 1 55.19 5.1
-11 19 1 246.88 23.5
-11 19 1 210.58 15.9
-11 19 1 226.98 15.5
9 -19 -1 422.86 40.5
-9 -19 1 504.85 34.1
-9 19 1 510.85 32.9
-9 19 1 548.95 36.4
-9 19 1 469.85 33.3
-7 -19 1 72.59 6.9
7 -19 -1 86.79 10.1
-7 19 1 62.89 5.7
7 19 -1 62.39 5.6
5 -19 -1 64.69 9.8
-5 -19 1 71.59 7.1
5 -19 -1 67.99 7.8
-5 19 1 84.99 8.6
3 -19 -1 39.6 5.6
3 -19 -1 38.8 4.2
1 -19 -1 111.29 7.2
1 -19 -1 96.89 7.4
1 19 1 82.79 6.9
-3 -19 -1 138.39 11.1
-3 19 -1 137.79 13.4
3 19 1 137.69 10.6
-5 -19 -1 302.47 20.9
-5 19 -1 260.57 19.6
5 19 1 283.67 20.3
-5 19 -1 317.07 22.3
-7 -19 -1 481.05 33.2
-7 19 -1 435.46 31.9
-7 19 -1 525.05 35.3
-9 -19 -1 58.29 6.4
9 -19 1 67.89 14.1
-9 19 -1 57.89 5
-9 19 -1 54.39 5.3
-9 19 -1 57.69 8
-11 -19 -1 42.8 5.1
-11 19 -1 44.5 4.1
-11 19 -1 43.7 4.5
-13 19 -1 46.6 4.1
-13 19 -1 45.2 3.8
-14 20 1 22 3
-14 20 1 22.2 2.6
-12 20 1 33.4 4.1
-12 20 1 36.9 3.6
10 -20 -1 144.49 16.8
-10 -20 1 174.18 13.6
-10 20 1 187.38 12.5
-10 20 1 175.08 13
-10 20 1 189.38 15.9
8 -20 -1 32.8 7.6
8 -20 -1 24.8 10.1
-8 -20 1 21.2 4
-8 20 1 15.4 3.1
8 20 -1 15.5 2.8
-8 20 1 15 4.3
-6 -20 1 150.08 13
6 -20 -1 200.68 21
-6 20 1 180.78 14.8
4 -20 -1 33.9 4.7
4 -20 -1 37.3 6.8
-4 -20 1 44.3 5.3
2 -20 -1 1691.33 108.09
2 20 -1 1610.84 107.39
0 -20 -1 37.3 6
0 20 -1 32.5 4.2
-2 -20 -1 546.85 39.9
-2 20 -1 630.04 42.1
-4 20 -1 334.27 22.7
6 -20 1 15 5.5
6 -20 1 9.2 7.7
-6 -20 -1 17.8 3.8
6 20 1 19.4 3.3
-6 20 -1 18.1 2.7
-6 20 -1 19.1 4.7
8 -20 1 13.9 5.3
8 -20 1 4.6 10
-8 -20 -1 17.8 3.8
-8 20 -1 18.2 2.9
8 20 1 19 3.9
-8 20 -1 14.9 4.7
10 -20 1 -0.5 16.5
-10 -20 -1 9.2 2.9
-10 20 -1 11.3 2.3
-10 20 -1 11.3 2.1
-12 -20 -1 223.78 16.7
-12 20 -1 259.87 17.2
-13 21 1 8.4 1.7
-13 21 1 7.1 1.9
-11 -21 1 31.9 4.5
11 -21 -1 52.79 12.5
11 -21 -1 27.5 13.5
-11 21 1 25.5 3.8
-11 21 1 32 3.4
-9 -21 1 135.29 10.9
9 -21 -1 109.89 18.2
-9 21 1 144.59 13
-9 21 1 131.09 9.5
-9 21 1 126.29 10
-7 -21 1 93.29 8.3
-7 21 1 83.49 7.2
5 -21 -1 83.29 11.1
5 -21 -1 84.99 9.1
-5 -21 1 101.09 8.7
-5 21 1 95.99 7.5
3 -21 -1 31.8 3.7
-3 -21 1 26.6 4.7
3 -21 -1 30.1 5.1
-3 21 1 40.8 6.5
-1 -21 1 61.19 6.3
1 -21 -1 45.6 5.5
1 21 -1 50.69 5.1
-1 -21 -1 36.5 6.4
1 -21 1 26.1 2.9
1 -21 1 25.3 4.2
-1 21 -1 31.9 5.6
-3 -21 -1 310.67 22.4
-3 21 -1 298.97 23
3 21 1 317.87 21.6
-5 -21 -1 336.07 24.3
-5 21 -1 319.27 23.1
-5 21 -1 372.86 26.1
7 -21 1 117.89 19
-7 -21 -1 170.28 12.8
-7 21 -1 175.28 14.9
-7 21 -1 145.69 11.4
-9 -21 -1 203.08 16.3
-9 21 -1 210.38 18.1
-11 -21 -1 141.39 11.8
-11 21 -1 148.49 10.5
-11 21 -1 156.18 11
-13 21 -1 34.6 3.3
-13 21 -1 32.3 2.9
14 -22 -1 63.39 6.3
-14 22 1 59.19 5.1
-14 22 1 59.19 4.7
-12 22 1 43.7 4.4
-12 22 1 42.6 4
10 -22 -1 9.3 11.1
10 -22 -1 5.5 4.7
-10 22 1 5.3 2
-10 22 1 4.2 4.3
-10 22 1 4.7 1.5
-8 -22 1 380.06 25.9
8 -22 -1 324.07 31.9
-8 22 1 374.66 25.1
6 -22 -1 5.9 5.9
-6 -22 1 3.3 2.6
6 -22 -1 4.3 3.6
-6 22 1 3.5 3.2
-6 22 1 3.7 1.7
-4 -22 1 1799.52 116.49
4 -22 -1 1731.43 116.79
2 -22 -1 13.8 1.7
2 -22 -1 8.5 2.7
2 -22 -1 14.3 1.6
-2 22 1 10.7 4
2 22 -1 10.1 2.1
0 -22 1 145.49 11.6
0 22 1 124.29 12.5
-2 -22 -1 100.09 9.2
2 -22 1 110.79 8.8
2 -22 1 109.99 11.9
-2 22 -1 105.49 9.8
-4 -22 -1 857.81 56.09
-4 22 -1 778.52 54.79
4 22 1 814.62 55.09
-4 22 -1 879.81 57.49
-6 -22 -1 231.68 16.3
6 22 1 189.28 15.5
-6 22 -1 212.98 14.9
8 -22 1 74.59 14.3
8 -22 1 73.09 10.5
8 22 1 80.79 7.8
-10 -22 -1 51.99 5.9
-10 22 -1 53.89 4.6
-10 22 -1 55.69 5.1
-12 22 -1 32 3.4
-12 22 -1 28.1 2.9
-13 23 1 51.59 4.3
-13 23 1 52.79 4.7
-11 -23 1 25.3 3.5
11 -23 -1 2.7 12.6
-11 23 1 20.4 3.3
-11 23 1 21.8 2.8
9 -23 -1 109.29 12.7
9 -23 -1 109.69 17.2
-9 -23 1 107.89 9.4
-9 23 1 118.49 11.7
-9 23 1 106.09 8.1
-9 23 1 107.29 8.7
7 -23 -1 217.88 22.7
-7 -23 1 222.38 17.2
7 -23 -1 227.48 19.5
-7 23 1 212.88 16.2
-7 23 1 265.07 20
5 -23 -1 40.4 7.3
-5 -23 1 41.9 5.7
5 -23 -1 46.2 5.9
-5 23 1 37.9 4.5
-5 23 1 53.19 7.4
3 -23 -1 175.48 13.6
3 -23 -1 170.88 13
3 -23 -1 189.18 14.8
3 -23 -1 152.58 14.1
3 -23 -1 192.78 13.1
-3 23 1 204.88 15.8
1 -23 -1 13.6 3.1
-1 23 1 16.9 4.6
1 23 -1 14.8 2.9
1 -23 1 24.6 4.7
-1 -23 -1 15.3 3.2
-1 23 -1 22.4 4.1
3 -23 1 166.68 16.2
3 -23 1 163.78 14.6
-3 -23 -1 217.08 15.2
-3 23 -1 194.08 15.4
-3 23 -1 216.68 16.2
5 -23 1 91.79 15.6
5 -23 1 103.39 11.4
5 23 1 97.69 8
-7 -23 -1 195.28 14.6
-7 23 -1 175.68 13.3
-9 -23 -1 64.69 6.8
9 -23 1 35.8 15
-9 23 -1 67.99 5.9
-9 23 -1 69.29 5.4
-11 -23 -1 35.4 4.4
-11 23 -1 39.1 4
-11 23 -1 38.9 3.6
-12 24 1 1.1 1.4
-12 24 1 1.6 1.2
10 -24 -1 82.39 16
-10 -24 1 90.99 8.1
-10 24 1 92.79 7
-10 24 1 92.19 7.6
8 -24 -1 130.59 12.9
-8 -24 1 109.99 9.9
-8 24 1 111.39 9.1
-8 24 1 104.39 8.3
-8 24 1 130.29 12.3
-6 -24 1 259.17 20.8
6 -24 -1 282.57 21.9
6 -24 -1 296.27 24.3
-6 24 1 306.17 23.1
4 -24 -1 170.48 14.3
4 -24 -1 177.58 14.1
4 -24 -1 175.88 12.8
-4 -24 1 167.08 13.8
-4 24 1 159.38 12.6
-2 -24 1 59.49 7.1
-2 24 1 81.09 8.8
0 -24 1 178.58 14.4
0 -24 -1 183.28 14
0 24 -1 172.78 13.9
2 -24 1 293.17 19.4
-2 -24 -1 272.27 20.7
2 -24 1 294.87 20.1
-2 24 -1 270.37 21.5
-4 -24 -1 162.28 12.2
4 -24 1 117.69 12.2
4 -24 1 122.19 14.8
-4 24 -1 147.19 10.6
-4 24 -1 155.78 13.6
-6 -24 -1 30 5
-6 24 -1 30.5 6.2
-6 24 -1 28.2 3.6
-8 -24 -1 109.59 9.7
-8 24 -1 109.49 8.7
-8 24 -1 114.59 12.1
-10 -24 -1 14.7 3
-10 24 -1 16.2 2.2
-10 24 -1 14.9 2.4
-12 24 -1 38 3.6
-12 24 -1 38 3.2
13 -25 -1 53.09 5
-13 25 1 43.6 3.9
-13 25 1 46.9 4.3
-11 25 1 9.4 1.8
-11 25 1 6.5 1.8
9 -25 -1 -2 9.7
-9 -25 1 7.6 2.7
9 -25 -1 2.9 4.3
-9 25 1 8.2 2.2
-9 25 1 6 1.6
-9 25 1 11 4
7 -25 -1 110.89 11.3
7 -25 -1 122.29 15.8
-7 -25 1 96.79 9.5
-7 25 1 119.39 11.9
-7 25 1 104.49 8.8
5 -25 -1 10.2 3.1
5 -25 -1 7.6 3.9
-5 -25 1 12.6 3.6
5 -25 -1 12.8 4.9
-5 25 1 12.5 2.7
-5 25 1 14.2 4.6
3 -25 -1 225.58 16.8
-3 -25 1 200.98 16.5
1 -25 -1 39.3 5.4
-1 -25 1 35 5.6
-1 25 1 50.99 7.2
1 25 -1 33.8 4.5
1 -25 1 36.8 6
-1 -25 -1 40.3 5.3
1 25 1 44.6 6.7
-1 25 -1 38.5 5.6
3 -25 1 96.29 7.8
-3 -25 -1 95.89 8.8
3 -25 1 83.39 7.7
3 -25 1 92.69 9.6
-3 25 -1 96.59 7.5
-3 25 -1 88.09 9.7
-5 -25 -1 34 5.3
5 -25 1 22.3 7.9
5 -25 1 29.6 5.9
-5 25 -1 35.4 3.9
-5 25 -1 33.2 6.4
7 -25 1 243.88 25.7
-7 -25 -1 279.67 20.4
7 -25 1 245.68 21.5
-7 25 -1 261.07 18.9
-7 25 -1 291.87 23.5
-9 -25 -1 21.1 3.7
-9 25 -1 23.9 2.8
-9 25 -1 22.7 3.3
-11 -25 -1 117.19 9.9
-11 25 -1 139.39 9.6
-11 25 -1 133.69 9.2
12 -26 -1 57.19 6.1
-12 26 1 62.19 5.2
-12 26 1 56.99 4.7
-10 -26 1 33.6 4.4
-10 26 1 36.2 4.2
-10 26 1 37.8 3.5
8 -26 -1 201.78 21.1
-8 26 1 188.88 18
-8 26 1 162.18 13.6
6 -26 -1 23.9 4.7
-6 -26 1 18.9 4.2
6 -26 -1 19.4 5
6 -26 -1 17.5 6.2
-6 26 1 19.4 5.4
-6 26 1 20.8 3.4
4 -26 -1 628.84 38.7
-4 -26 1 518.05 40.1
4 -26 -1 603.74 38.5
4 -26 -1 569.94 40.7
2 -26 -1 33.6 6.9
2 26 -1 26.4 3.3
0 -26 1 641.94 48.6
0 26 1 678.23 46.3
-2 -26 -1 15.2 3.7
2 -26 1 12.2 4.2
2 26 1 9.4 3.3
-2 26 -1 13.1 3.9
-4 -26 -1 788.02 52.39
4 -26 1 732.53 52.99
-4 26 -1 795.82 51.39
-4 26 -1 770.62 54.39
-6 -26 -1 38.6 5.5
6 -26 1 42.7 6.7
6 -26 1 42.1 9.8
-6 26 -1 42.4 7.5
-6 26 -1 39.1 4.3
-8 -26 -1 23 3.9
8 -26 1 19.4 12
-8 26 -1 18.4 2.4
-8 26 -1 15.2 2.6
-10 -26 -1 15.1 3.9
-10 26 -1 12.7 3.8
-10 26 -1 12.2 2
-11 27 1 62.69 5.1
-11 27 1 64.59 5.7
-9 -27 1 1.7 2.2
9 -27 -1 0.7 3.5
9 -27 -1 0.1 10.7
-9 27 1 2.9 1.8
-9 27 1 2.2 1.2
-7 -27 1 265.57 21.3
7 -27 -1 314.77 22.2
7 -27 -1 332.27 24.9
-7 27 1 297.37 23.9
-7 27 1 278.17 20.7
5 -27 -1 19.1 5.2
5 -27 -1 14.9 6.9
5 -27 -1 18.8 2.9
-5 -27 1 19 4.2
5 -27 -1 15.4 4.4
-5 27 1 19.5 3.3
-5 27 1 23.2 5.9
3 -27 -1 72.29 8.3
-3 -27 1 66.39 7.6
-3 27 1 71.89 9.6
1 -27 -1 73.59 7.7
-1 -27 1 77.59 8.2
1 27 -1 61.09 6.6
-1 27 1 89.19 9.2
1 -27 1 7.5 3.4
-1 -27 -1 9.5 3
-1 27 -1 10.8 3.6
1 27 1 13.8 3.7
3 -27 1 106.69 11.6
-3 -27 -1 117.49 10.3
-3 27 -1 114.39 11.7
-3 27 -1 119.49 9.1
-5 -27 -1 80.29 8.5
5 -27 1 101.79 8.7
5 -27 1 95.29 12.2
-5 27 -1 90.29 10.7
-5 27 -1 91.09 7.6
-7 -27 -1 10.3 2.9
7 -27 1 10.3 8.5
-7 27 -1 10.6 2.3
-9 27 -1 33.7 3.7
-9 27 -1 30.3 3.2
11 -27 1 151.78 10.8
-11 27 -1 134.49 9.9
-11 27 -1 132.89 9.6
-12 28 1 9.8 1.9
-12 28 1 8.8 1.4
10 -28 -1 34.6 5.8
-10 -28 1 36.4 4
-10 28 1 28.5 3.1
-10 28 1 34.2 3.9
8 -28 -1 147.59 16.9
-8 -28 1 124.19 10.6
-8 28 1 119.59 9.1
-8 28 1 134.49 10.1
6 -28 -1 376.06 25.6
-6 -28 1 336.87 26.6
6 -28 -1 353.56 29.5
6 -28 -1 388.56 26.9
6 -28 -1 412.26 28.6
-6 28 1 388.26 29.4
-6 28 1 374.16 26.1
4 -28 -1 198.48 15.4
-4 -28 1 157.88 14.3
-4 28 1 186.08 16.6
-2 -28 1 125.89 10.8
2 28 -1 109.69 9.7
0 -28 1 204.18 16.4
0 -28 -1 202.98 15.8
2 -28 1 120.89 10.8
-2 -28 -1 98.99 9.3
-2 28 -1 84.99 10
4 -28 1 7.1 4.2
-4 -28 -1 16.6 3.9
-4 28 -1 16.5 5.1
-4 28 -1 15.8 2.9
-6 -28 -1 27.2 4.7
6 -28 1 25.1 4.3
6 -28 1 22.7 7.2
-6 28 -1 29.5 6.9
-6 28 -1 30.2 3.8
-8 -28 -1 89.99 8.1
-8 28 -1 97.09 7.6
-8 28 -1 99.39 7.1
10 -28 1 30 4.7
-10 28 -1 28.2 2.8
-10 28 -1 31.6 3.3
11 -29 -1 22.5 3.8
-11 29 1 16.1 2.2
-11 29 1 16.2 2.5
-9 29 1 49.4 4.8
-9 29 1 44.4 4
-7 -29 1 149.79 12.2
-7 29 1 138.79 10.6
-7 29 1 171.38 11.9
-5 -29 1 -0.7 2.4
5 -29 -1 2.6 3.7
-5 29 1 -0.5 3
-5 29 1 1.3 1.9
-3 -29 1 54.39 7.3
3 -29 -1 73.89 7.9
-3 29 1 60.19 8.8
1 -29 -1 82.09 8.1
-1 -29 1 79.89 8.4
-1 29 1 73.79 8.8
1 -29 1 26.3 5.1
-1 -29 -1 28.1 4.6
-1 29 -1 19 4.6
-3 -29 -1 55.89 6.5
3 -29 1 51.09 7.9
-3 29 -1 56.99 8
-5 -29 -1 107.79 9.8
5 -29 1 119.29 11.9
-5 29 -1 106.19 12.1
-5 29 -1 115.09 8.9
-7 -29 -1 151.78 12.8
7 -29 1 188.98 14.8
-7 29 -1 167.08 11.7
-7 29 -1 168.48 12.2
-9 -29 -1 7.2 2.2
-9 29 -1 8.8 2
-9 29 -1 7.8 1.5
10 -30 -1 3.4 2.7
-10 30 1 4.6 1.7
-10 30 1 4.4 1.2
-8 -30 1 271.97 20.1
-8 30 1 267.97 19
-8 30 1 309.87 20
-6 -30 1 9.7 3.1
6 -30 -1 8.6 4.2
-6 30 1 6.2 1.5
-6 30 1 6.5 4.1
-6 30 1 7.4 2.4
-4 -30 1 31 5.1
-4 30 1 31.3 6.6
2 -30 -1 14.6 3.6
-2 -30 1 24.3 4.7
-2 30 1 21.4 5.2
0 30 1 536.75 36.9
0 30 -1 524.05 37.1
-2 -30 -1 3.1 2.5
2 -30 1 4.2 3.5
-2 30 -1 4.3 3.1
4 -30 1 316.97 25.6
-4 -30 -1 339.87 24.4
-4 30 -1 330.37 27.1
-4 30 -1 368.96 23.6
-6 -30 -1 178.88 14.3
-6 30 -1 196.38 13.6
-8 -30 -1 8.8 2.4
8 -30 1 13.2 3.7
-8 30 -1 10.2 2.1
11 -31 -1 106.09 9.6
-11 31 1 122.19 9.6
-11 31 1 115.09 8.4
-9 -31 1 1 1.6
-9 31 1 1.8 1.6
-9 31 1 0.6 1
-7 -31 1 79.49 7.7
-7 31 1 80.29 6.3
-7 31 1 94.59 7.5
5 -31 -1 20 4.3
-5 -31 1 25.1 4.3
-5 31 1 22.3 2.5
-5 31 1 23.6 3.8
-5 31 1 19.1 7
-3 -31 1 12.7 4.2
3 -31 -1 6.4 3.3
-1 -31 1 80.49 8.3
1 -31 -1 74.59 7.9
-1 -31 -1 5.1 2.7
1 -31 1 3.4 3.1
-1 31 -1 2.7 2.8
3 -31 1 116.19 11.7
-3 -31 -1 135.09 10.7
-3 31 -1 119.39 12.5
-5 -31 -1 43.8 5.6
-5 31 -1 52.59 5
-7 31 -1 10.5 2.1
-7 31 -1 10.5 1.7
-9 -31 -1 14.1 2.3
-9 31 -1 18.3 2
-9 31 -1 16.1 2.4
10 -32 -1 51.49 5.1
-10 32 1 43.8 3.9
-10 32 1 48.5 4.3
8 -32 -1 15.1 4
-8 -32 1 10.7 2.4
-8 32 1 12.1 1.8
-8 32 1 14.3 2.6
6 -32 -1 28.6 4.9
-6 -32 1 22.3 3.9
-6 32 1 25.4 3.9
-6 32 1 23.8 2.7
-4 -32 1 4 2.7
4 -32 -1 2.2 2.5
-4 32 1 3.3 1.3
2 -32 -1 253.67 19.3
-2 -32 1 261.77 19.4
0 -32 1 47.6 6.3
0 -32 -1 48.5 6.3
2 -32 1 161.58 14.3
-2 -32 -1 187.88 13.9
4 -32 1 2.8 3.3
-4 -32 -1 9.1 2.7
-4 32 -1 9 2.9
6 -32 1 6.4 3.2
-6 -32 -1 5.1 2.1
-6 32 -1 6.1 1.4
-6 32 -1 4.4 1.7
-8 -32 -1 7.1 2
-8 32 -1 9.6 1.8
-8 32 -1 9.8 1.5
9 -33 -1 49.9 5.3
-9 33 1 41.6 4.2
-9 33 1 42.6 4.1
-7 -33 1 48 5.4
-7 33 1 55.39 4.4
-7 33 1 61.59 5.3
5 -33 -1 8.4 3.3
-5 -33 1 7.3 2.6
3 -33 -1 57.29 6.7
-3 -33 1 64.39 7
1 -33 -1 41.7 5.6
-1 -33 1 41.9 5.8
1 -33 1 14.6 3.4
-1 -33 -1 13.8 3.1
3 -33 1 61.09 7.7
-3 -33 -1 77.09 7
-5 -33 -1 2.4 1.9
5 -33 1 3.3 2.6
-5 33 -1 4.3 1.7
7 -33 1 24.1 4.1
-7 -33 -1 22.4 3.3
-7 33 -1 25.2 2.9
-7 33 -1 27.9 2.5
-8 34 1 179.98 12.5
-8 34 1 187.88 13.3
6 -34 -1 39.6 5.6
-6 -34 1 28.7 4.1
-6 34 1 26.6 3.8
-6 34 1 34.5 3
-4 -34 1 76.99 7.4
-2 -34 1 1.4 2.4
2 -34 -1 2.2 2.4
0 -34 -1 153.68 12
0 -34 1 142.69 12.2
2 -34 1 33.2 5.2
-2 -34 -1 24.5 4.3
-4 -34 -1 64.99 6.6
4 -34 1 77.09 7.9
-4 34 -1 77.49 5.5
-6 -34 -1 32 4
-6 34 -1 37.3 3.6
-6 34 -1 40.2 3.2
7 -35 -1 22.8 3.9
-7 35 1 15.9 2.6
5 -35 -1 14 3.2
-5 -35 1 12.2 2.8
-3 -35 1 48.3 5.6
3 -35 -1 46.7 5.8
1 -35 -1 15.8 3.4
-1 -35 1 24.5 4
-1 -35 -1 2.5 2.1
1 -35 1 1.6 2.4
3 -35 1 62.69 6.6
-3 -35 -1 51.29 5.6
-3 35 -1 57.89 4.4
-5 -35 -1 10.7 2.4
-5 35 -1 15.5 1.8
-7 -35 -1 50.29 4.5
-7 35 -1 56.89 4
-6 -36 1 19.5 3
-4 -36 1 31.7 4.3
4 -36 -1 38.4 5.1
-2 -36 1 208.08 16.1
2 -36 -1 230.08 16.3
0 -36 -1 12.2 2.7
0 -36 1 15 3.3
2 -36 1 70.99 7.5
-2 -36 -1 90.09 7.3
-4 -36 -1 12.7 2.5
-4 36 -1 17.3 1.8
-6 -36 -1 26.2 3.1
6 -36 1 36.8 4.2
5 -37 -1 18.1 3.4
-5 -37 1 16.1 2.8
-3 -37 1 27.3 3.9
3 -37 -1 32.4 4.8
-1 -37 1 9.8 2.6
-1 -37 -1 29.9 4
1 -37 1 39.8 5
-3 -37 -1 27.8 3.7
3 -37 1 39.5 4.7
5 -37 1 16.8 2.8
-5 -37 -1 13.7 2.5
-2 -38 1 6.6 2.2
2 -38 -1 8.7 2.4
0 -38 -1 6.7 1.9
0 -38 1 0.1 1.7
2 -38 1 33 4.3
-2 -38 -1 24.4 3.4
-4 -38 -1 61.49 6.3
4 -38 1 80.79 6.3
3 -39 -1 21.5 3.5
-3 -39 1 25.2 3.8
-1 -39 1 5.7 1.9
1 -39 -1 3.9 1.8
1 -39 1 0 1.6
-1 -39 -1 0.5 1.3
16 0 -2 130.59 10.6
14 0 -2 392.06 28.7
-14 0 2 407.86 27.2
12 0 -2 722.83 48.9
-12 0 2 639.34 43
-12 0 2 594.64 43
10 0 -2 100.29 9.8
-10 0 2 73.69 7
8 0 -2 2041.5 138.89
-6 0 2 151.18 10.3
6 0 -2 135.49 11
4 0 -2 912.71 61.39
2 0 -2 37 3
2 0 -2 35.2 4
0 0 -2 5423.16 351.46
2 0 2 1411.06 93.19
4 0 2 1354.76 90.69
4 0 2 1377.36 91.79
6 0 2 210.48 24.2
6 0 2 199.18 16.2
-8 0 -2 101.79 8
-8 0 -2 108.29 8.2
-8 0 -2 119.99 9.9
10 0 2 532.25 37.6
14 0 2 31.8 4.7
17 -1 -2 34.1 4.2
17 1 -2 35 4.3
-15 -1 2 40.2 4.2
15 -1 -2 34.6 5.6
-15 1 2 38.5 4.3
15 1 -2 42.8 5.8
-13 -1 2 508.15 34.1
-13 1 2 481.65 34.1
-13 1 2 532.65 34.2
11 -1 -2 228.88 21
-11 -1 2 267.57 17.7
-11 -1 2 250.27 17.8
-11 1 2 271.67 17.7
11 1 -2 213.88 20.8
-11 1 2 264.87 18.2
-9 1 2 163.88 12.1
7 -1 -2 71.99 13.7
7 -1 -2 107.29 8.6
7 1 -2 70.79 14
7 1 -2 107.59 8.6
-5 -1 2 310.07 20.3
5 -1 -2 310.67 21.1
5 1 -2 291.87 20.9
-5 1 2 299.27 20.5
3 -1 -2 23.6 5.1
-3 -1 2 18 2.8
1 -1 -2 226.28 15.7
-1 -1 2 226.98 15.5
1 1 -2 237.48 15.8
-1 1 2 244.18 15.6
1 1 -2 202.98 15.2
-1 -1 -2 363.96 23.8
1 -1 2 383.86 24.3
1 -1 2 369.96 23.7
1 -1 2 340.07 23.7
-1 -1 -2 318.27 23.4
1 1 2 347.67 23.6
-1 1 -2 324.77 23.8
3 -1 2 692.03 46.9
3 -1 2 687.23 47.2
5 -1 2 66.59 11.3
5 -1 2 67.39 7.2
5 -1 2 62.09 6.7
5 1 2 74.29 12.2
5 1 2 66.59 6.7
7 -1 2 193.28 15
-7 -1 -2 209.08 15.2
-7 1 -2 202.78 15.1
7 1 2 200.88 15
-7 1 -2 186.98 13.8
-9 -1 -2 373.06 27.7
-9 -1 -2 439.86 28.1
-9 1 -2 436.96 27.9
11 -1 2 111.29 11.9
11 1 2 129.09 12
13 -1 2 0 2.6
-16 -2 2 71.09 5.3
16 -2 -2 55.29 6.3
16 2 -2 61.99 6.5
-16 2 2 68.59 5.8
14 -2 -2 2.9 2.9
14 -2 -2 4 4.6
-14 -2 2 2.5 1.8
-14 2 2 2 1.9
14 2 -2 5.5 5.1
14 2 -2 3.3 3.2
-14 2 2 1.2 1
-12 -2 2 223.48 16
-12 2 2 219.48 16.2
-12 2 2 235.38 16.1
-10 2 2 271.27 18.7
8 -2 -2 9.1 2.8
8 -2 -2 -0.3 10.1
8 -2 -2 6 3.7
-8 2 2 13.5 2.4
8 2 -2 12.2 3.3
6 -2 -2 627.94 44.2
6 -2 -2 657.73 45.8
4 -2 -2 2.2 1.8
4 -2 -2 4.5 3.5
4 -2 -2 3.6 1.5
4 2 -2 3.5 1.1
2 -2 -2 433.16 28
2 -2 -2 416.56 27.6
2 -2 -2 389.66 27.3
0 -2 -2 9.7 2.1
0 -2 -2 10.1 1.7
2 -2 2 2075.89 139.09
2 -2 2 2141.89 139.19
2 2 2 2156.88 139.29
4 -2 2 57.19 6
4 -2 2 50.09 7.8
-4 -2 -2 55.09 5.4
4 2 2 77.39 11.8
4 2 2 59.19 5.7
-4 2 -2 54.19 5.5
6 -2 2 177.28 20.4
6 -2 2 161.08 14.3
6 -2 2 187.88 15.4
-6 2 -2 191.98 13.6
6 2 2 162.78 14.2
8 -2 2 92.39 9.4
-8 -2 -2 107.99 8
-8 2 -2 100.79 7.8
10 -2 2 16.9 4.8
10 -2 2 30 7.5
10 2 2 25.5 6.8
10 2 2 25 5.3
12 -2 2 2.4 3
-12 2 -2 0 0.5
12 2 2 0.3 3.1
14 -2 2 7.3 2.6
14 2 2 9.9 3.1
17 -3 -2 22.4 3.2
17 3 -2 20.6 3.2
-17 3 2 18.9 2.7
15 -3 -2 73.89 8.3
-15 -3 2 104.19 7.3
13 -3 -2 41.3 5.9
-13 -3 2 39.3 4.4
-13 3 2 35.1 4.6
-13 3 2 39.7 4.6
11 -3 -2 66.79 8.9
-11 -3 2 59.69 5.4
-11 3 2 57.89 5.4
-11 3 2 56.69 5.6
11 3 -2 60.99 8.7
9 -3 -2 64.99 15.9
9 -3 -2 67.19 9.7
-9 3 2 78.19 6.5
7 -3 -2 142.09 12.2
-7 3 2 158.28 10.9
7 3 -2 135.49 11.5
5 -3 -2 36.7 3.9
5 3 -2 28.9 3.4
-5 3 2 31.1 3.5
3 -3 -2 4.4 2.7
-3 -3 2 5.8 1
3 -3 -2 8.9 2.1
3 3 -2 7.1 1.7
1 -3 -2 6.8 1.2
1 -3 -2 4.7 1.6
1 3 -2 6.6 1.2
-1 -3 -2 335.17 22.2
1 -3 2 316.77 22.2
1 -3 2 336.97 22.6
1 -3 2 333.47 22.1
-1 -3 -2 328.67 21.8
1 3 2 321.17 21.9
-1 3 -2 302.57 22
3 -3 2 1820.62 115.19
-3 -3 -2 1644.44 114.39
3 -3 2 1801.42 115.89
5 -3 2 216.88 18.7
5 -3 2 184.28 15.5
5 -3 2 233.48 16.3
5 3 2 194.28 15.3
-5 3 -2 188.28 14.8
7 3 2 615.64 41.9
9 -3 2 128.79 13.4
9 -3 2 104.79 14.4
9 3 2 90.19 11.7
-11 3 -2 153.98 12.3
-11 3 -2 174.18 12.3
13 -3 2 12.7 3.4
13 3 2 5.6 3.2
16 -4 -2 57.39 5.9
16 4 -2 55.29 6.1
-16 4 2 58.39 5
14 -4 -2 84.89 9.2
-14 -4 2 94.69 7.8
14 4 -2 93.29 9.8
-14 4 2 113.69 8.2
-14 4 2 106.69 8.3
-12 -4 2 339.77 24.1
-12 4 2 345.77 24.4
-12 4 2 360.46 24.5
12 4 -2 373.06 29.5
10 -4 -2 22.2 5
10 -4 -2 1.6 15.2
-10 4 2 32.5 3.4
-10 4 2 30.8 3.7
8 -4 -2 1148.99 78.69
8 -4 -2 1156.18 80.69
6 -4 -2 275.47 21.7
6 -4 -2 291.27 23.5
6 -4 -2 319.77 21
6 4 -2 287.77 20.7
4 -4 -2 1511.95 103.99
-4 -4 2 1634.04 103.09
2 -4 -2 28 4
2 -4 -2 29.5 3.1
2 -4 -2 33.3 3.2
-2 4 2 33.3 3.3
2 4 -2 24.4 2.7
0 -4 -2 632.64 41.8
0 -4 -2 628.54 41.5
2 -4 2 399.96 26.3
2 -4 2 382.56 26.4
2 -4 2 409.26 27
-2 4 -2 347.67 26
4 -4 2 1454.55 91.09
4 -4 2 1421.96 91.99
4 -4 2 1241.58 90.79
6 -4 2 135.19 12
6 -4 2 145.09 16.9
6 -4 2 118.49 11.3
6 4 2 126.59 11.1
-6 4 -2 121.79 10.2
8 -4 2 19.1 4.2
8 -4 2 21.8 5.7
8 4 2 18.1 4.8
8 4 2 19.4 3.8
10 -4 2 163.38 16.9
-10 -4 -2 136.89 11.8
-10 4 -2 135.09 10.4
-10 4 -2 135.99 10.1
12 -4 2 7.5 3.4
12 4 2 5.5 3.3
14 -4 2 14.5 3
14 4 2 16.7 3.5
17 -5 -2 51.19 5
17 5 -2 48.3 5.3
-17 5 2 65.19 4.5
-13 -5 2 560.64 38.6
-13 5 2 602.34 38.7
-13 5 2 570.34 38.9
11 -5 -2 94.49 11.9
-11 -5 2 105.19 9.4
-11 -5 2 118.69 9.1
-11 5 2 128.69 9.4
-11 5 2 138.39 9.1
9 -5 -2 95.29 17.3
-9 5 2 126.59 9.8
9 5 -2 128.29 11.3
7 -5 -2 648.04 42.1
-7 5 2 640.54 41.2
7 5 -2 551.94 41.7
5 -5 -2 160.98 12.7
5 -5 -2 162.08 13.8
5 5 -2 156.18 13.5
3 -5 -2 4 2.3
3 -5 -2 4.9 1.5
3 -5 -2 2.7 1.4
-3 5 2 1.2 1.5
1 -5 -2 34.8 3.6
1 -5 -2 31.3 3
1 5 -2 34.7 2.9
-1 5 2 35.8 3.2
1 -5 2 1152.18 77.89
1 -5 2 1191.78 78.29
-1 -5 -2 1220.88 77.89
3 -5 2 247.58 17.7
3 -5 2 256.47 18.8
3 -5 2 222.58 17.7
-3 5 -2 252.77 17.4
3 5 2 245.68 17.8
5 -5 2 346.17 25.6
5 -5 2 306.37 23.4
5 -5 2 344.57 23.8
-5 5 -2 283.17 22.4
5 5 2 325.87 23.1
7 -5 2 249.28 20.1
7 -5 2 238.68 20.2
7 -5 2 261.47 18.2
7 -5 2 213.18 25.4
-7 5 -2 244.38 17.5
7 5 2 239.18 19.4
9 -5 2 362.16 31.6
-9 -5 -2 412.76 28.4
-9 5 -2 383.46 27.8
-9 5 -2 426.76 27.1
11 -5 2 85.39 9.9
11 5 2 122.29 17.9
11 5 2 96.39 11
13 -5 2 30.5 4.5
13 5 2 22.7 4.5
16 -6 -2 97.49 8.4
16 6 -2 96.39 8.7
-16 6 2 107.09 7.7
-14 6 2 45.2 4.6
14 6 -2 47.6 9.5
-14 6 2 46.6 5.3
14 6 -2 30.2 5.5
-12 -6 2 345.37 25.8
12 6 -2 397.36 30.9
-12 6 2 405.66 26.3
10 -6 -2 251.07 27.9
10 6 -2 172.18 16
8 6 -2 87.29 8.8
-8 6 2 102.59 8.2
6 -6 -2 613.64 42.2
6 -6 -2 601.44 43.3
4 -6 -2 27.7 3.4
-4 -6 2 32.5 4.2
4 -6 -2 21.8 4.7
-4 -6 2 33.2 3.1
4 -6 -2 30.2 4.3
-4 6 2 23.8 4.2
4 6 -2 35.1 2.7
2 -6 -2 563.24 36.9
2 -6 -2 556.74 36.5
2 6 -2 524.35 36.1
0 -6 2 291.87 20.9
0 -6 2 323.37 20.9
0 -6 -2 299.17 21
0 -6 2 327.77 21.7
0 -6 -2 290.07 20.7
0 6 2 322.77 20.7
2 -6 2 4959 322.47
4 -6 2 23.1 4
4 -6 2 30 5.9
4 6 2 27 3.6
-4 6 -2 22.8 3.6
6 -6 2 258.17 23.3
6 -6 2 238.88 20
6 -6 2 268.07 20.4
-6 6 -2 268.17 18.8
6 6 2 249.28 19.5
-8 -6 -2 158.08 12.8
8 -6 2 148.39 15.7
8 6 2 172.88 13.1
-8 6 -2 141.99 11.3
-8 6 -2 167.38 11.2
10 -6 2 31 6.1
10 6 2 26.6 6.6
10 6 2 38.3 6
12 -6 2 -0.9 2.5
12 6 2 1.7 2.9
-12 6 -2 0.8 1.4
-12 6 -2 0.9 1.2
14 6 2 15.5 3.4
17 -7 -2 12.5 2.2
-17 7 2 10 1.7
17 7 -2 13.9 2.5
-15 7 2 261.47 18.2
-13 -7 2 78.39 6.7
13 -7 -2 90.19 8.4
13 7 -2 81.99 9.3
-13 7 2 87.69 7.1
-13 7 2 74.59 7.2
-11 -7 2 261.27 19
11 7 -2 251.97 22.2
-11 7 2 304.97 19.5
9 -7 -2 49.6 8.6
9 -7 -2 44.8 12.2
9 7 -2 51.99 6.4
7 -7 -2 406.96 27.9
-7 7 2 376.46 27
5 -7 -2 147.99 13.5
5 -7 -2 195.38 13.1
-3 -7 2 117.89 8.5
-3 -7 2 106.49 8.2
1 -7 -2 37.3 3.2
1 -7 -2 36.9 3.8
1 7 -2 32.6 3
-1 -7 -2 132.99 9.1
-1 -7 -2 126.59 8.8
-1 7 -2 105.69 8.9
3 -7 2 1725.23 109.19
3 -7 2 1728.83 108.49
3 -7 2 1490.45 108.39
5 -7 2 641.84 42.5
5 -7 2 582.74 43.2
5 -7 2 624.74 44
5 7 2 615.94 41.7
-5 7 -2 582.24 41.3
7 -7 2 449.56 34.6
7 -7 2 504.15 35
7 -7 2 428.36 32.3
7 -7 2 418.96 37.8
-7 7 -2 529.65 32.8
7 7 2 451.15 33.7
9 -7 2 45.3 6.6
9 7 2 67.39 9
9 7 2 49.99 7.7
11 -7 2 8.1 5
11 7 2 14.1 6.9
11 7 2 11 5
-13 7 -2 30.4 2.8
16 -8 -2 3.6 2.1
-16 8 2 5.4 1.9
16 8 -2 2.7 2.3
14 -8 -2 60.59 7.6
-14 8 2 55.79 7
14 8 -2 60.59 9.4
-12 -8 2 144.79 10.5
-12 -8 2 138.19 10.9
12 -8 -2 125.89 11.7
12 8 -2 127.89 14.1
-12 8 2 158.78 11.1
10 -8 -2 42.2 13.7
10 -8 -2 48.2 9.2
-10 8 2 36.3 4.4
10 8 -2 48.2 6.4
8 -8 -2 767.12 55.39
8 -8 -2 746.13 53.09
6 -8 -2 243.18 18.2
-6 -8 2 235.18 17
-6 -8 2 238.98 17.6
6 -8 -2 288.17 19.6
-6 8 2 252.87 18
2 -8 -2 419.06 29.3
2 -8 -2 409.96 28.9
2 8 -2 462.15 28.6
0 -8 2 1835.42 116.59
0 -8 -2 1731.63 116.19
2 -8 2 58.99 5.8
2 -8 2 65.19 6.8
2 -8 2 66.69 5.9
2 8 2 62.79 5.2
4 -8 2 1518.45 95.79
4 -8 2 1331.17 95.69
4 -8 2 1479.45 96.79
6 -8 2 358.06 28
6 -8 2 357.36 30.1
6 -8 2 350.66 27.6
6 8 2 371.96 26.9
-6 8 -2 403.46 26.4
8 -8 2 57.99 9.8
8 -8 2 41.9 6.9
8 -8 2 56.49 16
8 8 2 57.19 7.3
-10 -8 -2 73.39 7.8
-10 8 -2 74.89 6.5
-10 8 -2 82.49 6.3
12 -8 2 10.9 3.5
12 8 2 10.4 3.6
-12 8 -2 11.8 2.2
-12 8 -2 15.9 2.2
14 -8 2 65.69 5.6
14 8 2 60.39 6.4
17 -9 -2 49.4 4.4
-17 9 2 44.3 3.9
17 9 -2 54.19 5.9
15 -9 -2 236.78 17.5
-15 9 2 254.57 16.9
-15 9 2 239.58 17
15 9 -2 236.48 18
13 -9 -2 77.29 8
13 9 -2 69.89 10
-13 9 2 94.49 7.3
13 9 -2 63.39 8.6
-11 -9 2 142.99 10.2
-11 -9 2 142.49 10.8
11 9 -2 113.89 12.4
-9 9 2 512.75 34.6
-9 9 2 554.54 34.3
-9 9 2 476.95 35.5
7 -9 -2 434.86 31.9
-7 9 2 467.85 31.3
5 -9 -2 113.99 10.3
5 9 -2 117.59 8.6
-3 -9 2 25.8 3
-3 -9 2 26.4 2.4
1 -9 -2 112.39 8.4
-1 -9 2 101.09 8.5
-1 -9 2 119.99 8.3
-1 -9 2 104.29 7.8
-1 9 2 102.79 8
1 9 -2 108.29 7.7
-1 -9 -2 410.26 25.7
1 -9 2 370.96 25.9
1 -9 2 370.76 26.4
-1 -9 -2 389.36 25.3
1 9 2 360.06 25.3
3 -9 2 637.34 46
3 -9 2 698.43 45.8
3 -9 2 681.33 46.6
3 9 2 683.13 45
5 -9 2 771.02 54.49
5 -9 2 800.72 54.39
5 -9 2 803.82 57.89
-5 9 -2 730.73 53.19
5 9 2 854.81 53.69
7 -9 2 156.58 15.6
7 -9 2 154.48 20.5
-7 -9 -2 199.68 14
7 9 2 181.58 15
-7 9 -2 169.08 14
-7 9 -2 182.78 12.6
-9 -9 -2 272.97 19.9
-9 9 -2 262.87 18.6
11 -9 2 101.79 9.8
13 -9 2 44.4 6.6
-13 9 -2 54.29 4.4
-13 9 -2 58.59 4.3
16 -10 -2 23.9 3.6
-16 10 2 17.1 2.7
-16 10 2 22.2 3.5
16 10 -2 20.4 3.3
14 -10 -2 61.09 6.6
14 10 -2 55.59 7
-14 10 2 68.99 5.7
14 10 -2 50.99 8.4
-14 10 2 60.69 5.9
12 -10 -2 80.89 8.9
-12 10 2 99.29 8.2
-12 10 2 110.59 7.9
-10 -10 2 149.39 11
10 -10 -2 159.78 12.4
-10 10 2 148.49 11.3
-10 10 2 135.29 12.3
-10 10 2 161.28 10.9
8 -10 -2 151.38 13.5
8 10 -2 125.99 11
6 -10 -2 72.29 8.5
6 -10 -2 65.99 10.2
6 10 -2 86.79 6.9
6 10 -2 77.59 6.8
4 -10 -2 10.4 2.8
4 -10 -2 12.1 3.6
4 10 -2 7.4 1.4
-4 10 2 9.3 3.1
0 -10 2 68.09 6.6
0 -10 2 72.89 6
0 -10 -2 77.19 5.7
0 -10 -2 79.89 6.1
0 10 2 75.29 5.8
2 -10 2 666.13 45.7
2 -10 2 672.23 45.1
4 -10 2 681.63 50.59
4 -10 2 760.62 50.69
4 -10 2 748.63 51.69
4 10 2 773.82 49.8
6 -10 2 95.59 13.9
6 -10 2 97.39 10.4
6 -10 2 121.79 9.8
-6 -10 -2 115.89 9.2
6 10 2 105.09 11.4
-6 10 -2 98.69 9.2
-6 10 -2 101.29 8.4
8 -10 2 187.58 26.7
8 -10 2 150.98 14.5
8 10 2 208.48 16.2
-10 -10 -2 3.4 2.8
10 -10 2 3.6 3.1
10 10 2 0 2
10 10 2 -0.2 3.1
-10 10 -2 2.1 1.5
-10 10 -2 2.3 1.5
12 -10 2 55.89 6.9
-12 10 -2 71.89 5.7
-12 10 -2 69.59 5.4
14 -10 2 12 2
14 10 2 10.9 2.7
-17 11 2 2 1.2
15 -11 -2 123.29 9.2
15 11 -2 113.89 9.6
-15 11 2 100.29 8.6
-15 11 2 110.69 8.5
13 -11 -2 23.1 4.2
13 11 -2 20.8 4.6
-13 11 2 26.4 3.9
-13 11 2 32.5 3.8
11 -11 -2 331.37 37
11 -11 -2 394.26 37.5
11 11 -2 390.96 27.6
9 -11 -2 22.1 4.4
9 -11 -2 3.3 8.4
9 -11 -2 11.9 5
7 -11 -2 588.24 39.8
7 -11 -2 569.44 42.7
7 11 -2 514.15 37.8
5 -11 -2 18.9 3.2
5 -11 -2 7.1 4.1
5 -11 -2 10.8 3.6
-5 11 2 19.3 3.6
5 11 -2 15.1 1.8
5 11 -2 11.2 1.9
3 -11 -2 176.58 12.9
3 -11 -2 177.28 13.5
1 -11 -2 197.28 14.3
1 -11 -2 197.88 13.9
-1 -11 2 207.18 13.9
-1 -11 2 216.38 14.6
1 11 -2 190.28 13.8
1 -11 2 1234.38 79.49
-1 -11 -2 1165.18 78.79
1 -11 2 1218.68 80.09
3 -11 2 379.96 24.8
3 -11 2 309.27 23.1
3 11 2 292.07 22.6
5 -11 2 473.35 36
5 -11 2 464.85 37.6
-5 11 -2 553.84 35.4
5 11 2 532.85 35.3
7 11 2 415.76 27.8
7 11 2 341.67 28.2
-7 11 -2 404.36 26.2
9 -11 2 7.2 16.2
9 11 2 11.5 4
-11 -11 -2 9.9 2.8
11 -11 2 12.2 3.3
-11 11 -2 12.6 2.1
-11 11 -2 15.5 2.6
13 -11 2 14 2.7
13 11 2 11.2 3.2
-13 11 -2 14.1 2
-13 11 -2 15.2 2
16 -12 -2 1.4 1.6
-16 12 2 0.3 1.2
16 12 -2 2 1.7
-16 12 2 2 1.4
14 -12 -2 73.79 7.1
-14 12 2 80.39 6.3
14 12 -2 60.69 7.2
-14 12 2 74.49 6.6
-12 12 2 273.67 18.3
-12 12 2 251.17 18.6
-10 -12 2 85.89 9.7
-10 -12 2 96.49 7.1
10 -12 -2 91.29 8.4
-10 12 2 83.29 6.8
-10 12 2 76.19 7.1
8 -12 -2 379.36 29.2
8 -12 -2 384.46 31.6
6 -12 -2 99.29 9.7
6 -12 -2 91.59 11.1
6 12 -2 83.39 7.5
6 12 -2 97.89 7.7
4 -12 -2 3326.57 217.48
-2 -12 2 110.49 7.8
-2 -12 2 107.29 8.2
2 12 -2 112.09 7.8
0 -12 -2 9411.36 586.34
0 -12 2 8705.63 587.04
2 -12 2 201.28 14.7
2 -12 2 196.18 15.6
2 12 2 203.88 13.5
-2 12 -2 168.08 14
4 -12 2 215.88 17.5
4 -12 2 212.48 18.9
-4 12 -2 228.28 16.8
4 12 2 239.38 16.4
6 -12 2 7.5 3.2
6 -12 2 5.8 6.7
-6 -12 -2 15.1 3.1
6 -12 2 10.6 3.7
-6 12 -2 14.9 2.2
-6 12 -2 14.9 3.4
6 12 2 11.2 2.9
8 -12 2 50.49 14.1
8 -12 2 41.9 7.3
8 -12 2 57.89 9.4
8 12 2 73.29 7.5
8 12 2 61.19 7.4
10 -12 2 -23.5 21.9
10 12 2 11.4 4.1
10 12 2 5.4 2.8
12 -12 2 9.1 2.8
-12 12 -2 10.3 1.8
-12 12 -2 9.7 2
15 -13 -2 109.99 8.6
15 13 -2 96.09 8.8
-15 13 2 117.89 8.3
-15 13 2 110.79 8.5
13 -13 -2 8.7 2.8
13 -13 -2 -4.3 30.3
-13 13 2 0.2 1.7
-13 13 2 4 2
13 13 -2 11.4 5.1
13 13 -2 1.1 2.1
-11 -13 2 505.05 36.9
-11 13 2 537.85 36.7
-11 13 2 589.74 36.4
9 -13 -2 274.47 19.9
-9 13 2 286.77 18.8
-9 13 2 284.57 20.9
-9 13 2 259.57 19.1
7 13 -2 107.19 8.8
5 -13 -2 13.4 4.7
5 -13 -2 16.5 3.4
5 13 -2 15.1 2.3
3 -13 -2 45.2 4.8
3 -13 -2 50.39 6.9
3 13 -2 46.2 3.7
-1 -13 2 343.37 21.9
-1 -13 2 332.07 21.9
1 -13 -2 293.07 22.1
-1 -13 2 353.36 24.2
-1 -13 2 332.97 22.3
1 -13 -2 289.07 21.7
1 -13 2 765.02 49.6
1 -13 2 680.23 50.49
1 -13 2 766.82 50.29
3 -13 2 288.27 22.4
3 -13 2 288.47 23.4
3 13 2 331.37 21.2
-5 -13 -2 290.07 20.4
5 13 2 277.27 20.7
-5 13 -2 278.97 19.3
-5 13 -2 296.17 21.2
-7 -13 -2 228.78 16.2
7 13 2 194.58 17
-7 13 -2 220.18 17.1
-7 13 -2 211.28 14.9
-9 -13 -2 49.9 6.1
9 -13 2 45.1 6.2
9 -13 2 37.3 16.9
9 -13 2 42.4 9.3
-9 13 -2 50.89 4.7
9 13 2 36.7 6.2
9 13 2 43.7 7
-11 -13 -2 170.98 13.8
-11 13 -2 195.18 13
-11 13 -2 185.98 13.3
13 -13 2 30.4 3.2
-13 13 -2 22.7 2.7
-13 13 -2 25.4 2.5
-16 14 2 25.9 3
-16 14 2 26.1 2.8
14 -14 -2 26.2 4
-14 14 2 21.5 3.6
-14 14 2 28.2 3.4
14 14 -2 20.9 3.7
12 -14 -2 21.4 7.6
12 -14 -2 23.2 15.9
10 -14 -2 29.6 14.7
10 -14 -2 35.5 7.6
-10 -14 2 25.6 4.2
-10 14 2 26.7 3.8
-10 14 2 27.6 5.1
-10 14 2 27.6 3.4
8 -14 -2 45.9 10.3
8 -14 -2 47.7 8.6
-8 14 2 41.7 4.3
-8 14 2 47 6.1
6 14 -2 233.88 16.7
4 -14 -2 6.2 2.3
-4 14 2 7.4 3.5
0 -14 2 42.3 4.1
0 -14 2 35 6.5
0 14 -2 32.9 4
0 14 2 44.5 4.2
2 -14 2 256.87 20.1
2 -14 2 224.38 22.8
2 -14 2 272.07 19.5
4 -14 2 348.07 27.2
4 -14 2 367.26 25.7
-4 14 -2 318.87 24.5
-6 -14 -2 2 1.9
6 -14 2 1.3 2.6
6 -14 2 7.1 4.3
6 -14 2 -0.8 6.8
6 14 2 1.6 1.7
-6 14 -2 1.2 2.1
-6 14 -2 1.5 1
-8 14 -2 282.77 21
8 14 2 230.18 20.3
-8 14 -2 302.37 18.5
8 14 2 225.98 22.6
-10 -14 -2 33.4 6.6
10 -14 2 24.7 4.7
10 -14 2 34.4 20.9
12 -14 2 1.8 2.3
12 14 2 -0.1 2.3
-12 14 -2 0.8 1.3
-12 14 -2 2.4 1.5
-15 15 2 88.49 7.2
-15 15 2 90.89 6.9
13 -15 -2 67.09 22.4
-11 15 2 615.24 43.8
-11 15 2 644.44 41.3
-11 15 2 602.34 41.6
-9 -15 2 52.59 5.9
9 -15 -2 59.19 10.3
9 -15 -2 45.9 11.5
-9 15 2 55.79 4.7
-9 15 2 53.29 6.9
-9 15 2 49.6 5
7 -15 -2 493.75 38
7 -15 -2 500.35 36.3
5 -15 -2 76.89 9.8
5 15 -2 100.29 6.8
3 -15 -2 79.19 7.8
3 -15 -2 84.99 7
1 -15 -2 329.17 21.9
-1 -15 2 312.57 22.4
-1 -15 2 331.57 22.7
1 -15 -2 328.17 22.4
1 -15 2 707.73 48.6
1 -15 2 705.13 48.2
1 -15 2 720.23 49.5
1 -15 2 728.23 49.3
3 -15 2 211.88 16.7
3 -15 2 205.88 18.2
5 -15 2 51.89 8.2
5 -15 2 46.4 9.5
-5 -15 -2 54.99 5.7
-5 15 -2 48.8 4.5
-5 15 -2 54.99 6.4
5 15 2 62.79 5.9
7 -15 2 259.27 21.9
7 15 2 340.77 23.7
-7 15 -2 329.17 23.7
9 -15 2 94.99 8.7
9 -15 2 54.29 22.8
-9 -15 -2 93.19 8.7
-9 15 -2 85.19 7.4
-9 15 -2 100.89 7.2
-11 -15 -2 44.8 5.5
11 -15 2 54.59 5.5
-11 15 -2 54.39 4.9
-11 15 -2 52.39 4.5
13 -15 2 18.5 2.1
-13 15 -2 18.3 2.3
-13 15 -2 19.9 2.1
-16 16 2 13.3 1.9
-16 16 2 13 2
-14 16 2 111.89 8.9
-14 16 2 115.29 8.5
-12 16 2 452.05 31.6
-12 16 2 480.25 31.3
-10 -16 2 126.69 10.5
-10 16 2 125.09 10.2
-10 16 2 136.29 9.8
-10 16 2 141.69 12.4
-8 -16 2 911.61 55.79
8 -16 -2 738.93 58.49
8 -16 -2 770.62 56.69
-8 16 2 796.72 53.39
6 -16 -2 47.6 6.4
6 -16 -2 45 8.4
4 -16 -2 1982.8 130.69
2 -16 -2 83.09 7.5
2 16 -2 91.59 6.7
0 -16 -2 8272.87 523.55
0 -16 2 7909.91 524.75
2 -16 2 75.59 12.6
2 -16 2 82.69 8.4
2 -16 2 86.99 10.2
2 16 2 76.29 7.3
-2 16 -2 84.69 7.5
-4 -16 -2 149.19 11.6
4 -16 2 106.09 13.7
4 -16 2 119.89 11.6
-4 16 -2 114.09 8.7
-6 -16 -2 122.09 9.8
-6 16 -2 105.49 8.4
-6 16 -2 114.19 10.8
6 16 2 116.69 10.3
-8 -16 -2 69.79 6.9
8 -16 2 71.39 7.1
-8 16 -2 57.59 5.5
-8 16 -2 70.09 11.4
8 16 2 53.09 7.2
-10 -16 -2 37.1 5.3
10 -16 2 34.9 4.7
-10 16 -2 41.6 4.2
-10 16 -2 41.2 3.9
12 16 2 7.1 2.9
-12 16 -2 5.1 2.3
-12 16 -2 8 1.6
-15 17 2 24.3 4.1
-15 17 2 25.8 3.4
13 -17 -2 -8.8 20.7
-13 17 2 11.3 2.1
-13 17 2 9.3 2.2
-11 17 2 475.45 30.3
-11 17 2 445.46 33.1
-11 17 2 430.76 30.6
9 -17 -2 51.09 12.3
-9 -17 2 63.19 6.3
9 -17 -2 59.49 9.7
-9 17 2 56.29 5.6
-9 17 2 75.09 8.1
-9 17 2 63.89 5.2
7 -17 -2 201.28 16.8
7 -17 -2 202.58 18.9
-7 17 2 183.88 13.8
5 -17 -2 117.99 10.1
5 -17 -2 116.79 11.5
3 -17 -2 20 3.8
3 -17 -2 22.2 3.1
3 17 -2 26.1 2.4
-3 17 2 28.9 5.2
-1 -17 2 401.56 26.8
-1 -17 2 411.56 26.5
-1 17 2 384.96 27.7
-1 17 -2 425.36 29.5
-3 -17 -2 219.28 16.4
-3 17 -2 225.98 17
-5 -17 -2 216.68 15.4
5 -17 2 189.98 15
5 17 2 188.18 15.3
-5 17 -2 201.88 14.1
-5 17 -2 219.88 16.6
7 -17 2 284.47 21.4
-7 -17 -2 289.27 20.4
-7 17 -2 276.17 21.9
7 17 2 260.87 21.2
-7 17 -2 275.47 19.1
-9 -17 -2 11.6 3.3
9 -17 2 10.6 13.3
9 -17 2 5.2 4.6
9 17 2 8 2.8
-9 17 -2 4.1 1.7
-9 17 -2 6 1.6
-11 -17 -2 51.79 5.5
-11 17 -2 56.49 4.6
-11 17 -2 55.79 5
-13 17 -2 43.3 3.5
-13 17 -2 42.8 4.3
-16 18 2 37.8 3.2
-16 18 2 34.5 3.3
-14 18 2 0.8 1.6
-14 18 2 0.9 1.4
12 -18 -2 20.2 14.3
12 -18 -2 42.6 10.5
-12 18 2 32.4 4.3
-12 18 2 34.6 3.8
-10 -18 2 291.37 21.9
10 -18 -2 250.87 24.2
-10 18 2 313.97 19.8
-10 18 2 282.67 20.2
-8 -18 2 36.6 4.8
8 -18 -2 42.3 14.5
8 -18 -2 53.69 9
-8 18 2 32.5 4
-8 18 2 36.7 6.1
4 -18 -2 10.9 3.5
4 -18 -2 13.3 2.8
-4 18 2 21.3 4.7
2 -18 -2 1149.89 75.79
0 -18 2 28 5.1
0 -18 2 30.3 3.9
0 18 2 41.3 4.5
2 -18 2 617.64 47.1
2 -18 2 627.84 45.9
-2 -18 -2 709.33 45.3
-2 18 -2 707.63 45.7
-4 -18 -2 179.18 13.9
-4 18 -2 196.38 15.1
-4 18 -2 174.48 13.4
-6 -18 -2 68.69 9
6 -18 2 83.99 7.4
6 18 2 78.79 8.1
-6 18 -2 92.69 9.3
-6 18 -2 81.99 6.7
8 -18 2 -3.5 16.2
-8 -18 -2 4.4 2.5
8 -18 2 3.2 3.6
8 -18 2 3.6 2.3
-8 18 -2 2.7 2.8
8 18 2 1.2 1.9
-8 18 -2 5.1 1.8
10 -18 2 22.2 3.1
-10 -18 -2 17.2 3.5
-10 18 -2 15 2.6
-10 18 -2 16.7 2.3
-12 18 -2 136.29 9.7
-12 18 -2 131.99 9.3
15 -19 -2 120.09 9.4
-15 19 2 119.69 8.9
-15 19 2 120.29 8.6
-13 19 2 17 2.4
-13 19 2 20 3.1
11 -19 -2 141.09 15.2
11 -19 -2 156.68 28.1
-11 19 2 131.19 12.4
-11 19 2 125.79 9.4
-11 19 2 119.49 9.9
9 -19 -2 14.8 9.2
9 -19 -2 10.9 5.5
-9 -19 2 19.6 3.5
-9 19 2 21.5 2.8
-9 19 2 20.6 3.3
-9 19 2 21.2 5
7 -19 -2 68.09 12
-7 19 2 108.29 10.1
-7 19 2 92.39 7.6
5 -19 -2 98.39 10.1
5 -19 -2 85.69 8.3
3 -19 -2 7 1.9
3 -19 -2 3.5 2.5
-3 19 2 14.1 4.4
3 19 -2 9.5 1.6
1 -19 2 37.2 4.4
1 -19 2 36.7 7
-1 -19 -2 32.8 4.6
1 19 2 28.7 4.1
-1 19 -2 38.3 4.7
-3 -19 -2 105.89 9
3 -19 2 92.59 13.1
3 -19 2 97.69 10.5
-3 19 -2 114.69 9.8
-3 19 -2 97.59 7.7
-5 -19 -2 96.19 8.1
5 -19 2 63.29 9.7
5 -19 2 64.19 12.3
-5 19 -2 84.49 6.5
-5 19 -2 90.49 9.3
-7 -19 -2 92.49 8.8
-7 19 -2 101.49 10.7
-7 19 -2 95.49 7.6
9 -19 2 82.59 10.6
9 -19 2 74.89 16.8
-11 -19 -2 116.79 10.7
-11 19 -2 111.59 8.3
-11 19 -2 118.49 8.7
-14 20 2 15.2 2.6
-14 20 2 17.6 2.3
12 -20 -2 211.98 30.6
-12 20 2 240.38 16.1
-12 20 2 228.88 16.5
10 -20 -2 6.4 5
10 -20 -2 15 10.5
-10 -20 2 10 2.7
-10 20 2 11.1 2.7
-10 20 2 9.6 2.1
-10 20 2 10 3.9
8 -20 -2 496.25 39.9
8 -20 -2 493.45 37.5
-8 -20 2 487.85 34.5
-8 20 2 482.45 33.9
-8 20 2 558.24 36.8
6 -20 -2 62.09 10.3
-6 -20 2 82.89 9
-6 20 2 90.69 9.2
4 -20 -2 1173.28 79.99
4 -20 -2 1235.18 80.29
2 -20 -2 425.66 27.3
2 -20 -2 430.76 26.9
2 20 -2 346.27 27.1
0 -20 -2 521.15 37.1
0 20 -2 566.84 37.3
-2 -20 -2 118.59 10
-2 20 -2 118.09 10.4
4 -20 2 186.98 18.8
-4 -20 -2 246.28 17.3
-4 20 -2 253.77 18.7
-4 20 -2 225.28 15.9
-6 -20 -2 78.29 7.8
-6 20 -2 82.49 9.3
-6 20 -2 78.59 6.4
-8 -20 -2 94.19 8.5
-8 20 -2 103.09 11
8 20 2 74.39 9
-8 20 -2 97.99 7.5
-10 -20 -2 10.8 2.8
-10 20 -2 7.7 1.6
-10 20 -2 9.2 2
-12 20 -2 13.2 2
-12 20 -2 10.8 1.6
-15 21 2 114.39 8.4
-15 21 2 115.19 8.1
-13 21 2 46.3 4.2
-13 21 2 47.6 4.7
11 -21 -2 34.9 13.7
11 -21 -2 46.5 9.4
-11 21 2 43.1 5
-11 21 2 48.7 4.4
-11 21 2 52.99 8.2
9 -21 -2 82.99 10.8
-9 -21 2 60.49 6.4
-9 21 2 56.49 5.1
-9 21 2 63.29 5.9
7 -21 -2 7.2 6.5
-7 -21 2 17.5 3.5
7 -21 -2 7.5 4.2
-7 21 2 14 2.7
-7 21 2 17 4.5
5 -21 -2 13.3 4.6
-5 21 2 16.1 3
-5 21 2 22.3 5
3 -21 -2 94.59 7.4
3 -21 -2 95.49 8.4
-3 21 2 93.19 10.5
3 21 -2 94.49 7.3
-1 -21 2 142.09 12.4
1 21 -2 158.38 11.7
1 -21 2 49.3 7.1
-1 -21 -2 50.99 5.7
1 -21 2 50.69 5.7
-1 21 -2 53.49 5.9
1 21 2 44.2 7.4
-3 -21 -2 272.87 20.2
-3 21 -2 258.17 18.9
3 21 2 302.67 20.1
-3 21 -2 275.07 21.2
-5 -21 -2 23.9 4.3
-5 21 -2 24.3 5
5 21 2 23.9 4
-7 -21 -2 316.57 23.1
-7 21 -2 314.67 22
-7 21 -2 333.37 25.6
9 -21 2 1.4 13.2
-9 -21 -2 7.2 2.6
-9 21 -2 8.1 2
-9 21 -2 11.2 1.9
-11 -21 -2 7.4 2.1
-11 21 -2 7.3 1.5
-11 21 -2 8.3 2.1
14 -22 -2 19 3
-14 22 2 13.4 2.3
-14 22 2 16.7 2.3
12 -22 -2 25.8 17.5
-12 22 2 18.4 3
-12 22 2 22.5 2.7
10 -22 -2 207.08 19.3
10 -22 -2 206.08 25.1
-10 22 2 216.98 15.4
-10 22 2 210.48 14.7
8 -22 -2 28.3 9.4
8 -22 -2 37.2 7.6
-8 22 2 28.4 4.2
-8 22 2 41.2 6.8
-8 22 2 31.3 3.3
-6 -22 2 591.94 42.5
6 -22 -2 668.23 43.6
6 -22 -2 658.93 45
-6 22 2 586.34 41.9
4 -22 -2 5.3 2.7
4 -22 -2 7.6 3.2
-4 -22 2 8.7 3.2
-4 22 2 6.6 3.8
2 -22 -2 184.78 14.1
0 -22 -2 10.1 2.9
0 22 -2 8.7 2.6
2 22 2 290.77 23.1
-2 22 -2 353.46 24.4
-2 22 -2 337.07 22.2
-4 22 -2 321.97 21.4
-4 22 -2 350.66 24.6
4 22 2 276.17 22.3
-6 -22 -2 152.28 12.5
-6 22 -2 164.98 14.7
-6 22 -2 149.69 11.3
6 22 2 153.38 12.8
8 -22 2 11.8 4.8
8 -22 2 5.2 11.1
8 22 2 12.2 3.9
-10 -22 -2 6.1 2.5
-10 22 -2 6.2 1.7
-10 22 -2 8 1.6
13 -23 -2 76.79 7.1
-13 23 2 66.39 5.4
-13 23 2 64.39 5.8
-11 23 2 38.3 4.3
-11 23 2 35.4 3.6
-9 -23 2 10.5 2.8
9 -23 -2 12.4 5.6
9 -23 -2 21.6 11.5
-9 23 2 8.1 2.5
-9 23 2 7.8 3.7
-9 23 2 9.8 1.9
-7 -23 2 207.08 15.5
7 -23 -2 156.98 15.1
7 -23 -2 155.48 17.9
5 -23 -2 52.69 7.2
-5 -23 2 55.29 6.6
5 -23 -2 53.59 5.9
5 -23 -2 55.99 7.9
-5 23 2 53.89 5.6
-5 23 2 72.99 8.5
3 -23 -2 7.2 2.4
-3 -23 2 6 3
3 -23 -2 6.8 3.4
3 -23 -2 8.6 1.7
3 -23 -2 5.8 2.7
3 23 -2 6.1 1.6
-3 23 2 14.1 4.6
-1 -23 2 48.2 6.5
1 -23 -2 49.4 5.7
1 23 -2 51.79 5.5
-1 -23 -2 53.99 6.2
-1 23 -2 60.99 6.7
3 -23 2 101.39 13.1
3 -23 2 91.49 10
3 23 2 96.09 8.4
5 -23 2 16.8 8.7
-5 -23 -2 17.8 3.5
-5 23 -2 16 4.6
-5 23 -2 18.4 2.8
5 23 2 20.6 4.5
-7 -23 -2 79.39 8.1
-7 23 -2 80.09 6.9
-7 23 -2 104.99 15
-9 -23 -2 28 4.4
-9 23 -2 31.7 3.6
-9 23 -2 29.7 3.1
-11 -23 -2 92.59 7.6
-11 23 -2 105.39 7.5
-11 23 -2 98.99 7.1
14 -24 -2 70.89 5.9
-14 24 2 72.99 5.7
-14 24 2 65.29 5.2
-12 24 2 137.69 10.2
-12 24 2 150.28 10.8
10 -24 -2 13.3 10.6
10 -24 -2 12.5 8.7
-10 24 2 7.6 3.4
-10 24 2 8.4 2.7
-8 -24 2 407.96 29.5
8 -24 -2 423.46 31.9
8 -24 -2 436.36 35.1
-8 24 2 439.46 29.2
-8 24 2 474.85 32.2
-8 24 2 375.26 28.1
-6 -24 2 16 4.2
6 -24 -2 14.1 3.8
6 -24 -2 16.2 4.6
6 -24 -2 14.1 5.6
-6 24 2 20.4 5.2
-6 24 2 17.3 3.2
4 -24 -2 972.9 73.69
4 -24 -2 1097.99 73.29
4 -24 -2 1136.49 74.19
4 -24 -2 1142.39 73.19
4 -24 -2 1082.89 72.69
-4 24 2 1209.48 75.89
2 -24 -2 83.99 8.2
2 24 -2 94.39 7.7
0 -24 -2 29.5 4.4
0 -24 2 17.3 4.3
0 24 -2 25.8 4.3
2 -24 2 81.39 7.6
2 -24 2 68.79 9.4
-2 -24 -2 96.99 10
-2 24 -2 91.59 9.2
-2 24 -2 93.59 6.9
4 -24 2 250.87 24.4
4 -24 2 246.18 21.5
-4 -24 -2 302.77 20.5
-4 24 -2 287.57 19.1
-6 -24 -2 214.18 16.1
6 -24 2 158.98 22.7
-6 24 -2 224.68 18.6
-6 24 -2 213.98 14.9
-8 -24 -2 36.1 4.9
8 -24 2 22.1 11.2
-8 24 -2 41.6 4.1
-10 -24 -2 5.5 2.2
-10 24 -2 5.5 1.6
-10 24 -2 5.3 2.3
-13 25 2 43.6 3.8
-13 25 2 43.4 4.3
11 -25 -2 7.3 19.3
-11 25 2 5.6 2
-11 25 2 2.6 1.3
9 -25 -2 12.7 9.6
-9 -25 2 15.4 5
9 -25 -2 27.5 6.3
-9 25 2 11.9 4
-9 25 2 16.4 3
-9 25 2 12.1 2.1
7 -25 -2 189.48 16.3
7 -25 -2 202.08 19.1
-7 -25 2 205.38 15.5
7 -25 -2 188.98 17.2
-7 25 2 227.38 15.1
-7 25 2 183.38 13.7
5 -25 -2 13.7 4.3
5 -25 -2 11.4 2.8
5 -25 -2 10.8 4.1
-5 25 2 11.8 2.9
-5 25 2 18.7 5.2
3 -25 -2 17.1 3.9
-3 -25 2 17.7 4.2
3 25 -2 18.3 2.5
-3 25 2 28.9 6.2
-1 -25 2 36.9 6.3
1 -25 -2 49.8 5.7
1 25 -2 43.8 5.3
-1 25 2 51.59 8
-1 -25 -2 84.39 10.1
-1 25 -2 79.69 8.4
-5 -25 -2 220.58 16.2
5 -25 2 176.88 17.3
-5 25 -2 217.58 15
-5 25 -2 218.38 18.4
-7 -25 -2 138.49 11.5
-7 25 -2 143.59 10.6
-9 -25 -2 47.5 5.3
-9 25 -2 49.4 4.6
-9 25 -2 48.5 4.1
-11 -25 -2 43.8 4.1
-11 25 -2 52.29 4.2
-11 25 -2 50.29 3.8
12 -26 -2 24 4.2
-12 26 2 20.6 3
-12 26 2 16.1 2.3
10 -26 -2 42.2 6.8
-10 26 2 49.9 4.9
-10 26 2 44.5 4
-8 -26 2 58.79 6.5
8 -26 -2 57.09 7.7
8 -26 -2 61.49 9.3
8 -26 -2 66.59 11.3
-8 26 2 69.19 6.4
-8 26 2 74.79 9
-8 26 2 56.09 5
6 -26 -2 1203.28 77.59
-6 -26 2 1109.19 76.79
6 -26 -2 1209.78 77.89
6 -26 -2 1084.99 78.89
-6 26 2 1147.39 76.29
-4 -26 2 2.2 2.8
4 -26 -2 1.8 2.6
-4 26 2 3.1 3.6
2 -26 -2 298.87 21.2
-2 26 2 304.47 23.3
2 26 -2 257.57 20.2
0 -26 -2 162.88 12.7
0 -26 2 145.09 13.7
0 26 -2 150.98 13.1
0 26 2 177.98 15.1
4 -26 2 44.9 6.3
-4 -26 -2 50.39 6.2
-4 26 -2 56.29 5
-4 26 -2 55.99 7.9
-6 -26 -2 46.4 5.8
6 -26 2 28.5 9.7
6 -26 2 47.6 7.1
-6 26 -2 52.19 4.8
-6 26 -2 46.3 7.8
-8 -26 -2 82.79 7.7
-8 26 -2 89.59 7.1
-8 26 -2 87.89 6.6
-10 -26 -2 9.1 2.1
-10 26 -2 9.3 1.9
-10 26 -2 10.1 1.5
13 -27 -2 81.09 7.9
-13 27 2 77.89 6.2
-13 27 2 74.49 5.7
11 -27 -2 0.1 2.6
-11 27 2 6.3 2
-11 27 2 5.4 1.4
-9 -27 2 39.6 4.7
9 -27 -2 53.69 10.6
-9 27 2 43.1 4.8
-9 27 2 33.7 3.6
-7 -27 2 30.5 5.1
-7 27 2 19.9 2.7
-7 27 2 22.4 5.5
-7 27 2 26.2 3.9
-5 -27 2 14.1 3.8
5 -27 -2 9.1 4
-5 27 2 11.9 2.9
-5 27 2 15.2 4.9
-5 27 2 11.2 1.9
3 -27 -2 85.39 8.1
-3 -27 2 88.79 8.6
3 27 -2 63.39 5.9
1 -27 -2 39.9 5.3
1 27 -2 33.2 4.9
-1 27 2 49.9 7.9
1 -27 2 77.79 9
-1 -27 -2 76.89 7.6
-1 27 -2 73.79 8.8
-3 -27 -2 98.69 9.1
-3 27 -2 96.09 10.7
-3 27 -2 106.19 8.1
5 -27 2 50.99 8.2
5 -27 2 55.99 9.7
-5 27 -2 74.89 12.9
-5 27 -2 70.49 6.3
-7 -27 -2 55.79 6
-7 27 -2 59.49 5.3
-9 -27 -2 10.9 2.4
-9 27 -2 10.2 1.9
-9 27 -2 12.7 1.8
12 -28 -2 96.99 8.7
-12 28 2 119.39 8.3
-12 28 2 108.19 7.7
10 -28 -2 28.1 5.2
-10 28 2 21.2 2.6
-10 28 2 23.1 3.5
-8 -28 2 267.47 20
-8 28 2 255.47 18.6
-8 28 2 305.77 19.9
-8 28 2 282.17 22.6
-6 -28 2 17 3.9
6 -28 -2 18.5 2.4
6 -28 -2 19.6 5.1
6 -28 -2 19 2.5
-6 28 2 21.7 5.6
-6 28 2 16.8 2.3
-6 28 2 19.2 3.6
-4 -28 2 86.79 9
2 -28 -2 50.59 6.1
2 28 -2 49.1 7
0 -28 -2 186.58 15.2
0 -28 2 211.38 16.5
2 -28 2 49.8 7.9
-2 -28 -2 55.29 6.3
-2 28 -2 49.7 7.2
-4 -28 -2 206.08 15.6
-4 28 -2 200.28 19.6
6 -28 2 24.8 8.4
-6 -28 -2 24.6 4.2
-6 28 -2 32.3 3.6
-8 -28 -2 8.4 2.5
-8 28 -2 10.8 3.5
-8 28 -2 11.3 1.7
11 -29 -2 55.99 6
-11 29 2 54.89 5
-11 29 2 51.49 4.3
9 -29 -2 29.9 5.5
-9 29 2 26.8 4
-9 29 2 18.8 2.6
-7 -29 2 113.89 9.8
-7 29 2 119.79 12.1
-7 29 2 122.29 9.5
-7 29 2 98.59 8
-5 -29 2 14.6 3.7
5 -29 -2 11.4 3.9
-5 29 2 16.2 4.9
-5 29 2 12 1.9
-5 29 2 8.8 2.6
3 -29 -2 15.6 3.6
-3 29 2 20.5 5.5
-1 -29 2 9.2 3.4
1 29 -2 13.3 3.1
-1 29 2 9.9 4.1
-1 -29 -2 8.4 2.9
1 -29 2 6.8 3.9
1 29 2 5.8 2.9
-1 29 -2 3.8 2.8
-3 -29 -2 144.89 11.7
3 -29 2 160.28 13.7
-3 29 -2 121.39 13.9
5 -29 2 99.99 10.3
-5 -29 -2 80.09 7.9
-5 29 -2 89.59 7.2
-7 -29 -2 2.6 2
7 -29 2 1.8 3.1
-7 29 -2 4.8 1.7
-7 29 -2 5.7 1.4
-9 -29 -2 49.2 5.8
9 -29 2 41.5 5.4
-9 29 -2 50.19 4.1
-9 29 -2 45.7 3.8
12 -30 -2 24.7 3.6
-12 30 2 30.2 3.2
-10 30 2 42.9 4.5
-10 30 2 32.2 3.2
8 -30 -2 40.5 6.9
-8 -30 2 33.2 4.6
-8 30 2 34.5 4.5
-8 30 2 30.3 3.2
6 -30 -2 135.89 12.3
-6 30 2 127.79 10.7
-6 30 2 161.28 14.2
-6 30 2 129.69 9.6
4 -30 -2 4.9 3.1
-4 -30 2 6.4 3.2
-4 30 2 7.2 3.9
2 -30 -2 153.98 12.4
-2 -30 2 132.19 12.5
-2 30 2 168.38 14.4
0 -30 2 156.18 12.7
0 30 2 124.79 11.8
-2 -30 -2 124.09 11.1
2 -30 2 119.49 12.9
-4 -30 -2 41.5 5.3
4 -30 2 35.7 6.3
-4 30 -2 45.9 4.4
-6 -30 -2 3.2 1.9
6 -30 2 2.4 3.3
-6 30 -2 1.3 1.4
8 -30 2 11.3 3.1
-8 -30 -2 7.1 2
-8 30 -2 8.3 1.5
-8 30 -2 10.2 1.8
11 -31 -2 43 5.1
-11 31 2 58.39 4.8
-11 31 2 54.39 4.1
9 -31 -2 24.3 4.7
-9 31 2 18.1 3.3
-9 31 2 16.1 2.3
-7 -31 2 41.5 5.4
-7 31 2 52.79 5.5
-7 31 2 46.6 4.1
5 -31 -2 56.49 7.3
-5 -31 2 58.19 6.9
-5 31 2 68.69 8.8
3 -31 -2 23.6 4.3
1 -31 -2 73.89 7.9
-1 -31 2 92.09 9
1 -31 2 22.7 6.7
-1 -31 -2 32.6 7
-3 -31 -2 53.59 6
3 -31 2 53.69 7.9
-3 31 -2 58.09 5.2
-5 -31 -2 27.1 4.1
5 -31 2 21.4 4.7
-5 31 -2 32.6 4.6
-7 -31 -2 58.79 5.5
7 -31 2 55.09 6.8
-7 31 -2 60.09 5.1
-7 31 -2 66.89 4.8
10 -32 -2 1.6 2.1
-10 32 2 0.1 1
-10 32 2 -0.8 1.4
-8 32 2 242.38 16.9
-8 32 2 260.67 17.8
-6 -32 2 53.59 6.2
6 -32 -2 70.29 7.5
-6 32 2 55.29 5.4
-6 32 2 53.09 5.6
4 -32 -2 77.19 7.8
-4 -32 2 75.59 7.9
2 -32 -2 94.59 8.5
-2 -32 2 93.19 8.8
-2 32 2 77.09 9.3
0 -32 -2 194.28 14.9
0 -32 2 194.08 15.5
2 -32 2 89.79 9.3
-2 -32 -2 86.89 7.9
-4 -32 -2 63.69 6.4
4 -32 2 68.49 8.2
-4 32 -2 69.99 5.7
-6 -32 -2 7.2 2.2
6 -32 2 10.5 4
-6 32 -2 9.3 1.8
-6 32 -2 11.2 1.6
-8 -32 -2 15.3 2.5
-8 32 -2 17 1.9
-8 32 -2 17.5 2.2
9 -33 -2 1.7 2.3
-9 33 2 3 1.7
-7 -33 2 39 4.7
-7 33 2 40.9 4.6
-7 33 2 46.5 3.7
5 -33 -2 61.69 6.6
-5 -33 2 45.5 5.8
-3 -33 2 11.5 3.3
3 -33 -2 8.4 2.7
-1 -33 2 24.8 4.2
1 -33 -2 18 3.6
1 -33 2 29.9 5.3
-1 -33 -2 30.7 4.4
3 -33 2 35.7 6
-3 -33 -2 40.8 4.8
5 -33 2 31.9 5.2
-5 -33 -2 25.8 4.1
-5 33 -2 21.1 2.8
-5 33 -2 26.7 2.5
-7 -33 -2 42.2 4.3
-7 33 -2 43 3.4
-7 33 -2 40.4 3.6
-8 -34 2 7.7 1.6
-4 -34 2 10.5 3
4 -34 -2 14.2 3.4
2 -34 -2 215.68 17
-2 -34 2 245.08 17.5
0 -34 2 56.09 6.3
0 -34 -2 46.3 5.5
-2 -34 -2 137.99 10.3
2 -34 2 116.79 10.9
4 -34 2 24.7 4.9
-4 34 -2 29.2 2.6
-6 -34 -2 1.9 1.4
6 -34 2 4.6 2.4
-6 34 -2 1.4 1.1
-6 34 -2 3.7 1
9 -35 -2 49.4 5
-7 -35 2 57.09 5.9
5 -35 -2 28.6 4.7
-5 -35 2 32.6 4.3
-3 -35 2 4.4 2.4
1 -35 -2 62.09 6.2
-1 -35 2 59.69 6.6
1 -35 2 34.5 5
-1 -35 -2 28.3 4.1
-3 35 -2 69.29 5.1
-5 -35 -2 37.1 4
-5 35 -2 42.5 3.2
8 -36 -2 155.88 11.6
6 -36 -2 37 5.1
2 -36 -2 37.3 4.7
-2 -36 2 34.7 6.1
0 -36 2 31.6 5.5
0 -36 -2 46.9 4.8
-2 -36 -2 9.1 2.6
2 -36 2 6 2.6
-4 -36 -2 29.2 3.6
-4 36 -2 33.1 2.7
7 -37 -2 31.6 4.2
-5 -37 2 21 3.7
-3 -37 2 20.7 3.3
3 -37 -2 20.1 3.8
1 -37 -2 5.9 3.1
-1 -37 2 9.3 2.7
-1 -37 -2 10.2 2.3
1 -37 2 7 2.6
-3 -37 -2 35.6 3.8
6 -38 -2 38.9 4.7
4 -38 -2 5.4 2.2
-4 -38 2 5.3 1.9
-2 -38 2 83.09 7.6
2 -38 -2 107.19 7.9
0 -38 -2 8.3 2.1
0 -38 2 11.8 2.7
-2 -38 -2 14.7 2.5
2 -38 2 9.3 2.5
3 -39 -2 12.8 2.4
-3 -39 2 9.8 2
1 -39 -2 9.6 2
-1 -39 2 6 2.2
-1 -39 -2 5.6 1.7
18 0 -3 0.9 1.5
-18 0 3 0.7 1
-16 0 3 0.8 1.6
16 0 -3 2 2.5
14 0 -3 0.8 3.8
-14 0 3 1.1 2
-12 0 3 -0.3 1.8
-12 0 3 0.9 2
12 0 -3 -0.5 2.7
12 0 -3 2.5 2.8
10 0 -3 5.4 2.7
8 0 -3 -3.8 10.3
8 0 -3 0.7 1.7
-8 0 3 1.9 1.3
8 0 -3 -0.3 2.9
-6 0 3 1.1 1.2
6 0 -3 0.8 1.2
4 0 -3 1.7 0.9
-4 0 3 -1.3 1.5
4 0 -3 -2.2 3.9
2 0 -3 0.8 2.1
2 0 -3 2.8 0.9
2 0 -3 1.8 1.1
0 0 -3 1.7 1.1
0 0 -3 0.7 1
0 0 -3 2 2.1
4 0 3 9.1 7.8
4 0 3 2.6 2.5
4 0 3 3.2 2
-4 0 -3 -0.4 1.6
6 0 3 1.9 2.2
6 0 3 5 2.4
-6 0 -3 1.1 1.1
8 0 3 -1 2.6
-8 0 -3 1.1 1.3
10 0 3 2.5 4.5
12 0 3 1.4 2.9
-17 -1 3 39.3 3.8
17 -1 -3 35 4.6
-17 1 3 37.5 3.8
15 -1 -3 298.17 29
15 1 -3 366.96 33
13 -1 -3 119.09 11.2
13 -1 -3 132.19 14.1
-13 -1 3 118.69 9.8
-13 1 3 132.79 9.9
13 1 -3 145.39 14.6
-13 1 3 119.99 9.9
-11 -1 3 595.54 38
-11 1 3 541.55 36.8
-11 1 3 514.15 36.9
11 1 -3 550.44 39.6
9 1 -3 424.46 30.2
-7 -1 3 29.3 3.1
7 -1 -3 32 4.4
7 -1 -3 16.5 7.9
7 -1 -3 22.6 4.9
7 1 -3 30.1 3.9
5 -1 -3 329.47 26
5 -1 -3 328.17 27.3
5 -1 -3 417.46 25.4
-5 -1 3 380.86 25
-5 1 3 368.06 26.7
5 1 -3 405.66 25.2
5 1 -3 348.17 27.8
3 -1 -3 89.69 7.3
3 -1 -3 87.99 6.8
3 -1 -3 93.79 8.1
3 1 -3 97.69 8.5
3 1 -3 96.39 6.8
-1 -1 3 123.69 9.1
1 -1 -3 119.49 9.4
1 -1 -3 118.09 8.8
1 1 -3 116.19 8.8
1 1 -3 115.89 9.4
-1 1 3 125.19 9
1 -1 3 215.58 15.6
1 -1 3 221.88 15.6
1 -1 3 213.78 16.6
1 1 3 211.18 15.4
3 -1 3 530.45 35.6
3 -1 3 520.85 36.9
3 -1 3 496.05 35.4
3 1 3 516.25 35.6
3 1 3 506.95 37.2
3 1 3 508.15 35.3
5 -1 3 290.17 25.9
5 -1 3 265.47 20.6
5 1 3 243.08 27.8
5 1 3 275.77 20.6
7 -1 3 315.17 25.9
-7 -1 -3 396.86 26.2
-7 -1 -3 369.06 24.7
-7 1 -3 373.26 24.7
-7 1 -3 402.86 26.3
7 1 3 343.17 26
-7 1 -3 359.26 24.4
9 -1 3 184.88 18.2
9 -1 3 167.08 14.8
9 1 3 150.68 16.7
9 1 3 166.78 14.5
11 -1 3 31.2 5.8
11 1 3 21.3 5.1
13 -1 3 16.8 3.4
13 1 3 19.3 3.7
18 -2 -3 34.9 3.7
-18 2 3 29.7 2.9
18 2 -3 35.7 3.8
16 -2 -3 222.18 17.4
-16 -2 3 246.58 16.6
-16 2 3 250.07 16.7
16 2 -3 232.08 17.7
-14 -2 3 296.27 19.8
-14 2 3 282.07 19.8
-14 2 3 300.97 19.9
14 2 -3 247.28 21
-12 -2 3 904.41 58.79
-12 2 3 825.32 58.79
-12 2 3 869.01 58.69
12 2 -3 962.4 62.99
10 -2 -3 219.78 16.7
10 2 -3 190.68 16.5
8 -2 -3 1200.08 80.89
8 -2 -3 1178.28 82.79
6 -2 -3 15.4 2.7
6 -2 -3 16.1 6
6 -2 -3 16.3 4.5
-6 2 3 19 3
6 2 -3 12.5 2.3
-4 -2 3 361.36 24.4
2 -2 -3 64.49 6.2
2 -2 -3 63.69 5.6
-2 -2 3 61.29 5.7
2 2 -3 69.99 5.2
2 2 -3 75.39 6.6
0 -2 -3 21 2.6
0 -2 -3 20.6 3.2
0 2 -3 20.6 2.7
0 2 -3 29.5 4.3
2 -2 3 801.82 53.99
2 -2 3 814.12 54.79
-2 -2 -3 751.52 53.49
2 -2 3 804.82 54.09
2 2 3 824.52 56.19
-2 2 -3 847.22 53.89
4 -2 3 707.83 49.7
4 -2 3 691.13 48
4 -2 3 668.33 47.8
4 2 3 692.13 47.7
4 2 3 734.13 51.09
6 -2 3 54.49 7.2
6 2 3 61.79 6.3
-6 2 -3 63.49 4.9
6 2 3 48.2 7
-8 -2 -3 42.7 4.1
8 -2 3 34.7 7.1
8 -2 3 59.89 10.8
-8 -2 -3 50.99 7.9
-8 2 -3 44.2 3.9
8 2 3 37.1 7.3
-8 2 -3 44.2 4.3
10 -2 3 140.99 14.5
10 2 3 192.28 18.7
10 2 3 173.38 14.8
12 -2 3 -0.2 2.7
12 2 3 0.6 2.8
17 -3 -3 8.4 2.4
-17 -3 3 7.9 1.7
-17 3 3 9.7 2
17 3 -3 6.6 2.7
-15 -3 3 228.88 16.6
-13 -3 3 897.11 59.79
-13 3 3 910.61 59.79
11 -3 -3 464.75 32.5
11 3 -3 430.06 32.1
-11 3 3 402.66 29
9 -3 -3 721.23 55.19
-9 3 3 835.42 52.39
7 -3 -3 54.99 10
7 -3 -3 71.39 6.5
-7 3 3 76.39 6.1
7 3 -3 59.09 6.1
5 -3 -3 118.09 10.4
5 -3 -3 124.89 12.2
5 3 -3 139.99 9.5
3 -3 -3 39.8 4.8
3 -3 -3 37.6 3.7
3 -3 -3 33.2 3.9
-3 3 3 26.8 3.8
1 -3 -3 658.43 44.1
1 -3 -3 655.23 44.5
-1 -3 3 688.23 44.5
-1 -3 -3 1611.54 100.09
1 -3 3 1491.35 100.49
1 -3 3 1462.05 99.89
3 -3 3 352.96 26.8
3 -3 3 378.56 28
-3 -3 -3 375.56 26.1
3 -3 3 364.76 26.8
3 3 3 373.36 26.6
3 3 3 397.36 29.9
-3 3 -3 418.76 26.7
5 -3 3 7.5 2.9
5 -3 3 4.8 8.2
5 3 3 4.9 2.3
-5 3 -3 8.8 2.4
-7 -3 -3 285.37 20.5
-7 -3 -3 277.27 19.1
-7 3 -3 271.27 19
-9 -3 -3 196.98 14.8
9 -3 3 181.68 19.2
-9 3 -3 182.68 12.7
-9 3 -3 190.58 13.2
9 3 3 151.78 15.3
11 -3 3 28.7 5.3
11 3 3 20.9 5.1
13 -3 3 36.2 4.8
13 3 3 35 5.1
18 -4 -3 29.9 3.4
-18 4 3 33 3.2
18 4 -3 33.4 3.8
-16 -4 3 115.09 8.2
16 -4 -3 97.99 9
-16 4 3 107.89 8.4
-14 -4 3 20.7 3
14 -4 -3 21.5 6.1
-14 4 3 13.9 3
14 4 -3 7.6 3.6
-14 4 3 12.1 2.9
14 4 -3 17.7 6
-12 -4 3 54.69 5.6
12 -4 -3 62.69 8.5
-12 4 3 54.09 5.8
12 4 -3 60.19 8.7
-12 4 3 53.39 5.4
-8 -4 3 93.19 12.6
8 -4 -3 83.09 14.6
8 -4 -3 114.19 9
8 4 -3 103.79 8.9
-8 4 3 91.59 8.1
4 -4 -3 91.79 6.9
4 -4 -3 75.59 8.3
2 -4 -3 4792.92 311.17
2 -4 3 236.98 17.9
2 -4 3 219.28 16.8
2 -4 3 238.68 16.8
-2 4 -3 228.98 16.5
2 4 3 221.88 16.5
4 -4 3 784.82 53.79
4 -4 3 698.53 52.09
4 -4 3 800.02 52.49
-4 4 -3 767.42 51.59
4 4 3 777.12 51.99
6 -4 3 37.8 9.2
6 -4 3 42.7 12.5
6 -4 3 51.39 5.9
-6 -4 -3 46.2 5.7
6 4 3 53.39 5.8
6 4 3 40.2 6.4
-8 -4 -3 230.68 16.7
8 -4 3 189.48 19.1
10 -4 3 11.3 4.5
10 4 3 17.1 4.9
10 4 3 14.5 5.8
12 -4 3 17 3.6
12 4 3 15.9 4.1
17 -5 -3 63.99 6
-17 5 3 72.59 5.7
-15 -5 3 208.68 14.4
-15 5 3 215.98 14.6
15 5 -3 169.28 15.6
-15 5 3 204.08 14.5
13 -5 -3 86.69 8.6
-13 -5 3 77.59 7.1
13 5 -3 91.49 9.4
-13 5 3 82.79 7.2
-13 5 3 78.99 7.5
-11 -5 3 95.49 8.9
11 -5 -3 94.39 10.1
-11 5 3 98.09 8
11 5 -3 84.69 10.1
-11 5 3 103.59 7.7
9 5 -3 149.49 12.4
-9 5 3 141.59 11.3
7 -5 -3 14 2.8
7 -5 -3 8.8 3.3
-7 5 3 16.3 2.9
7 5 -3 11.8 2.5
-5 -5 3 121.49 11.4
5 -5 -3 149.19 11.1
3 -5 -3 824.12 54.79
3 -5 -3 812.62 54.29
1 -5 -3 678.33 44.1
-1 -5 3 623.94 43.9
1 -5 -3 676.53 43.7
1 -5 3 669.83 45.9
1 -5 3 729.23 46.6
-1 -5 -3 660.03 45.4
1 -5 3 725.83 45.9
-1 -5 -3 640.74 45.7
3 -5 3 702.13 46.8
3 -5 3 698.83 47.8
3 -5 3 638.54 46.7
3 5 3 705.93 46.5
5 -5 3 446.56 34.1
5 -5 3 402.96 31.2
5 -5 3 426.36 31.4
5 5 3 452.15 31.1
7 -5 3 388.36 30.2
7 5 3 471.25 30.5
-9 -5 -3 154.58 12.5
-9 5 -3 157.08 10.8
9 5 3 122.19 13.2
-9 5 -3 156.58 11.1
11 -5 3 35.2 5.5
11 5 3 39 6.4
13 -5 3 57.09 5.9
13 5 3 61.79 6.9
-18 6 3 70.89 6
18 6 -3 56.59 5.4
16 -6 -3 189.68 14.4
-16 -6 3 185.98 13.5
16 6 -3 204.78 15
-16 6 3 196.58 13.8
-14 -6 3 107.79 8.9
14 -6 -3 110.29 10.1
-14 6 3 113.39 9.4
-14 6 3 118.19 9
14 6 -3 114.59 10.8
-12 -6 3 344.77 23.8
12 -6 -3 358.66 24.8
-12 6 3 317.87 23.9
-12 6 3 359.86 23.7
10 -6 -3 14.6 3.7
10 -6 -3 4.7 4
10 -6 -3 12.5 10.4
10 -6 -3 11.6 3.2
-10 6 3 10.3 2.5
10 6 -3 9.6 3.2
-10 6 3 8 2
-10 6 3 6.1 1.9
6 -6 -3 20.5 4.2
-6 -6 3 13.8 4.1
6 -6 -3 19.3 5.4
-6 -6 3 14.5 2.6
-6 6 3 12.8 3.2
-4 -6 3 2853.71 186.68
2 -6 -3 33.2 3.3
2 -6 -3 31.6 4.1
2 -6 -3 29.7 3.2
-2 6 3 28.5 3.5
2 6 -3 35 3
0 -6 3 311.47 21.7
0 -6 -3 330.87 20.9
0 -6 3 274.37 21.2
0 -6 -3 318.47 21.3
0 -6 3 309.87 21.1
0 6 -3 290.67 21
2 -6 3 109.19 9.3
2 -6 3 119.69 10.2
2 -6 3 121.99 9.2
-2 6 -3 95.09 8.8
2 6 3 107.29 8.7
4 -6 3 439.76 31.4
4 -6 3 405.16 32.4
4 -6 3 455.15 32.8
4 6 3 459.25 31.1
6 -6 3 533.25 37.8
6 -6 3 544.65 41.3
-6 -6 -3 482.75 35.4
6 6 3 520.15 35.5
-6 6 -3 508.45 34.3
8 -6 3 32.6 5.4
8 6 3 38.9 7.4
10 -6 3 1.8 4.4
-10 -6 -3 2.2 2.6
-10 6 -3 1.6 1.4
10 6 3 -3.4 4.1
12 -6 3 30.4 4.4
12 6 3 22.2 4.5
17 -7 -3 45.3 5.1
17 7 -3 50.19 5.1
-17 7 3 45.8 4.3
-15 -7 3 387.16 26.8
15 -7 -3 378.16 27.6
-15 7 3 376.26 27.1
-15 7 3 410.46 27
15 7 -3 437.86 28.6
-13 -7 3 341.07 23.3
13 -7 -3 319.97 24.1
-13 7 3 352.06 23.7
-13 7 3 359.76 23.3
13 7 -3 311.07 24.8
-11 -7 3 155.78 12
11 -7 -3 141.89 23.2
-11 7 3 167.38 12.3
-11 7 3 178.28 11.9
11 7 -3 152.58 13.4
-9 -7 3 496.95 34.9
-9 7 3 476.45 33.8
9 7 -3 501.95 34.9
-7 -7 3 179.08 13.2
-7 -7 3 178.78 14.2
-7 7 3 193.68 14.1
-5 -7 3 11.4 3.4
5 -7 -3 10.3 3.6
5 -7 -3 8.5 2.3
-5 -7 3 12.7 2.2
-5 7 3 15.5 3.5
5 7 -3 9.6 2.2
3 -7 -3 73.39 7.2
3 -7 -3 81.89 6.4
-3 -7 3 67.39 7.8
3 7 -3 70.49 6.2
1 -7 -3 566.04 42.2
1 -7 -3 706.73 43.4
1 -7 3 392.66 27.9
-1 -7 -3 442.76 26.9
1 -7 3 389.56 27.2
-1 7 -3 381.86 27.1
1 7 3 371.96 27.8
3 -7 3 1349.36 91.19
3 -7 3 1340.77 89.49
3 -7 3 1355.36 90.49
-5 -7 -3 456.95 30.3
5 -7 3 423.46 30.1
5 -7 3 398.96 31.6
5 -7 3 413.76 31.6
5 7 3 436.96 31.2
-5 7 -3 452.35 29
-5 7 -3 453.85 30.6
7 -7 3 93.49 14.5
7 -7 3 91.09 18.1
7 -7 3 117.09 10.5
7 7 3 117.29 11.5
-9 -7 -3 149.79 12.7
9 7 3 129.79 13.6
-9 7 -3 158.58 11.4
-9 7 -3 174.58 11.2
-11 7 -3 85.09 6.5
-11 7 -3 74.99 6
13 -7 3 41.8 4.7
13 7 3 50.09 6.1
-18 8 3 24.2 2.7
16 -8 -3 110.39 9.1
-16 8 3 104.59 8.6
16 8 -3 126.79 9.8
-14 -8 3 11.7 2.4
14 -8 -3 6.7 2.8
14 8 -3 9.6 3.8
-14 8 3 9.7 2.3
14 8 -3 11.3 4.9
-14 8 3 8.6 2.6
12 -8 -3 -2.1 18.2
12 -8 -3 41.5 7.2
-12 -8 3 35.5 4.2
12 8 -3 25.4 5.2
-12 8 3 41.6 4.3
12 8 -3 31.7 6.8
-12 8 3 34.8 4.6
10 -8 -3 33.1 7.5
10 -8 -3 22.9 11.6
10 8 -3 42.5 6.3
-10 8 3 47.4 5.5
8 -8 -3 148.99 12.2
-8 -8 3 140.69 10.7
-8 8 3 147.59 11.7
-6 -8 3 806.52 53.39
-6 -8 3 788.82 52.89
-6 8 3 814.92 54.19
4 -8 -3 29.1 4.4
4 -8 -3 24.7 4.7
4 -8 -3 32.4 3.7
4 8 -3 34.2 2.9
0 -8 -3 282.77 19
0 -8 3 289.27 19.3
0 -8 -3 280.07 19.5
0 -8 3 295.37 20
0 8 -3 240.98 19.1
2 -8 3 59.29 5.9
2 -8 3 56.99 7.3
4 -8 3 258.17 20.6
4 -8 3 267.87 20.4
4 -8 3 287.87 22.1
-4 8 -3 239.88 19.5
4 8 3 298.07 20.1
6 -8 3 100.59 10.7
6 -8 3 90.59 8.9
-6 -8 -3 100.09 8.8
6 -8 3 91.69 16.2
-6 8 -3 99.59 7.3
6 8 3 101.69 9.8
-6 8 -3 87.09 8.7
-8 -8 -3 337.37 23.8
8 8 3 296.37 24
-8 8 -3 341.77 22.4
-10 -8 -3 59.89 7.3
-10 8 -3 65.89 5.6
-10 8 -3 57.89 5.1
12 -8 3 14.9 3.2
12 8 3 7.3 3.5
17 -9 -3 19.5 3
17 9 -3 16.3 2.8
-15 9 3 96.09 7.7
-15 9 3 92.49 8
-13 -9 3 21.8 3.2
13 9 -3 31.3 6.5
-13 9 3 16.9 3.2
-13 9 3 20.7 3.1
11 -9 -3 12.9 6.3
11 -9 -3 20.1 3.7
11 -9 -3 10.2 12.8
11 9 -3 13.9 4.2
11 9 -3 16.7 4
-9 -9 3 206.98 15.5
-9 -9 3 185.58 13.7
-9 9 3 178.88 14.6
-7 -9 3 444.96 29.8
-7 -9 3 444.46 30.3
-7 9 3 446.16 31.1
-5 -9 3 65.79 6.4
5 -9 -3 72.59 6.6
5 -9 -3 67.79 7.7
-5 -9 3 66.79 5.3
-5 9 3 48.8 8.4
3 -9 -3 974.1 66.69
3 9 -3 1032.1 67.69
-1 -9 3 44.9 5.1
-1 -9 3 39.5 6.8
-1 -9 3 49.5 4.3
-1 9 3 48.8 4.5
1 -9 3 269.77 21.3
1 -9 3 322.47 21.4
1 -9 3 322.37 22.1
1 9 3 297.37 20.8
3 -9 3 430.66 29.6
3 -9 3 425.76 30.8
3 -9 3 377.36 29.6
3 9 3 438.26 29.1
-5 -9 -3 520.55 35.4
5 -9 3 487.15 35
5 -9 3 533.65 39
5 -9 3 543.35 36.9
-5 9 -3 485.65 35.4
-5 9 -3 498.75 34
7 -9 3 527.95 41.9
7 9 3 593.04 41
-9 -9 -3 71.49 7.6
-9 9 -3 68.59 6.2
-9 9 -3 81.09 6
11 -9 3 53.39 6.2
11 9 3 33.5 6.1
13 -9 3 7 2
13 9 3 9.7 3.2
16 -10 -3 36.8 4.5
-16 10 3 45.7 4.2
-16 10 3 35.5 5.3
16 10 -3 47 7.2
14 -10 -3 18.5 3.6
-14 -10 3 23.2 3
14 10 -3 18.6 4
14 10 -3 16.1 4.9
-14 10 3 16.9 3.2
-14 10 3 14.7 2.9
12 -10 -3 525.45 62.29
-12 -10 3 515.85 36.3
-12 10 3 566.94 36.8
12 10 -3 495.95 37.7
-12 10 3 586.14 36.3
10 -10 -3 24 5.8
10 10 -3 28.6 5.1
-8 -10 3 2161.98 148.19
-8 -10 3 2189.68 148.69
8 -10 -3 2488.85 150.48
-6 -10 3 38 3.1
6 -10 -3 26.2 4.8
-6 -10 3 33.5 4.1
-6 10 3 34.2 6
6 10 -3 27.3 3.2
-4 -10 3 1614.84 105.69
2 -10 -3 268.67 18.8
2 -10 -3 262.17 19.3
-2 10 3 288.27 19.5
0 -10 3 4555.74 296.27
2 -10 3 24.6 4
2 -10 3 19.5 4.7
2 -10 3 24.9 4.1
2 10 3 25.1 3.2
4 -10 3 694.13 49.9
4 -10 3 698.83 51.29
-4 10 -3 746.83 49.4
4 10 3 756.92 49.4
6 -10 3 76.09 14
6 -10 3 83.69 10.3
-6 -10 -3 97.29 8.5
-6 10 -3 90.39 8.8
-6 10 -3 101.29 7.2
6 10 3 88.99 9.4
-8 -10 -3 46.6 6.3
8 -10 3 22.7 18.2
-8 10 -3 49.3 4.7
-8 10 -3 53.69 4.6
-10 -10 -3 22.5 4
-10 10 -3 30.8 3.2
-10 10 -3 24.7 3.4
12 -10 3 96.29 8.6
-12 10 -3 101.69 7.3
-12 10 -3 110.39 7.6
17 11 -3 145.49 11.5
-17 11 3 132.79 9.7
15 -11 -3 172.88 13
-15 11 3 169.68 12.8
-15 11 3 171.38 12.5
15 11 -3 181.18 13.8
13 -11 -3 66.09 23.3
-13 -11 3 91.39 7.8
-13 11 3 91.99 8.3
13 11 -3 99.19 10.8
13 11 -3 118.39 10
-13 11 3 101.79 8
11 -11 -3 88.19 11.8
11 -11 -3 86.99 16.6
-11 -11 3 87.19 7.3
11 11 -3 92.59 9.3
-11 11 3 83.89 7.6
-11 11 3 88.19 7.1
-9 11 3 468.05 32.8
-9 11 3 502.05 32.4
-9 11 3 488.45 34.1
7 -11 -3 99.69 12.6
7 -11 -3 109.89 10.6
7 11 -3 112.79 9
-5 -11 3 25.3 3.2
5 -11 -3 30.4 4.2
5 11 -3 17.3 3.2
-5 11 3 16.8 4.3
-3 -11 3 51.79 6.5
3 -11 -3 64.89 6.4
-3 -11 3 58.49 5.1
3 -11 -3 66.59 5.5
-1 -11 3 250.77 17.1
-1 -11 3 222.98 17.4
-1 -11 3 256.47 18
-1 -11 3 234.58 18.3
-1 11 3 242.08 17.2
1 -11 3 527.55 34.7
1 -11 3 526.95 33.9
-1 11 -3 432.66 33.5
3 -11 3 1090.69 74.79
3 -11 3 1107.09 74.69
-5 -11 -3 768.52 49.8
5 -11 3 660.43 51.19
5 -11 3 665.53 52.99
-5 11 -3 768.12 50.59
5 11 3 772.22 50.79
-5 11 -3 770.12 48.6
7 -11 3 128.79 21.9
-7 -11 -3 124.69 11.9
7 -11 3 137.99 14.6
7 11 3 148.49 13
-7 11 -3 125.19 10.1
9 -11 3 6.4 3.3
-9 -11 -3 19.8 4
9 -11 3 9.5 27.3
-9 11 -3 13.9 2.3
9 11 3 11.2 4.2
11 -11 3 146.09 12.6
-11 11 -3 174.78 11.5
-11 11 -3 169.08 11.8
13 -11 3 12 2
13 11 3 11.9 2.7
16 -12 -3 83.39 6.8
16 12 -3 78.89 7
14 -12 -3 78.69 9.1
-14 12 3 72.49 6.7
14 12 -3 65.39 7.4
-14 12 3 65.49 8.2
12 -12 -3 12.8 6.8
12 -12 -3 1.4 14.3
12 12 -3 10 3.6
-12 12 3 15 2.7
-12 12 3 13.4 2.9
10 -12 -3 16.2 9.8
-10 -12 3 14.5 2.5
10 -12 -3 14.3 5.4
10 12 -3 7.8 2.9
-10 12 3 10.3 3.2
-10 12 3 11.8 2.7
-10 12 3 9.1 2
8 -12 -3 154.18 16.5
8 -12 -3 146.29 13.7
8 12 -3 144.79 12.1
6 12 -3 515.25 34.5
-4 -12 3 112.49 8.4
-4 -12 3 112.19 8
-2 -12 3 77.79 6.7
-2 -12 3 80.59 8.3
2 12 -3 91.29 6.6
0 -12 3 469.05 32.6
0 -12 3 454.55 31.9
0 12 3 481.65 31.9
2 -12 3 30.8 5.4
-2 12 -3 25.7 3.8
2 12 3 19.3 3
4 -12 3 306.47 20.4
-4 -12 -3 234.88 18.3
-4 12 -3 243.38 17.3
-4 12 -3 246.68 19
6 -12 3 24.7 4.6
-6 -12 -3 29.8 4.7
6 -12 3 38.7 7.8
6 -12 3 35.4 10.4
-6 12 -3 31.6 3.3
6 12 3 36.1 5.5
6 12 3 43.1 5.9
-6 12 -3 28.8 5.1
8 -12 3 171.68 29.7
8 -12 3 198.28 23.3
8 12 3 200.38 17.2
-10 -12 -3 6.1 2.6
10 -12 3 1.9 2.5
-10 12 -3 6.6 1.6
-10 12 -3 5.5 1.6
10 12 3 1.8 3.3
12 -12 3 3.2 1.8
-12 12 -3 6.3 1.5
12 12 3 1.3 2.7
-12 12 -3 6 1.2
-17 13 3 5.2 1.4
-17 13 3 4.7 1.2
-15 13 3 84.29 7.3
-15 13 3 88.09 6.9
13 -13 -3 127.89 9.9
13 -13 -3 92.69 33.1
-13 13 3 120.79 8.9
-13 13 3 111.89 9.3
13 13 -3 98.59 10
-11 -13 3 74.79 6.1
11 -13 -3 61.89 10.9
-11 13 3 67.99 5.9
-11 13 3 65.99 7.8
-11 13 3 68.09 6.5
9 -13 -3 20.3 9.1
9 -13 -3 28.4 7.2
9 -13 -3 38.8 4.6
-9 13 3 29.6 4.2
-9 13 3 34.4 5.4
-9 13 3 28.2 4.2
7 -13 -3 428.56 31.7
7 -13 -3 415.66 30
7 13 -3 389.86 28.4
5 -13 -3 2 2.1
5 13 -3 2.6 1.5
-5 13 3 1.9 3.4
5 13 -3 2 0.9
-3 -13 3 209.78 15.1
3 -13 -3 206.28 15
3 -13 -3 208.28 15.7
-1 -13 3 1556.14 103.89
-1 -13 3 1610.44 104.59
3 -13 3 83.49 10.5
3 -13 3 84.89 8.6
3 13 3 90.49 7.6
5 -13 3 425.26 34.4
5 -13 3 407.76 36.4
-5 -13 -3 500.85 32.9
5 13 3 499.55 33.8
-5 13 -3 487.65 33.8
-5 13 -3 495.45 31.6
-7 -13 -3 357.86 24.6
-7 13 -3 320.27 25.5
7 13 3 341.37 26.3
-7 13 -3 344.67 23.3
-9 -13 -3 86.49 8.3
-9 13 -3 88.69 7.2
-11 -13 -3 78.49 7.2
11 -13 3 79.79 7.3
-11 13 -3 83.99 6.6
-11 13 -3 89.59 6.4
-16 14 3 12.8 2.2
-16 14 3 10.9 2
-14 14 3 101.99 8.4
-14 14 3 111.69 8.1
14 14 -3 90.39 8.7
12 -14 -3 826.22 63.89
-12 -14 3 938.61 58.69
10 -14 -3 66.69 6.4
-10 -14 3 62.99 5.3
-10 14 3 48.8 5.6
-10 14 3 61.39 7.3
-10 14 3 56.19 5.1
8 -14 -3 2993.5 199.28
6 -14 -3 6.5 4.3
6 -14 -3 7.1 2.9
-6 14 3 10.3 3.7
6 14 -3 9 1.9
4 -14 -3 1131.49 79.19
4 14 -3 1248.38 78.29
-2 -14 3 342.07 23.6
-2 -14 3 333.37 22.8
2 14 -3 320.97 23.3
0 -14 3 8320.37 597.34
0 -14 3 9840.71 599.84
0 -14 3 9409.76 597.24
0 -14 -3 9255.37 596.14
2 -14 3 76.49 9.3
2 -14 3 74.09 7.7
-2 14 -3 76.89 7.3
-4 -14 -3 909.51 57.79
4 -14 3 819.42 60.69
4 -14 3 852.91 59.39
-6 -14 -3 280.27 21.4
6 14 3 317.67 23.1
-6 14 -3 290.77 20.3
-6 14 -3 279.67 22.5
6 14 3 330.17 24.4
8 -14 3 7.7 20.1
8 -14 3 12.2 3.5
8 -14 3 12.1 5.3
8 14 3 19.8 4.6
8 14 3 13.9 4
10 -14 3 35.1 5.3
-10 -14 -3 44.5 5.4
-10 14 -3 51.49 4.2
-10 14 -3 47.7 4.5
12 -14 3 61.39 4.8
-12 14 -3 50.29 4.3
-12 14 -3 49.6 4
-17 15 3 38.8 3.3
-17 15 3 36.5 3.2
-15 15 3 2.1 1.6
-15 15 3 2.8 1.8
13 -15 -3 11.5 17.8
13 -15 -3 15.5 6.2
13 15 -3 3.9 2.3
-13 15 3 6 2.2
-13 15 3 8.6 2.2
-11 15 3 198.38 13.7
-11 15 3 186.68 14.3
-11 15 3 195.18 16.3
-9 15 3 285.37 19.2
-9 15 3 296.77 21.7
-9 15 3 265.27 19.7
7 -15 -3 42.3 7.8
7 -15 -3 48.6 6.7
7 15 -3 41.7 4.9
-7 15 3 58.39 6.9
5 -15 -3 49.99 5.3
5 -15 -3 48.8 6.8
-5 15 3 44.8 7.6
5 15 -3 44.9 4.7
3 -15 -3 65.59 6.7
3 15 -3 75.89 5.8
-1 -15 3 1596.94 98.59
-1 -15 3 1447.26 97.79
-1 -15 3 1420.36 98.69
1 -15 -3 1494.15 97.79
1 -15 3 723.83 49.2
1 -15 3 722.03 50.09
-3 -15 -3 322.97 22.9
3 -15 3 305.67 24.1
3 -15 3 303.67 25.5
-3 15 -3 353.86 23.9
-5 -15 -3 286.97 19.9
5 -15 3 218.58 24.5
-5 15 -3 283.47 18.6
5 15 3 269.47 20.6
-5 15 -3 277.37 21
7 -15 3 158.78 23.8
-7 -15 -3 192.98 14.8
7 15 3 211.78 16.7
-7 15 -3 191.08 13.6
-7 15 -3 178.18 16.4
9 -15 3 4.8 2.6
-9 -15 -3 9.4 2.9
9 -15 3 -2.4 19.2
9 15 3 0.7 3
11 -15 3 128.79 9.5
-11 15 -3 123.79 9.4
-11 15 -3 131.19 9.3
-16 16 3 51.79 4.7
-16 16 3 54.89 4.5
-14 16 3 50.19 5.2
-14 16 3 56.89 4.9
12 -16 -3 44.6 15.4
12 -16 -3 58.59 10.5
-12 16 3 61.09 6.1
-12 16 3 66.29 5.6
10 -16 -3 198.28 19.7
10 -16 -3 186.58 23.4
-10 16 3 227.28 15.1
-10 16 3 226.88 17.8
-10 16 3 221.48 15.8
8 -16 -3 115.29 12.5
8 -16 -3 123.99 15.1
-8 16 3 135.89 12
6 -16 -3 463.45 34.8
6 -16 -3 454.15 33.6
-6 16 3 521.85 34.4
6 16 -3 479.05 32.3
4 -16 -3 192.08 16.4
4 16 -3 244.18 15.7
-2 -16 3 325.77 22.4
-2 -16 3 322.77 22
2 -16 -3 316.27 22.7
-2 -16 3 328.87 22.8
2 -16 -3 313.67 22.1
-2 -16 3 333.87 21.9
2 16 -3 317.87 22.3
0 -16 3 203.58 15.4
0 -16 3 194.38 15.3
0 -16 -3 209.38 14.1
0 -16 3 205.88 16.6
0 16 3 205.28 15.4
2 -16 3 109.29 12.3
-2 -16 -3 108.09 9.5
2 -16 3 120.29 10.7
-2 16 -3 124.19 10.2
-4 -16 -3 74.99 7.3
-4 16 -3 75.89 6
-4 16 -3 79.89 8.3
-6 -16 -3 9.3 2.9
6 -16 3 1.9 4.4
6 -16 3 1.8 8.8
6 -16 3 4.5 4.5
-6 16 -3 7.2 3.3
-6 16 -3 3.9 1.6
6 16 3 2.4 2.4
8 -16 3 1.1 3.9
-8 -16 -3 2.6 2.4
8 -16 3 1.8 2.3
8 -16 3 4.9 14.2
-8 16 -3 2.7 1.6
8 16 3 3.2 2.9
10 -16 3 13.4 2.6
-10 -16 -3 14.4 3
-10 16 -3 16.4 2.6
-10 16 -3 15.8 2.2
-12 16 -3 11.9 1.7
-12 16 -3 14.1 1.9
-15 17 3 77.79 6.5
-15 17 3 77.39 6.1
13 -17 -3 37.1 8.1
13 -17 -3 23.3 17.3
11 -17 -3 255.37 29.1
11 -17 -3 263.17 23.7
-11 17 3 277.07 21.4
-11 17 3 268.97 19.2
-11 17 3 274.97 18.6
-9 -17 3 156.98 10.7
-9 17 3 134.29 12.5
-9 17 3 140.59 10.7
-9 17 3 123.29 9.9
7 -17 -3 124.89 11
-7 17 3 102.59 7.9
-7 17 3 106.29 8.6
5 -17 -3 11.2 3.7
5 -17 -3 8.8 2.5
-5 17 3 21.4 4.8
5 17 -3 11.4 2.2
5 17 -3 12.3 1.8
3 -17 -3 2.5 2.1
3 -17 -3 2.8 1.4
3 17 -3 3.3 1.3
3 17 -3 4.8 1.5
-3 17 3 -1.2 2.5
-1 -17 3 997.2 63.49
-1 -17 3 899.11 63.29
-1 -17 3 898.71 63.99
-1 -17 3 1032.8 64.39
1 -17 3 347.37 26.4
1 -17 3 362.66 25.2
-1 17 -3 324.27 24.5
-3 -17 -3 293.67 21.5
3 -17 3 281.47 23.1
3 -17 3 273.87 24.9
-3 17 -3 330.57 21.8
-3 17 -3 317.17 22.6
-5 -17 -3 146.89 11.7
-5 17 -3 137.49 10.3
-5 17 -3 142.19 12.9
7 -17 3 117.19 9.9
-7 -17 -3 122.59 10.5
-7 17 -3 123.19 9.3
-7 17 -3 125.19 12.1
-9 -17 -3 54.49 6.3
-9 17 -3 61.69 4.9
-9 17 -3 56.49 5.2
-11 -17 -3 64.49 6.1
-11 17 -3 70.89 5.3
-11 17 -3 74.39 5.7
-16 18 3 13 1.9
-16 18 3 15.5 2.2
-14 18 3 4.7 1.8
12 -18 -3 345.47 31
-12 18 3 410.36 26.5
-12 18 3 401.86 29.5
-12 18 3 396.96 27
10 -18 -3 45.7 9
10 -18 -3 39.6 12.1
-10 18 3 47.9 6.9
-10 18 3 43.5 5
-10 18 3 43.2 4.2
8 -18 -3 1663.13 111.79
-8 18 3 1565.74 106.99
-8 18 3 1798.72 109.39
-8 18 3 1517.35 106.29
6 -18 -3 7.8 2.9
6 -18 -3 7.7 4.4
6 18 -3 6.3 2.1
6 18 -3 6.8 1.7
4 -18 -3 437.76 29.7
4 -18 -3 424.16 28.9
-4 18 3 399.46 30.6
-2 -18 3 22.3 2.2
-2 -18 3 24.5 3.1
-2 18 3 15.2 3.8
0 -18 3 2350.56 163.28
0 -18 3 2710.43 163.78
0 -18 -3 2184.28 163.28
0 -18 3 2683.53 162.68
-2 -18 -3 33 4.7
2 -18 3 49.3 8.4
2 -18 3 42.6 6.3
-2 18 -3 31.3 4.9
-4 -18 -3 202.38 15.4
-4 18 -3 203.28 16.6
-4 18 -3 201.18 14.1
6 -18 3 173.58 12.5
-6 -18 -3 156.18 13
-6 18 -3 159.28 11.8
-8 -18 -3 2.2 2.9
8 -18 3 4.3 12.8
8 -18 3 2.6 1.8
8 -18 3 2.1 4
-8 18 -3 2.1 3.3
-8 18 -3 3.2 2
8 18 3 -0.5 2.1
-10 -18 -3 55.49 5.7
-10 18 -3 55.29 4.9
-10 18 -3 54.89 4.5
-15 19 3 18.9 2.5
-15 19 3 21.9 3.3
13 -19 -3 -8.1 20.8
11 -19 -3 194.18 19.4
11 -19 -3 177.78 25.7
-11 19 3 217.18 15.4
-11 19 3 227.58 17.9
-11 19 3 210.38 14.7
9 -19 -3 239.98 20.5
-9 -19 3 213.08 16.9
9 -19 -3 230.48 23.9
-9 19 3 261.77 19.3
-9 19 3 228.18 16
-9 19 3 236.18 16.9
7 -19 -3 16.5 6.1
-7 19 3 19 2.5
-7 19 3 17.1 4.2
-7 19 3 12.4 2.7
5 -19 -3 166.98 11.9
5 19 -3 143.39 10.8
5 19 -3 137.69 10.5
3 -19 -3 21.6 4.9
3 -19 -3 29.3 3.4
3 -19 -3 32.5 4.7
3 19 -3 31.8 3.5
1 -19 -3 986.5 59.99
-1 -19 3 872.71 60.49
1 -19 -3 984.4 59.79
1 19 -3 807.92 60.99
1 -19 3 200.28 15.1
-1 -19 -3 171.38 14.1
1 -19 3 181.68 16.7
-1 19 -3 175.28 14.3
-3 -19 -3 229.18 16.9
-3 19 -3 228.78 17.9
-3 19 -3 218.28 15.5
-5 -19 -3 87.09 8.4
5 19 3 103.89 9.6
-5 19 -3 87.59 7.1
-5 19 -3 92.29 10
7 -19 3 95.09 11.6
7 -19 3 104.29 17
-9 -19 -3 4.2 2.4
-9 19 -3 4.9 1.4
-9 19 -3 4.8 1.7
-11 -19 -3 29.5 3.7
-11 19 -3 35.2 3.3
-11 19 -3 32.5 2.8
-16 20 3 83.89 6.4
-16 20 3 82.79 6.1
14 -20 -3 0.8 3.5
-14 20 3 3.2 1.5
-14 20 3 4.8 1.8
12 -20 -3 33.6 14
12 -20 -3 20.7 7.8
-12 20 3 41 6.3
-12 20 3 38.1 6.5
-12 20 3 38.2 4.9
10 -20 -3 431.36 36.4
10 -20 -3 428.76 32.8
-10 20 3 388.26 27.9
-10 20 3 360.56 27.1
-10 20 3 470.45 35
8 -20 -3 14.1 4.8
-8 -20 3 19.4 3.5
8 -20 -3 6.6 7.2
-8 20 3 13.1 2.1
-8 20 3 13.6 2.9
-8 20 3 16.4 4.4
6 -20 -3 497.55 33.6
6 -20 -3 517.75 35.1
-6 -20 3 467.05 33.2
-6 20 3 489.95 32.7
6 20 -3 429.16 32.9
4 -20 -3 60.79 6.8
4 -20 -3 61.59 5.7
4 -20 -3 54.29 6.6
-4 20 3 49.8 9
4 20 -3 70.49 5.3
2 -20 -3 1099.09 68.69
2 -20 -3 1103.79 68.29
2 20 -3 917.11 68.99
0 -20 -3 6.4 2.2
0 -20 3 7 2.7
0 -20 3 6.5 3.9
0 20 -3 6.7 2.5
-2 -20 -3 84.09 7.7
-2 20 -3 76.99 8.3
-4 -20 -3 92.09 10.2
-4 20 -3 84.59 9.3
-4 20 -3 85.59 6.7
4 20 3 81.89 8.4
-6 -20 -3 5.9 2.8
6 -20 3 -6.3 9.2
6 -20 3 0.2 3.5
-6 20 -3 6 1.8
6 20 3 2.1 2.4
-6 20 -3 6.5 3.6
-8 -20 -3 53.19 6.1
8 -20 3 49.1 21.5
-8 20 -3 56.39 5.1
-10 -20 -3 6.4 2.2
-10 20 -3 6.6 1.7
-10 20 -3 7.7 2.4
-15 21 3 162.48 11.2
-15 21 3 157.98 11.4
-13 21 3 15.5 2.2
-13 21 3 12.1 2.4
-11 21 3 175.28 13.1
-11 21 3 185.68 15.6
-11 21 3 168.98 12.4
-9 21 3 45.3 4.2
-7 -21 3 24.2 4
7 -21 -3 9.9 6
-7 21 3 18.3 2.6
-7 21 3 23.1 5
-7 21 3 22 3.5
5 -21 -3 92.49 8.8
-5 -21 3 106.99 9.1
5 -21 -3 87.79 9.4
5 21 -3 96.19 7.6
3 -21 -3 26.3 3
3 -21 -3 23.8 4.2
3 -21 -3 28.5 4.6
-3 -21 3 26.9 4.9
-3 21 3 14.6 5.3
3 21 -3 26.5 3.7
1 -21 -3 128.49 10.9
1 21 -3 144.39 11.3
1 -21 3 3.2 2.8
1 -21 3 -0.3 6
1 -21 3 -7.4 10.5
-3 -21 -3 383.76 26.1
3 21 3 345.27 26.2
-3 21 -3 362.26 27.2
-3 21 -3 364.26 24.6
5 -21 3 16.7 7.6
-5 -21 -3 36.1 5.2
5 21 3 32.9 5.3
-5 21 -3 40.4 6.7
-5 21 -3 33.7 3.6
7 -21 3 7 10.6
7 21 3 9.8 3.7
-7 21 -3 5.2 3.4
-9 -21 -3 24.1 3.9
-9 21 -3 21.9 3
-9 21 -3 21.2 2.6
-11 21 -3 41.2 3.3
-11 21 -3 41.2 3.6
14 -22 -3 38.8 4.5
-14 22 3 35.1 4
-14 22 3 34.1 3.4
12 -22 -3 218.58 38.4
-12 22 3 209.38 15
-12 22 3 202.98 14.4
10 -22 -3 19.2 17
10 -22 -3 31.7 7.5
-10 22 3 20.7 2.9
-10 22 3 25 5.3
-10 22 3 21.6 3.4
-8 -22 3 689.43 45.1
8 -22 -3 620.94 47
8 -22 -3 605.94 48.9
-8 22 3 742.93 46.9
-6 -22 3 30.9 5.3
-6 22 3 44.1 3.6
-4 -22 3 1469.45 102.09
4 -22 -3 1407.06 101.39
4 -22 -3 1686.23 101.69
-4 22 3 1589.24 103.39
-2 -22 3 116.29 10.8
2 -22 -3 110.89 9.9
2 22 -3 135.89 10.2
0 -22 3 38 6.5
0 -22 3 38.3 4.2
-2 -22 -3 323.67 22.7
2 22 3 305.77 23.1
-2 22 -3 312.27 21.4
-2 22 -3 316.37 23.9
-4 -22 -3 81.69 8
-4 22 -3 81.59 6.6
-6 -22 -3 239.08 18.2
-6 22 -3 251.17 17.2
-6 22 -3 243.98 20.6
-8 -22 -3 27.6 4.4
-8 22 -3 29.2 3.1
-8 22 -3 28.4 3.5
-10 -22 -3 1.1 1.7
-10 22 -3 3.5 1.5
-10 22 -3 3.6 1.1
-15 23 3 152.88 11
-15 23 3 155.48 10.7
-13 23 3 8.6 1.6
-13 23 3 7.9 2
11 -23 -3 25.8 5.6
11 -23 -3 33.5 8.1
11 -23 -3 40 12.7
9 -23 -3 32.1 10.4
9 -23 -3 45.2 7.7
9 -23 -3 54.59 8.1
-9 23 3 48.5 5.3
-9 23 3 45.1 7.1
-9 23 3 42.5 4.1
7 -23 -3 75.19 11.5
-7 -23 3 91.49 8.3
7 -23 -3 68.89 9.6
7 -23 -3 80.49 8.8
-7 23 3 106.59 10.6
-7 23 3 85.99 6.6
-7 23 3 96.59 8
5 -23 -3 147.59 12.3
-5 -23 3 143.69 12
5 -23 -3 138.79 11
5 -23 -3 136.09 11.9
-5 23 3 145.09 11.2
-3 -23 3 147.59 13.1
-3 23 3 153.48 15
3 23 -3 167.48 12.1
-1 -23 3 22.1 4.7
-1 -23 -3 44.7 5.3
1 -23 3 39.1 5.3
1 -23 3 37.3 6.4
1 23 3 30 5.1
-1 23 -3 38.8 5.6
-1 23 -3 38.8 3.7
-3 -23 -3 227.18 16.7
-3 23 -3 224.68 18.4
3 23 3 186.68 16.8
-3 23 -3 237.58 15.8
-5 -23 -3 138.59 11.4
-5 23 -3 139.39 13.4
-5 23 -3 143.39 10.2
5 23 3 118.59 11.6
-7 -23 -3 196.48 15.5
-7 23 -3 216.98 14.8
-9 23 -3 57.99 4.5
-9 23 -3 52.79 4.9
14 -24 -3 84.09 7.4
-14 24 3 69.19 6
-14 24 3 69.89 5.5
12 -24 -3 14.6 3.8
-12 24 3 8.2 2.2
-12 24 3 5.8 1.6
10 -24 -3 24.2 5.8
10 -24 -3 23.8 10.5
-10 24 3 14.5 4.2
-10 24 3 17.9 3.3
-10 24 3 13.7 2.1
8 -24 -3 88.29 10.5
8 -24 -3 84.89 10.3
-8 -24 3 83.79 7.9
8 -24 -3 82.59 13.7
-8 24 3 90.59 7.9
-8 24 3 99.89 10.2
-8 24 3 74.69 6.4
6 -24 -3 799.22 55.39
-6 -24 3 884.71 55.89
6 -24 -3 811.42 56.59
6 -24 -3 798.52 56.39
-6 24 3 845.82 55.19
-6 24 3 806.32 54.09
4 -24 -3 57.69 4.8
4 -24 -3 49.1 6.2
4 -24 -3 61.09 6.2
-4 -24 3 51.69 6.8
-4 24 3 68.09 9.2
4 24 -3 46.6 4.8
-2 -24 3 441.26 33.8
2 -24 -3 512.45 33.2
0 -24 -3 78.79 7.7
0 24 -3 80.19 8.2
-2 -24 -3 53.89 6.3
2 -24 3 50.09 8.5
2 -24 3 53.39 6.8
-2 24 -3 58.09 4.8
-2 24 -3 54.19 7.1
4 -24 3 15.2 8.2
4 -24 3 16 4.8
-4 -24 -3 19.9 4.1
4 24 3 18.6 3.9
-4 24 -3 14.2 4.4
-4 24 -3 16.7 2.7
6 -24 3 26.4 5.6
6 -24 3 17.6 9.9
6 24 3 22.1 5.2
-8 -24 -3 44.6 5.2
-8 24 -3 47.5 4.1
-8 24 -3 48.3 4.5
-10 -24 -3 6.8 1.9
-10 24 -3 5.7 1.2
-10 24 -3 6.4 1.5
13 -25 -3 31.5 4.2
-13 25 3 27.3 3.3
-13 25 3 28.4 3.6
11 -25 -3 39.7 6.6
-11 25 3 37.2 3.5
-11 25 3 34.5 4.4
9 -25 -3 58.39 7.8
9 -25 -3 58.19 8.3
9 -25 -3 55.59 10.8
-9 25 3 38.3 4.1
-9 25 3 48.1 5.6
-9 25 3 48.3 7.3
7 -25 -3 193.38 16.1
-7 -25 3 185.18 14.7
7 -25 -3 179.18 17
-7 25 3 212.48 17.2
-7 25 3 209.98 14.7
-7 25 3 174.28 13.2
5 -25 -3 97.29 9.2
-5 -25 3 103.39 10.2
5 -25 -3 93.89 9.3
5 -25 -3 94.79 7.8
-3 -25 3 84.99 8.7
3 25 -3 72.29 6.8
-1 -25 3 51.89 8.4
1 25 -3 55.29 6.3
-1 -25 -3 19.7 3.6
-1 25 -3 21.4 4.8
1 25 3 16.7 3.9
3 -25 3 67.69 7.9
3 -25 3 62.69 10.4
5 -25 3 52.79 7.6
5 -25 3 61.79 11.6
-7 -25 -3 8.8 2.5
-7 25 -3 9.9 2
-9 -25 -3 5.3 2
-9 25 -3 7.3 1.4
-9 25 -3 8.6 1.8
14 -26 -3 13.3 2.5
-14 26 3 14.8 2.3
-14 26 3 15 1.8
-12 26 3 208.98 14.3
-12 26 3 188.98 13.6
10 -26 -3 31 6.1
10 -26 -3 40.2 6.4
10 -26 -3 22.2 10.1
-10 26 3 26.5 4
-10 26 3 25.1 3
8 -26 -3 244.88 20.4
8 -26 -3 251.07 19.8
8 -26 -3 252.87 22.6
-8 26 3 238.28 17.6
-8 26 3 289.37 21.5
-8 26 3 281.77 19
-6 -26 3 22.4 4.3
6 -26 -3 -2.3 16.1
4 -26 -3 464.25 32.2
-4 -26 3 456.05 32.7
-2 -26 3 19.6 4.8
2 -26 -3 17 3.5
2 26 -3 20.2 3.8
-2 26 3 15 5.5
0 -26 -3 1.2 2
0 26 -3 1.4 2.2
0 26 3 0.4 3.7
2 -26 3 14.6 4.9
-2 -26 -3 17.5 3.6
2 -26 3 9.4 6.6
2 -26 3 14.9 2.7
-2 26 -3 11.7 2.2
-2 26 -3 12.8 4.3
4 -26 3 60.99 7.7
4 -26 3 63.99 10.7
-4 -26 -3 78.19 7.4
-4 26 -3 68.19 9.1
-4 26 -3 73.19 6
-6 -26 -3 124.09 10.4
-6 26 -3 130.79 9.6
-8 -26 -3 9 2.5
-8 26 -3 10.8 1.7
13 -27 -3 11.8 2.4
-13 27 3 12.7 1.8
-13 27 3 17.8 2.6
-11 27 3 22.9 3.4
-11 27 3 19.1 2.5
9 -27 -3 54.69 6.5
9 -27 -3 49 7.4
9 -27 -3 48.5 9.7
-9 27 3 40.2 6.9
-9 27 3 49.1 5.4
-9 27 3 38.3 3.9
7 -27 -3 20.4 4.7
7 -27 -3 22.6 3.9
-7 -27 3 24.2 4.3
-7 27 3 27.5 4.2
-7 27 3 26.3 3
-7 27 3 29.5 6
5 -27 -3 63.69 7.3
-5 -27 3 70.09 7.5
-5 27 3 51.39 6
3 -27 -3 84.99 7.6
-3 -27 3 77.59 8.5
3 27 -3 62.19 7.2
1 -27 -3 15.2 3.4
1 27 -3 11.8 3.5
-1 27 3 2.8 6.7
-1 -27 -3 0.9 2
1 -27 3 0.4 3.2
1 27 3 -1 2.9
-1 27 -3 2.4 2.5
-3 -27 -3 250.17 18.7
3 -27 3 257.97 17.8
3 -27 3 286.97 23
3 -27 3 259.07 19.5
-3 27 -3 218.18 20.5
-3 27 -3 252.17 17.6
5 -27 3 67.19 13.2
-5 -27 -3 60.69 6.4
-5 27 -3 63.49 5.5
-7 -27 -3 84.69 7.9
-7 27 -3 94.19 7.4
-7 27 -3 103.39 7
9 -27 3 71.29 6.6
-9 -27 -3 59.79 5.5
-9 27 -3 68.59 5.2
-9 27 -3 64.29 4.9
12 -28 -3 1.1 2.1
-12 28 3 0.5 1.6
-12 28 3 1.1 1.2
10 -28 -3 18.1 4.1
-10 28 3 12.9 2
-10 28 3 11 2.7
8 -28 -3 36.6 5.2
8 -28 -3 47.1 7.3
8 -28 -3 33.8 7.2
-8 28 3 40.9 6.9
-8 28 3 47 5.4
-8 28 3 38.1 3.7
-6 -28 3 464.95 32.3
6 -28 -3 496.55 32.9
-6 28 3 449.95 30.6
-6 28 3 433.46 31.6
4 -28 -3 111.39 9.8
-4 -28 3 101.89 10
2 -28 -3 118.29 9.6
-2 -28 3 102.29 10.6
2 28 -3 88.79 9
-2 28 3 125.59 12.3
0 -28 3 0.5 3.2
0 -28 -3 0.7 2.2
0 28 -3 1.5 2.2
0 28 3 -1.6 3.4
-2 -28 -3 31.9 4.9
2 -28 3 44.9 7.5
-2 28 -3 39 3.9
-2 28 -3 30.1 6.2
-4 -28 -3 24.5 4.1
-4 28 -3 26.4 3.2
-6 -28 -3 34.2 4.4
-6 28 -3 33.2 3.6
-8 -28 -3 50.19 5.1
8 -28 3 46 5.9
-8 28 -3 55.19 4.6
-8 28 -3 58.99 4.3
13 -29 -3 10.7 1.9
-13 29 3 16.6 2.1
-13 29 3 13.5 2.1
11 -29 -3 82.89 9.2
-11 29 3 78.29 6
9 -29 -3 46 9.5
9 -29 -3 56.69 7.2
-9 29 3 44 4.1
-9 29 3 50.89 5.5
7 -29 -3 11.9 4.5
-7 -29 3 16.5 3.5
-7 29 3 16.5 3.3
-7 29 3 17.9 5.2
-7 29 3 14.5 2.1
-5 -29 3 19.8 4.2
5 -29 -3 17.5 4.2
-5 29 3 27.3 6.1
-5 29 3 10.6 3.5
-3 -29 3 83.99 8.6
3 -29 -3 75.49 7.8
1 -29 -3 66.89 6.6
1 29 -3 48.5 6.3
1 -29 3 67.79 8.5
1 29 3 52.99 7.4
-1 29 -3 50.49 7.2
-3 -29 -3 17.2 3.4
-3 29 -3 23.6 3
-3 29 -3 23.5 6.6
-5 -29 -3 28.8 4.2
-5 29 -3 35.9 3.6
7 -29 3 50.69 6.5
-7 -29 -3 48.9 5
-7 29 -3 53.89 4.6
-7 29 -3 57.99 4.3
12 -30 -3 104.59 8.9
-12 30 3 125.69 8.7
-12 30 3 111.09 8
10 -30 -3 42.3 5.5
-10 30 3 36 4.5
-10 30 3 28.6 3.1
-8 30 3 236.58 16.7
-8 30 3 255.07 17.9
6 -30 -3 2 2.6
-6 -30 3 2.7 2.5
-6 30 3 2.8 3.2
-6 30 3 2.8 2.1
4 -30 -3 63.59 7
-2 -30 3 42.8 6.1
2 -30 -3 38.9 5.1
2 30 -3 25 3.9
0 -30 3 142.19 13.4
0 -30 -3 154.08 12
-2 -30 -3 135.09 10.7
2 -30 3 134.49 12.7
-2 30 -3 107.59 13.3
-2 30 -3 143.29 9.9
-4 -30 -3 21.3 3.8
4 -30 3 24.5 5.2
-4 30 -3 23.8 3.1
-6 -30 -3 2.2 2
6 -30 3 6.3 3.6
-6 30 -3 2.9 1.3
-8 30 -3 4.7 1
11 -31 -3 109.39 8.4
-11 31 3 89.19 7.1
-11 31 3 106.39 8
9 -31 -3 100.59 9.1
-9 31 3 82.19 6.7
-9 31 3 98.29 9.8
-7 -31 3 27.5 4.2
7 -31 -3 38.2 6
-7 31 3 23.9 3.9
-5 -31 3 15.9 3.7
-5 31 3 16.9 4.7
-3 -31 3 16.9 4.2
-3 31 3 20 5.3
-1 -31 3 93.89 8.9
1 -31 -3 65.09 9.2
-1 31 3 77.39 8.6
1 -31 3 46.8 7.3
-1 -31 -3 56.69 5.8
-3 -31 -3 61.49 6.1
-3 31 -3 61.49 5.6
-5 -31 -3 18.8 3.3
5 -31 3 28.7 5.1
-5 31 -3 20.8 2.7
-7 -31 -3 31.6 3.6
7 -31 3 38.4 5
-7 31 -3 33.4 3.3
-7 31 -3 38.4 3
10 -32 -3 176.58 12.7
-10 32 3 146.69 11.5
-10 32 3 169.88 12
8 -32 -3 8.6 3
-8 32 3 3.1 2.4
6 -32 -3 7.8 2.9
-6 -32 3 2.6 2.3
-6 32 3 0.4 1.8
4 -32 -3 29.9 4.9
-4 -32 3 29 4.9
2 -32 -3 96.49 9.4
-2 -32 3 129.89 10.4
0 -32 -3 92.29 8.4
0 -32 3 103.29 9.7
2 -32 3 81.79 8.9
-2 -32 -3 81.69 7.3
4 -32 3 112.99 10.2
-4 -32 -3 99.09 8.5
-4 32 -3 106.59 7.9
-6 -32 -3 0 1.3
6 -32 3 1 2.5
-6 32 -3 0.4 0.9
-6 32 -3 0.2 1
11 -33 -3 42.8 4.5
-11 33 3 59.89 4.6
9 -33 -3 26.1 4.3
-9 33 3 19.4 3.1
-7 33 3 53.59 5.3
5 -33 -3 6.3 2.8
3 -33 -3 4 2.4
-3 -33 3 0.5 2.5
1 -33 -3 49.8 5.6
-1 -33 -3 0.4 1.7
1 -33 3 0.8 2.7
-3 -33 -3 93.79 7.8
-5 -33 -3 11.2 2.3
-5 33 -3 16.5 2.3
-5 33 -3 17.8 1.9
10 -34 -3 12.8 2.8
-10 34 3 15 2.2
8 -34 -3 161.08 12
-8 34 3 134.99 11.9
-6 -34 3 2.5 1.9
6 -34 -3 -0.1 2.2
-4 -34 3 200.78 16
4 -34 -3 230.18 16.3
2 -34 -3 41.9 5
-2 -34 3 36.3 5.4
0 -34 -3 79.99 6.8
0 -34 3 63.09 7.4
-2 -34 -3 80.79 6.9
2 -34 3 77.79 7.9
-4 -34 -3 8 2.2
-4 34 -3 9.8 1.4
-4 34 -3 8.1 1.9
9 -35 -3 3.3 2
-9 35 3 3.7 2.2
7 -35 -3 51.49 6
-5 -35 3 21.9 3.7
-3 -35 3 23.3 5.1
3 -35 -3 20.7 3.5
1 -35 -3 27.3 3.9
-1 -35 -3 31.1 3.9
-3 -35 -3 12.2 2.2
8 -36 -3 28.6 4
-6 -36 3 15.7 2.6
4 -36 -3 10 2.8
-4 -36 3 6.3 2.2
2 -36 -3 110.89 9.4
-2 -36 3 125.89 9.9
0 -36 -3 49.6 6.4
0 -36 3 57.09 6
2 -36 3 16.1 3.5
-2 -36 -3 23.2 3
-4 -36 -3 71.29 6
-4 36 -3 83.19 5.4
7 -37 -3 99.19 8.2
5 -37 -3 11.7 2.7
-5 -37 3 10.8 2.1
-3 -37 3 32.9 4.2
1 -37 -3 27.3 3.5
-1 -37 3 26.5 4.4
-1 -37 -3 17 2.7
1 -37 3 17.7 3.1
-1 37 -3 14.9 1.7
-3 37 -3 46.1 3.8
6 -38 -3 2 1.8
-4 -38 3 156.48 11.1
2 -38 -3 12.6 2.4
-2 -38 3 13.4 3.3
0 -38 -3 24.4 3.1
0 -38 3 22.6 3.8
-3 -39 3 10.5 2.7
3 -39 -3 12.5 2.3
-1 -39 3 15.1 2.6
1 -39 -3 22.4 2.8
18 0 -4 171.98 12.4
-18 0 4 162.98 11.7
-16 0 4 137.59 11.1
16 0 -4 162.38 12.3
-14 0 4 389.56 25.2
14 0 -4 337.87 26.2
10 0 -4 460.05 32.5
-8 0 4 1795.02 108.59
8 0 -4 1544.15 110.79
8 0 -4 1622.44 112.99
6 0 -4 235.58 20.8
6 0 -4 269.87 17.1
-6 0 4 224.08 17.2
6 0 -4 225.48 18.1
4 0 -4 4836.32 314.77
2 0 -4 64.09 5.3
2 0 -4 62.39 6.5
2 0 -4 56.29 5
0 0 -4 2325.47 152.38
-2 0 -4 1649.63 105.09
2 0 4 1604.34 106.89
2 0 4 1517.45 105.29
2 0 4 1599.14 105.69
4 0 4 264.37 26.5
4 0 4 263.57 20.4
-6 0 -4 102.09 9.2
-6 0 -4 97.19 7.3
6 0 4 86.59 9
8 0 4 13.7 5.1
8 0 4 25.3 5.3
-8 0 -4 19.7 2.9
10 0 4 32.4 6.1
-17 -1 4 31.1 3.8
-17 1 4 31.7 3.7
-15 -1 4 143.09 10.7
15 -1 -4 128.69 11.6
-15 1 4 141.99 10.6
15 1 -4 134.29 11.9
-13 -1 4 212.18 17
13 -1 -4 232.18 19.6
-13 -1 4 249.88 16.9
13 1 -4 229.78 19.7
-13 1 4 245.88 16.8
-13 1 4 228.18 16.9
11 -1 -4 1102.89 74.89
-11 -1 4 1049.2 73.19
-11 1 4 1154.48 73.69
11 1 -4 1134.39 75.59
-9 -1 4 131.59 9.9
9 -1 -4 121.99 16
9 -1 -4 153.08 21.4
-7 -1 4 68.39 5.7
7 -1 -4 64.79 5.9
7 -1 -4 60.69 10.5
7 -1 -4 51.79 7.1
7 1 -4 61.79 12.6
-7 1 4 74.59 6.3
7 1 -4 58.29 5.7
3 -1 -4 950.6 63.19
-3 -1 4 968.7 63.19
3 -1 -4 950.3 62.59
3 1 -4 936.41 63.09
3 1 -4 927.71 62.49
1 1 -4 1939.81 126.99
1 1 -4 1945.81 127.49
1 -1 4 1954.6 129.09
1 -1 4 1945.61 128.29
3 -1 4 243.68 18
3 -1 4 230.08 21
3 -1 4 228.28 17.7
3 1 4 242.48 20.4
3 1 4 244.38 22.5
-3 1 -4 191.78 16.8
3 1 4 235.48 17.7
-5 -1 -4 23.4 2.5
5 -1 4 15.5 4.3
5 -1 4 11.6 16.5
5 -1 4 15.3 3.5
5 1 4 24.4 5.3
5 1 4 18.5 4.6
-5 1 -4 18.7 3.6
-5 1 -4 24.1 3
7 -1 4 207.48 18.7
-7 -1 -4 268.07 17.1
-7 -1 -4 270.97 18.9
7 1 4 217.78 19.1
-7 1 -4 256.37 17.5
9 -1 4 17.5 4.7
9 1 4 16.9 4.9
11 -1 4 11.5 3.8
11 1 4 13.4 4.1
-18 -2 4 15.5 2.1
18 -2 -4 13.2 2.6
-18 2 4 12.6 2.1
18 2 -4 12.6 2.6
-16 -2 4 16.5 2.8
16 -2 -4 15.3 3.4
-16 2 4 22.8 3.3
16 2 -4 14.2 3.5
14 -2 -4 101.19 10.1
-14 -2 4 117.09 9
-14 2 4 103.29 9.1
14 2 -4 99.69 10.4
-14 2 4 117.29 8.9
12 -2 -4 1.6 2.8
-12 -2 4 1.9 2.1
12 -2 -4 2.9 2.7
-12 2 4 3 2.3
12 2 -4 2.1 3
12 2 -4 2.9 2.9
-12 2 4 1.9 2.2
10 -2 -4 768.12 51.09
10 2 -4 728.13 51.09
8 -2 -4 8.3 2.2
8 -2 -4 1.1 7.9
8 -2 -4 9 3.9
8 2 -4 7.2 2.2
-8 2 4 10.1 2.5
8 2 -4 15.1 13.7
6 -2 -4 343.97 26
6 -2 -4 353.86 27.5
-6 -2 4 390.66 24.7
6 2 -4 325.57 28.8
-6 2 4 349.17 25.4
6 2 -4 393.16 24.9
4 -2 -4 271.07 20.6
4 -2 -4 263.27 19.6
4 -2 -4 256.97 19
4 2 -4 290.27 20.8
4 2 -4 305.37 19.1
2 -2 -4 1644.84 111.39
2 2 -4 1722.93 110.99
2 2 -4 1720.13 111.59
0 -2 4 224.88 15.2
0 -2 -4 217.48 15.6
0 -2 -4 187.18 14.9
0 2 -4 173.88 14.2
0 2 -4 195.28 14.5
0 2 -4 198.78 15.4
2 -2 4 279.77 21.2
2 -2 4 283.37 21.2
2 -2 4 286.77 23.1
2 2 4 287.07 23.9
2 2 4 297.07 22.4
2 2 4 283.17 21
-2 2 -4 301.77 21
4 -2 4 399.66 30.4
4 -2 4 396.96 30.1
4 -2 4 426.36 33.9
4 2 4 421.36 30.1
-4 2 -4 427.16 29.3
-6 -2 -4 55.69 4.7
6 -2 4 54.59 6.9
6 -2 4 51.99 7.7
-6 -2 -4 54.79 6.6
6 2 4 45.7 7.2
6 2 4 65.39 6.9
-6 2 -4 53.89 6.8
-6 2 -4 54.69 4.7
-6 2 -4 57.09 4.7
-8 -2 -4 9.7 3.5
8 -2 4 12.7 4.2
8 -2 4 8.7 4.5
8 2 4 9.2 4.6
-8 2 -4 13.3 2.3
8 2 4 11.4 4.3
10 -2 4 3.4 3.5
10 2 4 4.7 3.8
12 -2 4 15.9 3.3
12 2 4 14.9 3.7
17 -3 -4 76.89 7
-17 -3 4 76.59 6.4
-17 3 4 73.59 6.4
17 3 -4 81.89 7.4
-15 -3 4 268.57 19.1
15 -3 -4 265.87 19.9
-15 3 4 276.87 19.1
15 3 -4 271.07 20.4
-13 -3 4 57.69 5.7
13 -3 -4 42.4 7
13 3 -4 48.7 7.8
-13 3 4 50.49 5.7
13 3 -4 36.1 6.3
11 -3 -4 552.74 37.1
-11 -3 4 522.65 35.4
11 3 -4 516.65 37.8
-11 3 4 497.85 35.3
9 -3 -4 0.9 9.6
9 -3 -4 3.8 2.9
7 -3 -4 60.09 7.1
7 -3 -4 69.19 6
7 -3 -4 69.99 10.6
-7 -3 4 52.39 5.5
7 3 -4 60.29 5.7
-7 3 4 73.89 6.7
5 -3 -4 357.46 27.5
5 -3 -4 354.76 26.3
5 -3 -4 373.96 25.4
5 3 -4 401.36 25.4
3 -3 -4 1238.38 81.69
3 -3 -4 1246.38 82.29
1 -3 -4 228.88 15.4
1 -3 -4 182.58 15.6
1 -3 -4 233.08 16.1
1 3 -4 222.38 15.4
1 -3 4 963 62.59
1 -3 4 978.3 63.49
-1 -3 -4 864.81 61.79
3 -3 4 209.68 16.7
3 -3 4 212.78 16.7
3 -3 4 201.68 18.6
3 3 4 216.58 16.5
3 3 4 220.38 23.8
-5 -3 -4 97.59 9
-5 3 -4 97.99 7.4
-5 3 -4 99.39 9.1
-7 -3 -4 246.98 18.4
7 -3 4 254.07 18.9
7 -3 4 203.38 20.5
-7 -3 -4 230.58 16.6
7 3 4 273.27 19.4
-7 3 -4 238.28 16.4
7 3 4 212.48 20.4
-7 3 -4 271.47 17.7
9 -3 4 68.69 10
-9 3 -4 99.99 8.9
9 3 4 93.29 10.6
11 -3 4 57.39 6.9
11 3 4 49 7.7
18 -4 -4 7 2
18 4 -4 6.1 2.1
-18 4 4 9.9 1.9
16 -4 -4 321.57 23.6
-16 -4 4 337.17 23
-16 4 4 327.77 23
16 4 -4 355.26 24.2
-14 -4 4 83.99 7.2
14 -4 -4 62.29 7.9
14 -4 -4 104.69 13.8
14 4 -4 72.39 8.9
-14 4 4 77.19 7.4
-14 4 4 83.39 7.1
14 4 -4 93.09 11.3
-12 -4 4 1099.19 71.09
12 -4 -4 1110.79 71.79
12 4 -4 1010.6 71.89
-12 4 4 1054.49 71.19
-12 4 4 1100.59 70.89
10 -4 -4 115.09 13.1
10 4 -4 152.98 11.8
-10 4 4 122.99 10.3
8 -4 -4 1296.27 89.59
8 -4 -4 1310.87 87.99
6 -4 -4 14.3 5.7
6 -4 -4 20.3 4.1
6 -4 -4 24.8 3.2
6 4 -4 29.1 3.4
-6 4 4 18.2 3.9
-2 -4 4 199.38 16.2
2 -4 -4 218.08 15.7
2 -4 -4 226.78 16.4
2 4 -4 231.88 15.6
-2 4 4 238.88 16.3
0 -4 4 839.82 56.79
0 -4 -4 848.32 56.09
0 -4 -4 846.42 56.59
-2 -4 -4 29.1 3.6
2 -4 4 21.2 5.9
2 -4 4 23 4.3
2 -4 4 27.2 4.6
2 4 4 37.3 11.5
-2 4 -4 32.2 4.4
2 4 4 21 3.9
-4 -4 -4 37.6 5.1
-4 4 -4 43.5 5.2
-4 4 -4 33.8 3.7
-4 4 -4 34.3 5.2
6 -4 4 160.38 14.3
6 -4 4 155.98 24.2
-6 -4 -4 189.98 14.5
-6 4 -4 197.48 12.8
6 4 4 194.38 14.5
6 4 4 155.38 15.5
8 -4 4 1.3 3.5
-8 -4 -4 3.2 2.5
8 4 4 2.4 3.4
-8 4 -4 4.2 1.6
8 4 4 -1.3 2.9
10 -4 4 0.2 3.2
10 4 4 3.3 3.7
12 -4 4 11.4 3
12 4 4 6.8 3.1
17 -5 -4 55.69 5.3
-17 5 4 41.9 4.8
17 5 -4 59.19 5.9
-15 -5 4 285.07 19.3
15 -5 -4 245.28 19.8
15 5 -4 284.07 20.7
-15 5 4 288.77 19.4
-15 5 4 271.87 19.5
13 -5 -4 129.69 10.8
-13 -5 4 118.89 10.6
-13 5 4 114.59 10.9
13 5 -4 126.59 11.3
-13 5 4 114.99 9.5
11 -5 -4 432.06 28.9
11 -5 -4 355.76 39.4
-11 5 4 425.16 28
9 -5 -4 237.88 20.6
9 -5 -4 221.18 24.1
9 5 -4 282.57 19.3
-9 5 4 265.07 18.8
7 -5 -4 95.89 9.6
7 -5 -4 100.59 12.7
-7 -5 4 123.59 13.1
7 5 -4 91.69 8
-7 5 4 105.29 9.3
5 -5 -4 486.45 29.8
5 -5 -4 410.76 31.2
5 -5 -4 406.36 30.3
3 -5 -4 8.4 2
-3 -5 4 4.1 2
3 -5 -4 6.9 1.6
3 -5 -4 7.5 2.7
-3 5 4 4.8 2
1 -5 -4 1255.07 87.29
-1 -5 4 1311.47 87.69
1 5 -4 1386.56 87.99
1 5 -4 1345.87 87.89
1 -5 4 903.91 57.79
1 -5 4 883.01 58.19
1 -5 4 883.91 57.29
1 5 4 823.82 56.89
-1 5 -4 765.92 57.29
3 -5 4 1465.45 94.09
3 -5 4 1318.27 92.49
3 -5 4 1428.16 92.59
-3 5 -4 1312.07 91.79
3 5 4 1402.86 92.19
5 -5 4 210.18 18.3
5 -5 4 238.88 16.8
5 -5 4 213.58 22.3
5 -5 4 209.28 23.7
5 5 4 224.78 18.2
-7 -5 -4 449.56 31.6
7 5 4 454.65 32.1
-7 5 -4 444.76 30.2
-9 -5 -4 2.4 2.8
9 -5 4 2.2 4
-9 5 -4 0.4 0.5
9 5 4 -1.6 4.2
11 -5 4 7.3 3
11 5 4 4.6 3.6
-18 6 4 31.5 3.4
18 6 -4 36.6 4.1
-16 -6 4 26.1 3.7
-16 6 4 29.5 3.9
-16 6 4 29.2 4.1
16 6 -4 28.1 4.7
-14 -6 4 44.1 5.1
14 -6 -4 46.8 6.2
-14 6 4 47.1 5.8
14 6 -4 62.39 7.4
-14 6 4 47.6 5.2
-12 -6 4 42.7 5.3
12 -6 -4 56.59 7.2
12 -6 -4 21 18.8
12 -6 -4 52.69 6.3
-12 6 4 50.89 5.1
12 6 -4 56.29 7.8
-12 6 4 44.3 5.4
12 6 -4 39.1 6.3
10 -6 -4 1117.39 70.39
-10 6 4 942.71 70.29
-10 6 4 1111.89 69.69
8 -6 -4 15.7 4.8
-8 -6 4 27.4 6.8
8 -6 -4 17.4 7.3
-8 6 4 21.8 4
8 6 -4 16.4 3.1
6 -6 -4 404.96 30.4
6 -6 -4 416.16 29.2
-4 -6 4 177.58 17.1
4 -6 -4 185.78 13.9
4 -6 -4 192.58 14.9
2 -6 -4 3734.63 243.18
0 -6 4 354.96 24.5
0 -6 -4 310.27 23.2
0 -6 4 316.77 23.9
0 -6 4 365.76 23.8
0 -6 -4 312.07 23.7
0 6 4 368.96 23.8
2 -6 4 1057.09 70.29
2 -6 4 1055.19 69.19
2 6 4 1046.7 68.79
-2 6 -4 963.8 68.69
-4 -6 -4 715.43 51.49
4 -6 4 730.33 53.09
4 -6 4 750.42 53.09
4 -6 4 812.12 51.49
-4 6 -4 738.43 50.39
4 6 4 836.22 52.99
-4 6 -4 778.62 52.09
-6 -6 -4 80.89 7.9
6 -6 4 68.89 8.3
6 -6 4 47.7 16
6 6 4 83.19 8.1
-6 6 -4 74.29 6
6 6 4 73.09 9
-8 -6 -4 36.6 5.7
8 -6 4 26.4 5.3
-8 6 -4 37 3.5
-8 6 -4 37.1 3.8
8 6 4 39.1 6
8 6 4 27.3 6.4
10 -6 4 5.9 3.4
10 6 4 12.1 4.4
12 -6 4 36.3 4.6
12 6 4 37.7 6
-17 -7 4 180.08 12.2
17 -7 -4 167.98 12.8
17 7 -4 175.08 13.4
-17 7 4 177.48 12.5
15 -7 -4 224.68 16.7
-15 -7 4 222.98 16.8
15 7 -4 250.27 17.9
-15 7 4 211.68 16.8
-15 7 4 215.28 16
13 -7 -4 16.1 3.7
13 -7 -4 24.5 5.1
-13 -7 4 16.9 4.1
13 7 -4 20.9 5
13 7 -4 17.2 5.1
-13 7 4 12.6 2.9
-13 7 4 10 2.9
-11 -7 4 113.99 11
11 -7 -4 126.69 10.4
-11 7 4 127.29 9.9
11 7 -4 129.29 11.9
11 7 -4 107.59 12.1
-11 7 4 128.99 9.4
-9 -7 4 74.29 11
9 -7 -4 82.89 13.5
9 -7 -4 74.39 9.5
-9 7 4 92.69 8.2
9 7 -4 86.09 8
-7 -7 4 160.48 11.5
7 -7 -4 122.59 13.8
7 -7 -4 128.89 11.7
-7 -7 4 133.79 12.8
-7 7 4 136.69 12.7
7 7 -4 121.49 10.1
5 -7 -4 434.56 29.9
5 -7 -4 421.16 30.8
3 -7 -4 1615.04 106.49
1 -7 -4 86.69 6.9
1 -7 -4 83.49 7.6
1 -7 4 94.49 8.2
1 -7 4 102.39 9.9
1 -7 4 93.39 8.6
-1 7 -4 81.79 7.9
3 -7 4 61.69 10.4
3 -7 4 60.79 7.2
3 7 4 69.59 7
-5 -7 -4 165.38 14.3
5 -7 4 197.88 16.7
5 -7 4 210.18 21.7
5 -7 4 198.58 14.7
-5 7 -4 168.68 13
5 7 4 203.88 16.1
7 -7 4 328.57 41.6
-7 -7 -4 362.96 25.6
7 7 4 343.27 28.1
-7 7 -4 364.36 24.1
-9 -7 -4 97.89 11.2
-9 7 -4 91.99 6.9
9 7 4 75.29 10.5
-9 7 -4 97.89 7.5
11 -7 4 95.99 8.6
11 7 4 92.59 16
-18 8 4 133.99 9.5
16 -8 -4 489.45 34.3
-16 -8 4 505.65 33.8
16 8 -4 530.55 35.1
-16 8 4 493.75 34.1
-16 8 4 515.35 34
-14 -8 4 59.49 6.2
-14 8 4 63.79 6.8
-14 8 4 64.39 6.1
14 8 -4 80.89 8
12 -8 -4 892.41 72.49
-12 8 4 897.01 60.79
-12 8 4 875.01 61.29
12 8 -4 1020.6 62.49
-10 -8 4 -3.3 6
10 -8 -4 3.2 3.3
10 -8 -4 3.1 2.3
-10 8 4 3.9 2.2
-10 8 4 6.2 2.1
-10 8 4 7.5 1.9
10 8 -4 4.2 2.6
-8 -8 4 1712.93 105.39
8 -8 -4 1371.66 108.29
-8 -8 4 1717.33 106.09
-6 -8 4 9.5 2.6
-6 -8 4 3.6 4.6
6 -8 -4 10.5 2.4
6 -8 -4 7.8 2.8
6 -8 -4 9.9 4.5
-6 8 4 6 4.2
6 8 -4 10.7 2.1
4 -8 -4 3826.02 250.07
-4 -8 4 3839.82 250.07
2 -8 -4 225.18 16.4
2 -8 -4 225.38 17
2 8 -4 246.38 18
0 -8 -4 926.91 60.69
0 -8 -4 929.11 60.09
0 -8 4 878.01 61.09
0 -8 4 894.21 60.49
2 -8 4 442.66 31.7
2 -8 4 445.06 30.5
2 -8 4 415.36 31
2 8 4 420.46 29.9
4 -8 4 73.09 7.4
4 -8 4 82.19 8.6
4 8 4 60.09 9.1
6 -8 4 409.26 32.4
-6 -8 -4 392.96 26.5
6 -8 4 318.67 35.3
6 8 4 328.97 27.9
-6 8 -4 380.36 24.9
8 -8 4 5.6 3.9
-8 -8 -4 14.6 3.8
8 8 4 6.5 3.7
-8 8 -4 16.5 2.2
-8 8 -4 12.8 2.2
10 -8 4 2.2 2.7
-10 8 -4 0.9 0.7
-10 8 -4 2.2 1.4
10 8 4 -0.5 3.2
12 -8 4 61.19 5.4
12 8 4 47.6 6.7
-15 -9 4 261.87 19.1
15 9 -4 295.77 20.7
-15 9 4 268.47 20.1
-13 9 4 290.37 21.7
-13 9 4 295.97 21.3
13 9 -4 348.77 25.4
11 -9 -4 193.28 25.3
11 -9 -4 179.08 14.9
11 -9 -4 175.28 17.4
-11 9 4 177.08 13.4
-11 9 4 179.88 12.9
9 -9 -4 13.6 3.4
-9 -9 4 9.8 4.6
9 -9 -4 7 8.5
9 -9 -4 10.6 4.3
-9 9 4 18.1 3.9
9 9 -4 15.7 3.4
7 -9 -4 216.08 17.6
7 -9 -4 200.18 19.1
-7 -9 4 241.08 18.4
-7 -9 4 242.48 16.1
-7 9 4 240.78 17.9
7 9 -4 207.38 16.1
5 -9 -4 217.88 16.2
5 -9 -4 216.48 17.1
-3 -9 4 314.87 23.8
3 -9 -4 300.97 22.2
3 -9 -4 313.97 21.6
-1 -9 4 111.29 11.3
1 -9 -4 133.29 9.8
1 -9 -4 135.19 10.5
1 9 -4 128.99 9.9
1 -9 4 20.9 4
1 -9 4 27.7 4.2
1 -9 4 29.7 5.4
3 -9 4 1986.3 132.79
3 -9 4 1987.7 131.59
-5 -9 -4 317.87 21.4
5 -9 4 256.87 27.1
5 -9 4 261.97 23.1
-5 9 -4 318.07 20
5 9 4 294.17 22.7
-5 9 -4 277.87 21.8
-7 -9 -4 191.48 14.8
-7 9 -4 187.18 13.3
7 9 4 206.08 15.7
7 9 4 156.68 16.4
-9 -9 -4 25.5 4.2
9 9 4 16.1 4.8
-9 9 -4 28 2.9
-9 9 -4 26.7 3.3
-11 9 -4 26 2.7
-18 10 4 26.2 2.8
-16 10 4 152.78 12.1
-16 10 4 183.48 12.6
14 -10 -4 183.58 12.8
-14 -10 4 134.99 11.7
-14 10 4 145.29 12.3
-14 10 4 147.89 11.8
14 10 -4 176.68 13.4
14 10 -4 179.18 15.9
12 -10 -4 54.19 10.2
12 -10 -4 51.49 16.9
-12 -10 4 66.59 6.5
-12 10 4 70.49 6.9
12 10 -4 74.69 9
12 10 -4 77.99 7.9
-12 10 4 75.19 6.3
-10 -10 4 211.98 14.2
10 10 -4 160.58 15.4
-10 10 4 208.48 15.6
-10 10 4 190.08 14.5
-8 -10 4 38.4 6
-8 -10 4 40.4 4.1
8 -10 -4 50.89 6.8
8 10 -4 37.8 4.7
-6 -10 4 442.86 31.1
6 10 -4 383.66 29.4
-4 -10 4 23.7 5.3
-4 -10 4 21.1 3.4
4 -10 -4 16.4 3.9
4 -10 -4 17 3.1
4 10 -4 20 2.5
2 -10 -4 382.86 26.9
2 10 -4 386.66 26.2
0 -10 4 508.85 33.8
0 -10 4 497.85 34.6
0 -10 -4 525.35 33.4
0 10 -4 450.35 33.6
0 10 4 481.95 33.7
2 -10 4 339.77 24.3
-2 10 -4 281.47 22.2
-4 -10 -4 74.69 7.5
4 -10 4 73.59 7.9
4 -10 4 77.19 12.7
4 -10 4 76.99 8.9
-4 10 -4 82.39 6.2
4 10 4 88.59 8.4
-4 10 -4 79.39 8
6 -10 4 2.1 21.4
-6 -10 -4 19.1 4.2
6 -10 4 18.8 6.1
-6 10 -4 18.5 2.9
6 10 4 20.6 4.2
6 10 4 14.7 4.3
-8 -10 -4 147.49 12.7
-8 10 -4 173.78 11.3
-8 10 -4 151.08 11.5
-10 -10 -4 1.2 2
10 -10 4 2.3 2.5
10 10 4 0.9 3.3
-10 10 -4 1 1.2
-10 10 -4 1.2 1.3
12 -10 4 8 2.2
12 10 4 6.3 3.2
-17 11 4 37.7 3.7
-17 11 4 33.8 3.7
-15 -11 4 110.09 8.8
-15 11 4 124.09 9.1
-15 11 4 113.09 9.4
13 -11 -4 149.09 27.1
-13 -11 4 185.38 14.5
13 11 -4 204.88 15.8
-13 11 4 221.48 15.2
13 11 -4 175.88 17.1
-13 11 4 223.68 14.6
-11 -11 4 329.67 22.9
11 -11 -4 291.87 27.1
11 -11 -4 299.57 35.4
-11 11 4 350.06 22.6
-11 11 4 328.87 24.5
11 11 -4 337.47 25.2
-11 11 4 342.27 23.2
9 -11 -4 22.9 5.9
9 -11 -4 12.4 7.9
9 11 -4 19.1 3.9
-9 11 4 26.5 4.7
-9 11 4 24.4 3.7
7 -11 -4 165.98 14
-7 -11 4 166.28 11.9
7 -11 -4 166.88 16.9
-7 -11 4 161.18 12.7
-7 11 4 180.88 14.5
7 11 -4 173.58 12.6
5 -11 -4 13.7 4
5 -11 -4 11.2 2.8
5 11 -4 9.6 2.5
5 11 -4 11.7 2
3 -11 -4 130.19 10.4
3 -11 -4 123.19 11
-3 -11 4 156.98 13.1
-3 -11 4 129.39 11.3
3 11 -4 147.69 10.1
1 -11 -4 1029.8 70.29
-1 -11 4 1043.9 69.39
-1 -11 4 1072.99 70.09
1 -11 4 629.54 40.7
1 -11 4 515.05 38.8
1 11 4 569.94 37.8
-1 11 -4 511.85 37.8
3 -11 4 116.99 11.1
-3 -11 -4 115.29 10
3 -11 4 116.89 13.4
3 11 4 121.19 10.7
-3 11 -4 129.69 10.8
-3 11 -4 121.99 8.8
5 -11 4 116.09 17.5
-5 -11 -4 136.39 11.3
5 -11 4 126.99 13.3
-5 11 -4 139.69 10
-5 11 -4 135.09 12.1
5 11 4 152.68 12.8
-7 -11 -4 209.88 15.9
7 -11 4 184.38 21
-7 11 -4 208.28 14.5
-9 -11 -4 68.99 6.9
-9 11 -4 73.99 5.6
-9 11 -4 65.99 5.8
11 -11 4 80.19 7
-11 11 -4 80.99 6.2
-11 11 -4 88.89 6.3
-18 12 4 71.59 5.4
16 -12 -4 218.78 14.5
-16 12 4 192.38 14
-16 12 4 178.68 14.3
16 12 -4 214.08 16.9
14 -12 -4 8.9 2.7
14 12 -4 7.4 3
-14 12 4 4.8 2.2
14 12 -4 8.7 3.6
-12 -12 4 912.11 57.19
12 -12 -4 783.22 66.89
12 -12 -4 807.82 62.19
-12 12 4 905.21 57.49
10 -12 -4 43.9 8.8
10 -12 -4 60.29 5.8
10 -12 -4 41.9 11.9
-10 12 4 54.59 5.5
10 12 -4 43.9 6.3
-10 12 4 55.89 4.8
-10 12 4 56.89 6.9
6 -12 -4 66.29 6.9
-6 -12 4 65.69 5.3
-6 -12 4 62.99 6.3
6 12 -4 75.49 5.8
-6 12 4 47.6 8.6
-4 -12 4 494.55 36.7
-4 -12 4 530.45 34.8
-2 -12 4 260.97 19.4
-2 -12 4 265.67 21.2
-2 12 4 275.47 19.8
0 -12 4 1903.91 126.89
0 -12 -4 1940.91 126.19
2 -12 4 275.77 20.7
2 -12 4 283.37 22.2
-2 12 -4 269.37 20.4
4 -12 4 176.18 16.2
4 -12 4 182.68 19.2
-4 -12 -4 186.48 14.7
-4 12 -4 186.08 15.4
4 12 4 213.48 16
4 12 4 193.18 15.5
-4 12 -4 196.98 13.5
6 -12 4 54.89 7.5
6 -12 4 76.99 10.2
6 -12 4 73.49 14.7
-6 12 -4 64.79 7.4
-6 12 -4 65.99 5.5
8 -12 4 24.6 22.8
-8 -12 -4 50.19 6.4
-8 12 -4 53.59 5
-8 12 -4 62.79 4.8
8 12 4 58.99 8.9
10 -12 4 39.1 5.2
-10 -12 -4 49.1 5.3
-10 12 -4 51.19 4.4
-17 13 4 64.39 5.1
-17 13 4 61.49 5.2
15 -13 -4 22.2 3.4
-15 13 4 25.2 3.5
-15 13 4 31.4 4.3
15 13 -4 23.9 4.1
-13 -13 4 108.59 8.6
13 -13 -4 88.39 21.1
-13 13 4 113.99 8.7
-13 13 4 111.19 9.3
13 13 -4 101.49 10.7
11 -13 -4 1 10.6
11 -13 -4 7.4 9.4
11 -13 -4 12.6 3.2
-11 -13 4 16.9 2.9
-11 13 4 17.3 3.1
-11 13 4 18.9 4.2
-11 13 4 20.8 2.9
9 -13 -4 114.19 11.5
-9 -13 4 93.69 8.2
9 -13 -4 103.39 14.9
-9 13 4 113.69 10.3
-9 13 4 90.69 9.2
7 -13 -4 113.39 12.5
7 -13 -4 111.29 10.6
7 13 -4 116.29 9.4
-7 13 4 129.89 11.6
5 -13 -4 328.17 23.5
5 -13 -4 339.87 24
5 13 -4 308.07 23
-3 -13 4 8.4 2.3
-3 -13 4 11 2.8
-3 -13 4 12.7 2.3
-3 13 4 7 2.8
-1 -13 4 440.66 31.3
1 -13 -4 371.96 28
1 -13 -4 381.16 27.5
-1 13 4 432.46 28.6
1 -13 4 144.19 13.7
1 -13 4 151.28 12.5
1 13 4 164.38 12.3
-3 -13 -4 748.03 54.49
3 -13 4 831.32 56.09
3 -13 4 814.92 57.49
-3 13 -4 866.11 57.69
-5 -13 -4 434.46 30.7
5 -13 4 373.16 32.6
-5 13 -4 465.85 29.5
5 13 4 489.05 31.3
-5 13 -4 418.06 31.7
-7 -13 -4 38 5.4
7 -13 4 20.9 17.2
7 -13 4 38.3 9.2
-7 13 -4 31.8 3.7
-9 -13 -4 77.39 7.7
-9 13 -4 93.29 6.5
-9 13 -4 82.39 6.8
11 -13 4 125.39 8.4
-11 13 -4 101.29 7.9
-11 13 -4 107.59 8
-16 14 4 50.19 5
-16 14 4 50.49 4.6
14 -14 -4 45.6 23.4
14 -14 -4 77.99 7.2
14 14 -4 57.09 6.7
-14 14 4 63.19 5.7
-14 14 4 58.59 6.3
12 -14 -4 5.2 2.7
12 -14 -4 3.9 5.4
-12 -14 4 7.3 2.3
12 -14 -4 3.1 12.8
12 14 -4 3.1 2.4
-12 14 4 3.5 2.1
-12 14 4 5.4 2.2
10 -14 -4 63.39 10.1
10 -14 -4 93.99 7.5
-10 -14 4 100.69 7.2
10 -14 -4 67.39 13.7
-10 14 4 81.99 7.5
-10 14 4 82.89 6.7
-10 14 4 81.49 9
8 14 -4 18.4 3.6
6 -14 -4 649.34 44.7
6 -14 -4 657.33 45.7
4 -14 -4 190.08 14.7
4 -14 -4 182.68 13.8
2 -14 -4 181.18 13.1
2 -14 -4 187.58 13.8
-2 -14 4 170.18 13.8
-2 -14 4 173.58 13.1
0 -14 4 806.22 57.89
0 -14 4 807.72 57.09
0 -14 -4 912.51 57.09
0 -14 -4 907.71 56.49
0 14 4 816.52 57.19
2 -14 4 45.5 5.9
-2 -14 -4 43.7 5
2 -14 4 46.1 8.5
-2 14 -4 37.3 5.2
-2 14 -4 33.7 4
-4 -14 -4 2.2 2.4
4 -14 4 2.5 3.7
4 -14 4 1.6 6.5
4 -14 4 2.7 2.6
-4 14 -4 0.8 1.1
4 14 4 3.9 2.7
-4 14 -4 1.8 2.3
6 -14 4 45.3 9
-6 -14 -4 50.49 6.2
-6 14 -4 49.99 4.6
6 14 4 59.19 6.9
-6 14 -4 43.8 6.7
8 -14 4 13.5 3.6
8 -14 4 6.5 8
8 -14 4 5.2 20.5
8 14 4 12.9 4.4
8 14 4 16.3 4.5
10 -14 4 20 3.5
-10 -14 -4 27.2 3.8
-10 14 -4 24.8 2.6
-10 14 -4 22.7 2.9
-17 15 4 1.6 1.2
-17 15 4 0.9 1.3
-15 15 4 23.9 3.9
-15 15 4 26.3 3.3
13 -15 -4 102.29 25.2
-13 -15 4 109.49 9.1
-13 15 4 120.09 9.3
-13 15 4 137.59 10.1
-11 -15 4 44.7 4.4
-11 15 4 38.2 6.2
11 15 -4 32.8 5
-9 -15 4 30.8 4.2
9 -15 -4 14.1 4.8
9 -15 -4 9.5 7.1
-9 15 4 21.2 2.9
-9 15 4 23.6 3.6
-9 15 4 21.8 4.8
7 -15 -4 214.58 18.3
7 -15 -4 222.18 16.8
7 15 -4 208.68 15.5
-7 15 4 197.98 17.1
5 -15 -4 58.59 5.9
5 -15 -4 64.29 7.4
-3 -15 4 12.2 2.3
-3 -15 4 15 3.3
3 -15 -4 10.8 2.3
3 -15 -4 6.3 2.8
-3 15 4 7.5 3
3 15 -4 10.5 2.2
-1 -15 4 1164.18 72.69
-1 -15 4 1165.28 73.49
-1 -15 4 980 74.29
1 -15 -4 1143.19 72.69
-1 15 4 1008.3 73.09
1 -15 4 548.75 39
1 -15 4 562.94 40.2
-1 15 -4 535.65 38.9
1 15 4 598.44 38.9
-3 -15 -4 411.06 30.5
3 -15 4 399.96 31.9
3 -15 4 398.46 33.6
-3 15 -4 463.75 29.5
3 15 4 500.75 31.9
-3 15 -4 457.15 31.8
-5 -15 -4 126.59 10.7
5 -15 4 92.89 17.9
5 15 4 125.99 11.1
-5 15 -4 132.19 9.3
-5 15 -4 120.59 11.7
7 -15 4 28.3 14.8
7 -15 4 49.1 9.5
7 -15 4 43 6.2
7 15 4 68.99 7.5
7 15 4 64.39 8.2
-9 -15 -4 98.99 8.9
-9 15 -4 104.39 8.1
-9 15 -4 111.39 7.7
-11 15 -4 57.49 4.2
11 15 4 52.69 5.9
-11 15 -4 59.89 4.5
-16 16 4 20 2.7
-16 16 4 18.2 2.9
14 -16 -4 4.8 31
-14 16 4 9.5 2.6
-14 16 4 5.7 2
-12 16 4 1077.79 72.19
-12 16 4 1102.69 71.59
10 -16 -4 64.69 18.6
10 -16 -4 77.19 9.9
-10 -16 4 64.49 5.4
-10 16 4 57.49 7.5
-10 16 4 53.19 5.8
-10 16 4 51.49 5
8 -16 -4 3334.67 220.68
6 -16 -4 28.1 5.5
6 -16 -4 27.7 4.4
-6 16 4 32.9 6
6 16 -4 34.8 3.6
-4 -16 4 171.08 13.4
4 -16 -4 211.28 14.6
4 -16 -4 222.28 15.6
-2 -16 4 599.64 41.6
-2 -16 4 613.94 42.9
2 -16 -4 626.14 41
2 -16 -4 621.44 41.6
2 16 -4 596.44 41.5
0 -16 4 1348.27 90.89
0 -16 4 1388.56 91.89
2 -16 4 469.45 32.7
2 -16 4 451.75 34
-2 16 -4 436.36 32.3
-4 -16 -4 277.77 20.4
-4 16 -4 288.07 19.1
-4 16 -4 268.27 21.5
4 16 4 270.97 21.6
-6 -16 -4 199.88 15.9
-6 16 -4 190.58 17.3
-6 16 -4 210.98 14.7
6 16 4 214.78 16.6
6 16 4 227.28 18.5
-8 -16 -4 75.29 7.6
8 -16 4 24.4 28.5
-8 16 -4 84.59 6.2
-8 16 -4 79.29 6.5
10 -16 4 149.19 9.9
-10 -16 -4 130.99 10.6
-10 16 -4 144.39 11
-10 16 -4 135.59 9.7
-17 17 4 14 1.9
-17 17 4 12.7 2
-15 17 4 1.1 1.7
-15 17 4 0.6 1.3
13 -17 -4 55.89 17.4
13 -17 -4 75.19 10.9
-13 17 4 67.29 6.5
-13 17 4 66.29 5.8
11 -17 -4 184.98 19.4
11 -17 -4 193.78 24.9
-11 17 4 224.68 16
-11 17 4 221.98 18
-11 17 4 229.78 15.2
9 -17 -4 277.27 22.2
9 -17 -4 269.47 26.2
-9 17 4 257.27 18.4
-9 17 4 284.07 21.3
-9 17 4 267.87 19.3
7 -17 -4 53.29 8.7
7 -17 -4 58.29 6.8
7 -17 -4 53.79 6.5
-7 17 4 55.39 5.6
-7 17 4 47.6 8.3
7 17 -4 50.79 5.4
5 -17 -4 345.77 25.4
5 -17 -4 342.97 26.2
5 17 -4 399.16 25
3 -17 -4 22.1 3.1
3 -17 -4 19.8 3.8
3 17 -4 27.2 3.4
1 -17 -4 484.75 31.8
1 -17 -4 477.15 31.2
-1 -17 4 468.35 33.1
-1 -17 4 466.15 32.1
1 17 -4 412.56 32
1 -17 4 334.57 25.2
1 -17 4 333.67 23.7
-1 17 -4 287.87 23.2
-3 -17 -4 250.97 19
-3 17 -4 262.57 20.3
3 17 4 241.38 19.7
-3 17 -4 272.17 17.8
-5 -17 -4 357.76 25.4
-5 17 -4 335.57 27.2
-5 17 -4 367.86 24.2
-7 -17 -4 40.1 6
7 -17 4 39.3 5.7
7 17 4 38.1 5.8
-7 17 -4 32.6 7.1
-7 17 -4 33.3 3.9
-9 -17 -4 57.69 6.2
9 -17 4 70.79 5.4
-9 17 -4 63.89 5.1
-9 17 -4 63.69 5.5
-11 17 -4 71.09 5.8
-11 17 -4 68.39 4.9
-16 18 4 63.89 5.1
-16 18 4 57.99 5.3
14 -18 -4 66.19 26.4
14 -18 -4 64.99 7.3
-14 18 4 83.39 6.4
-14 18 4 85.89 7
12 -18 -4 124.99 27.2
12 -18 -4 123.09 13.7
-12 18 4 112.49 8.6
-12 18 4 107.69 11.3
-12 18 4 111.09 9.4
10 -18 -4 875.11 62.89
-10 -18 4 885.71 55.69
10 -18 -4 868.61 59.89
-10 18 4 744.83 57.79
8 -18 -4 7.2 5.9
-8 -18 4 10.3 2.2
-8 18 4 6.9 3.5
-8 18 4 6.3 2.5
-6 -18 4 223.88 15.3
6 -18 -4 223.78 16.6
6 -18 -4 213.28 17.6
6 -18 -4 211.98 16.5
6 18 -4 220.88 15.7
4 -18 -4 148.09 12.3
4 -18 -4 155.08 11.5
-2 -18 4 533.85 37.4
2 -18 -4 607.04 37.3
-2 -18 4 510.05 38
2 18 -4 562.94 38.1
0 -18 4 282.97 20.1
0 -18 4 276.57 21.6
0 18 -4 234.78 19.6
0 18 4 268.97 20.9
-2 -18 -4 47.5 5.6
2 -18 4 35.2 6.7
-2 18 -4 47.4 6.2
-2 18 -4 39.2 3.8
-4 -18 -4 112.19 9.9
-4 18 -4 113.29 8.4
-4 18 -4 120.79 11.3
4 18 4 96.19 10.6
6 -18 4 13.8 11.8
-6 -18 -4 25 4.3
-6 18 -4 26.4 5.7
6 18 4 23.9 5.4
-6 18 -4 26.1 3.3
-8 -18 -4 44.8 5.6
-8 18 -4 50.49 4.1
-8 18 -4 45.4 4.5
-10 -18 -4 52.69 5.1
-10 18 -4 53.09 4.2
-10 18 -4 57.29 4.6
-15 19 4 127.79 9.6
-15 19 4 125.59 9.2
13 -19 -4 17 5.6
13 -19 -4 13.7 14.7
-13 19 4 13.2 3
-13 19 4 12.2 2.4
11 -19 -4 420.46 34.6
11 -19 -4 407.66 33.9
-11 -19 4 392.96 24.1
-11 19 4 310.57 23.7
-11 19 4 318.47 24.4
-11 19 4 329.07 26.5
9 -19 -4 17.3 5.3
-9 -19 4 26.4 3.3
9 -19 -4 20.6 8.5
-9 19 4 16.9 4.4
-9 19 4 20.2 3.5
-9 19 4 21.9 2.8
7 -19 -4 278.07 21.6
7 -19 -4 269.37 19.6
7 19 -4 239.98 18.9
-7 19 4 272.37 21
-7 19 4 248.38 17.7
-7 19 4 266.97 18.9
5 -19 -4 2.5 2.8
5 -19 -4 3.6 1.8
3 -19 -4 121.99 10.3
3 -19 -4 118.79 9.4
3 19 -4 125.59 10
1 19 -4 272.67 20.3
1 -19 4 2.9 3.3
1 -19 4 0.4 5.1
1 19 4 1.4 2.2
-3 19 -4 689.73 49.5
-3 19 -4 711.53 46.9
3 19 4 720.83 49.4
-5 -19 -4 183.08 14.6
5 19 4 188.68 16.5
-5 19 -4 194.48 13.4
-5 19 -4 181.18 16.4
7 -19 4 11.6 13
7 19 4 36.8 9.5
-9 -19 -4 38.3 4.7
-9 19 -4 40.9 4
-9 19 -4 45.7 3.9
-16 20 4 46.1 4.3
-16 20 4 47.3 3.9
14 -20 -4 2.6 2.5
-14 20 4 0.9 1.4
-14 20 4 1.4 1.8
12 -20 -4 170.68 25.8
12 -20 -4 189.68 18.1
-12 20 4 181.78 16.1
-12 20 4 193.68 14.1
-12 20 4 194.08 13.4
10 -20 -4 88.89 11.1
10 -20 -4 103.89 17.4
-10 20 4 84.99 10.4
-10 20 4 80.49 6.6
-10 20 4 80.99 7.6
8 -20 -4 1041.6 71.99
8 -20 -4 1074.99 70.49
8 -20 -4 996.5 69.39
-8 20 4 1038.6 68.59
-8 20 4 952.7 67.59
-8 20 4 1102.19 70.79
6 -20 -4 314.37 22.3
6 -20 -4 312.07 22.7
6 -20 -4 321.77 23.4
6 20 -4 305.07 21.6
-6 20 4 275.17 22.3
-6 20 4 317.37 24.2
4 -20 -4 986.7 72.29
4 -20 -4 1135.19 71.79
4 -20 -4 1132.59 72.49
2 -20 -4 22.5 3.8
-2 -20 4 21.3 4.9
-2 -20 4 20.3 3
-2 -20 4 15.8 3.6
-2 -20 4 21.3 3
0 -20 -4 160.38 12.3
0 -20 4 149.29 15.1
0 -20 4 141.79 12.7
0 20 -4 152.18 11.1
2 -20 4 54.29 8
-2 -20 -4 50.89 6.1
2 -20 4 58.39 10.2
-2 20 -4 57.29 7.2
-2 20 -4 54.69 4.7
-4 -20 -4 111.59 9.8
4 20 4 110.79 11
-4 20 -4 109.09 8.4
-4 20 -4 103.79 11.1
-6 -20 -4 108.39 9.7
-6 20 -4 110.79 8.7
-6 20 -4 123.59 16
-8 -20 -4 11.1 2.9
-8 20 -4 11.8 2.2
-8 20 -4 10.5 1.8
-10 -20 -4 26.4 3.3
-10 20 -4 30.9 2.9
-10 20 -4 27.4 2.5
-15 21 4 55.59 6.3
-15 21 4 76.79 6.5
13 -21 -4 59.49 6.9
13 -21 -4 54.69 17.6
-13 21 4 64.89 5.3
-13 21 4 64.19 6
11 -21 -4 93.19 24
11 -21 -4 84.79 11.6
11 -21 -4 87.69 9.7
-11 21 4 83.59 9.7
-11 21 4 90.69 7
-11 21 4 96.29 8.1
9 -21 -4 291.67 22.7
9 -21 -4 269.27 25.3
9 -21 -4 298.37 21.4
-9 21 4 279.97 20
-9 21 4 248.38 18.9
-9 21 4 286.37 22.1
7 -21 -4 54.99 9.1
7 -21 -4 68.69 7.2
7 -21 -4 65.59 7.4
-7 21 4 60.59 5.2
-7 21 4 72.19 9.2
-7 21 4 60.69 6.5
5 -21 -4 345.77 23.5
5 -21 -4 328.17 23.8
-5 -21 4 292.27 23.9
5 -21 -4 358.36 26
5 21 -4 349.07 23.3
-3 -21 4 239.38 22.6
3 -21 -4 287.97 21
3 21 -4 284.27 20
-1 -21 4 48.8 7.7
-1 -21 4 47.7 5.5
-1 -21 4 67.99 10.9
-1 21 4 40.2 6.6
-1 -21 -4 110.79 9.3
1 -21 4 77.39 13
-1 21 -4 109.09 7.8
-1 21 -4 109.49 10.3
1 21 4 95.69 10
3 -21 4 17.5 8.3
-3 -21 -4 13.2 3.2
3 -21 4 15.8 5.2
-3 21 -4 16.7 2.6
3 21 4 27.2 5.3
-3 21 -4 18.2 4.9
-5 -21 -4 105.29 9.4
5 21 4 108.09 11
-5 21 -4 104.99 8.1
-5 21 -4 100.39 11.2
-7 -21 -4 117.59 10.1
-7 21 -4 124.59 9.2
-9 21 -4 22.2 2.8
-9 21 -4 22.5 2.4
-16 22 4 59.69 5
-16 22 4 57.59 4.5
14 -22 -4 12.9 2.8
-14 22 4 15.1 2.1
-14 22 4 18.4 2.8
12 -22 -4 50.99 14.3
12 -22 -4 52.89 6.8
12 -22 -4 60.79 9.1
-12 22 4 42.7 5.2
-12 22 4 41.6 4.2
-10 22 4 52.09 7.5
-10 22 4 50.09 4.6
-10 22 4 53.99 5.9
8 -22 -4 9.4 6.2
8 -22 -4 5.1 3.3
8 -22 -4 10.8 5
-8 22 4 4.1 3.6
-8 22 4 0.2 1.6
-6 -22 4 104.89 9.6
6 -22 -4 117.69 9.5
6 -22 -4 120.29 10.1
6 -22 -4 113.39 10.8
6 22 -4 102.69 8.9
-6 22 4 103.99 9.4
4 -22 -4 24.8 6.5
4 -22 -4 28.7 3.5
4 22 -4 31.3 3.9
2 -22 -4 502.35 34.7
0 -22 4 26.3 6.3
0 -22 4 29.6 5
0 -22 -4 28.6 4.6
0 22 4 29.7 5.6
0 22 -4 34.6 5.3
0 22 -4 31.9 3.2
-2 -22 -4 81.29 8
2 22 4 84.99 9
-2 22 -4 83.29 9.2
4 -22 4 17.8 12.4
4 -22 4 8.1 4.3
-4 -22 -4 10.3 3.2
-4 22 -4 11.7 2.1
-4 22 -4 9.9 4
6 -22 4 -3.3 10.1
-6 -22 -4 3.9 2.3
6 -22 4 1.6 4.6
-6 22 -4 3.6 1.5
-8 -22 -4 12.2 2.8
-8 22 -4 16.8 2.2
-8 22 -4 17.4 2.6
-15 23 4 172.08 11.8
-15 23 4 170.98 12.2
13 -23 -4 16.3 3.4
-13 23 4 12.9 2.1
-13 23 4 9.3 2.4
11 -23 -4 426.76 31.9
11 -23 -4 429.26 35.6
-11 23 4 348.67 27.2
9 -23 -4 15 7.5
9 -23 -4 11.9 4.6
9 -23 -4 11.3 4.3
-9 23 4 13.6 2.2
-9 23 4 10.8 4.1
-9 23 4 17.7 3.7
7 -23 -4 125.89 12.6
7 -23 -4 126.19 12.7
-7 -23 4 122.89 9.9
7 -23 -4 121.79 10.5
-7 23 4 113.99 10.1
-7 23 4 104.69 8.7
-7 23 4 131.79 12.7
5 -23 -4 72.59 7.5
5 -23 -4 63.59 5.7
5 -23 -4 60.49 6.6
-5 23 4 45.8 6.3
-5 23 4 58.39 9.7
5 23 -4 57.59 5.6
3 -23 -4 6.9 2.8
3 -23 -4 10.2 1.6
3 -23 -4 9.2 2.3
-3 -23 4 4.1 3.4
-3 23 4 -0.6 5.2
1 -23 -4 83.99 8
1 23 -4 86.19 8.7
1 -23 4 64.09 11.3
1 -23 4 61.49 7.2
-1 -23 -4 51.79 6.1
1 23 4 55.49 7.1
-1 23 -4 54.89 4.7
-1 23 -4 52.79 7.1
-3 -23 -4 256.27 18.9
-3 23 -4 245.38 20.7
-3 23 -4 258.27 17.7
5 -23 4 77.09 12.5
5 -23 4 78.79 14.1
5 23 4 115.49 10.6
-7 -23 -4 32.5 4.5
-7 23 -4 34.4 3.7
-9 -23 -4 16.5 2.7
-9 23 -4 14.1 1.9
-9 23 -4 17.8 2.4
14 -24 -4 5.3 1.9
-14 24 4 4.8 2.2
-14 24 4 7.2 1.6
-12 24 4 175.58 12.6
-12 24 4 157.08 11.6
10 -24 -4 34.1 10.1
10 -24 -4 35.6 5.8
10 -24 -4 46.9 7.2
-10 24 4 31.3 6
-10 24 4 28.8 4.6
-10 24 4 26.9 3.3
8 -24 -4 883.31 62.29
8 -24 -4 770.72 60.39
-8 24 4 975.2 58.49
-8 24 4 847.32 57.09
6 -24 -4 166.98 13.7
6 -24 -4 181.68 14.4
6 -24 -4 181.58 13
-6 -24 4 160.68 13.5
-6 24 4 152.48 13.1
4 -24 -4 815.72 54.59
-4 -24 4 858.01 55.19
-4 24 4 783.42 56.69
4 24 -4 774.42 54.19
2 -24 -4 59.19 8.1
-2 -24 4 54.79 7.5
0 -24 4 78.09 7
0 -24 -4 89.69 8
0 -24 4 68.39 11.1
0 24 -4 94.59 9.3
0 24 -4 86.69 6.6
2 -24 4 51.19 7.7
-2 -24 -4 63.99 6.8
-2 24 -4 64.69 5.3
-2 24 -4 65.59 8.1
-4 -24 -4 6.9 2.8
4 -24 4 7 8.7
4 -24 4 10.6 4.2
-4 24 -4 9.7 4
-4 24 -4 9.4 1.9
4 24 4 6.9 3.3
-6 -24 -4 106.69 9.5
-6 24 -4 122.59 8.8
-8 -24 -4 4.1 1.9
-8 24 -4 4.5 1.5
-8 24 -4 2.8 1.1
-15 25 4 144.99 10.2
-15 25 4 138.99 9.8
13 -25 -4 6.5 2.4
-13 25 4 7.1 2.2
-13 25 4 8.3 1.6
11 -25 -4 58.29 6.8
-11 25 4 45.5 5.2
-11 25 4 40.6 4
9 -25 -4 9.4 7.1
9 -25 -4 15.6 4.2
9 -25 -4 16 4.2
-9 25 4 9.7 3
-9 25 4 11.4 4.1
-9 25 4 9.8 2
7 -25 -4 18.1 5.6
7 -25 -4 16.5 4.1
-7 25 4 22.6 2.9
-7 25 4 24.6 4
-7 25 4 25.8 5.6
5 -25 -4 230.38 20.2
5 -25 -4 296.77 20.3
5 -25 -4 297.17 19.4
-5 25 4 296.07 23
-3 -25 4 319.97 26.9
3 -25 -4 326.17 23.5
3 25 -4 334.87 23.9
-1 -25 4 30 6.1
1 -25 4 38.4 10
1 -25 4 35.7 6.7
1 -25 4 37.4 5.7
3 -25 4 90.99 15
-3 -25 -4 107.39 9.6
-3 25 -4 116.99 8.4
-3 25 -4 108.29 11.5
-5 -25 -4 24 4.1
-5 25 -4 25.3 3.1
-7 -25 -4 103.49 8.9
-7 25 -4 111.09 8.3
-7 25 -4 117.49 8
14 -26 -4 123.99 9.5
-14 26 4 125.59 8.8
-14 26 4 128.09 9.4
12 -26 -4 7.2 2.6
-12 26 4 6.4 2.3
-12 26 4 4.6 1.5
10 -26 -4 49.5 10.4
10 -26 -4 40.9 6.2
-10 26 4 30.8 4.8
-10 26 4 29.8 3.3
-10 26 4 26.3 5.6
8 -26 -4 10.1 6.6
8 -26 -4 10.1 3.1
8 -26 -4 6.5 3.5
-8 26 4 7.7 3.8
-8 26 4 12.2 3.2
-8 26 4 9.3 1.9
6 -26 -4 610.14 39.5
6 -26 -4 550.54 39.8
-6 -26 4 610.84 39.9
6 -26 -4 598.54 39.6
-6 26 4 515.95 39.2
-4 -26 4 2.9 3.1
4 -26 -4 4.3 2.6
4 26 -4 1.9 1.7
2 -26 -4 243.18 16.7
-2 -26 4 192.68 17.5
0 -26 -4 62.99 6.3
0 -26 4 46.1 7.8
0 26 -4 50.99 7.1
2 -26 4 8.7 17.4
2 -26 4 1.5 2.3
-2 -26 -4 2.4 2.3
2 -26 4 6.6 5.8
2 26 4 0.2 2.1
-2 26 -4 1.2 2.6
-2 26 -4 3.2 1.4
-4 -26 -4 237.98 17.2
4 -26 4 189.68 18.9
-4 26 -4 252.17 16.3
-6 -26 -4 1.3 1.9
-6 26 -4 0.7 1.2
-8 -26 -4 79.59 7
-8 26 -4 91.69 6.7
-8 26 -4 91.09 6.3
13 -27 -4 10.4 2.3
-13 27 4 9.4 1.6
-13 27 4 11.8 2.4
11 -27 -4 156.38 12.5
-11 27 4 142.59 10.7
-11 27 4 160.58 11.8
9 -27 -4 89.29 9
9 -27 -4 86.39 9.4
9 -27 -4 101.99 13.3
-9 27 4 69.49 6.2
-9 27 4 88.09 7.9
-9 27 4 73.19 9.1
7 -27 -4 41.4 7.3
7 -27 -4 42.4 4.6
-7 27 4 47.2 5.8
-7 27 4 51.29 7.7
5 -27 -4 249.38 18.8
-5 -27 4 253.27 19.1
3 -27 -4 90.49 8.5
-3 -27 4 110.39 10
3 27 -4 74.69 8.1
-3 27 4 114.29 12.3
1 -27 -4 61.49 6.3
-1 -27 4 49.9 8.1
1 27 -4 57.19 7.1
-1 -27 -4 111.19 9.3
-1 27 -4 98.49 10.8
-1 27 -4 108.99 8.1
-3 -27 -4 51.39 5.9
3 -27 4 60.39 5.8
3 -27 4 56.59 8.7
-3 27 -4 53.89 8
-3 27 -4 54.79 4.9
-5 -27 -4 46.2 5.3
-5 27 -4 53.89 4.6
-7 -27 -4 9.6 2.3
-7 27 -4 10.9 1.6
-7 27 -4 13.1 2
-14 28 4 5.7 1.2
-14 28 4 5.8 1.7
12 -28 -4 385.36 25.6
-12 28 4 353.36 24.5
10 -28 -4 58.29 9.6
-10 28 4 38.4 3.9
-10 28 4 43 5.3
-8 28 4 233.48 17.1
-8 28 4 224.78 19.3
-6 -28 4 4.9 2.6
6 -28 -4 4.6 2.9
-6 28 4 2.1 2.2
-6 28 4 5.5 3.8
4 -28 -4 214.68 17.3
-4 -28 4 252.67 18.3
-2 -28 4 5.3 3.4
2 -28 -4 9.8 2.9
-2 28 4 5 4.3
2 28 -4 7.3 2.8
0 -28 -4 135.09 10.9
0 -28 4 152.38 13.3
0 28 -4 118.19 12.3
-2 -28 -4 18.1 3.3
-2 28 -4 18.7 5.1
-2 28 -4 22.3 2.8
-4 -28 -4 6.9 2.1
-4 28 -4 5.5 1.6
-6 -28 -4 1.2 2.7
-6 28 -4 3 1.3
13 -29 -4 1.2 1.3
-13 29 4 0.4 1.7
-13 29 4 1.6 1.6
-11 29 4 58.89 4.9
-11 29 4 65.29 6
9 -29 -4 82.39 8.2
9 -29 -4 91.19 10.3
-9 29 4 77.79 7.3
-9 29 4 62.59 5.8
-7 -29 4 0.3 1.1
7 -29 -4 3.6 3.4
-7 29 4 0.5 2.1
-7 29 4 0.6 2.9
5 -29 -4 209.28 17
-5 -29 4 240.98 17.4
3 -29 -4 40.5 5.2
-3 -29 4 38.4 6
-3 29 4 50.19 8
3 29 -4 27.7 4.2
-1 -29 4 142.79 12.8
1 -29 -4 141.99 11.4
-1 29 4 137.39 13.4
-1 -29 -4 65.39 6.4
1 -29 4 52.99 8.5
-1 29 -4 60.89 8.1
-1 29 -4 61.09 5.2
3 -29 4 132.19 11.7
-3 -29 -4 101.69 9.2
-3 29 -4 117.09 8.6
-5 -29 -4 0.8 1.5
5 -29 4 1.5 3.3
-5 29 -4 2.3 1.2
-7 -29 -4 37.5 4.1
7 -29 4 49 5.6
-7 29 -4 46.5 3.5
-7 29 -4 44.4 3.8
12 -30 -4 13.4 2.6
-12 30 4 20.2 3.2
-12 30 4 18.9 2.8
-10 30 4 54.49 4.6
-10 30 4 61.49 6
8 -30 -4 3.8 2.8
-8 30 4 6.1 2.7
6 -30 -4 87.99 8.4
-6 -30 4 79.39 7.3
-4 -30 4 4.5 3.2
4 -30 -4 8.4 3.3
4 30 -4 3.1 1.5
-2 -30 4 61.29 9.4
2 -30 -4 48.8 6.3
0 -30 -4 4.4 2
0 -30 4 10 4
0 30 -4 3.6 2.8
2 -30 4 46 7.4
-2 -30 -4 35 4.6
-2 30 -4 38 3.7
-4 -30 -4 59.49 5.7
-4 30 -4 63.89 5.1
6 -30 4 1.3 2.5
-6 -30 -4 1.2 1.4
-6 30 -4 1.5 1.1
-6 30 -4 1.4 1
-11 31 4 92.19 7.4
-11 31 4 85.19 6.4
9 -31 -4 134.89 11.2
-9 31 4 127.29 11
7 -31 -4 7.2 3.1
-7 31 4 8.8 2.7
5 -31 -4 91.79 8.3
-5 -31 4 77.69 8
3 -31 -4 3.8 2.3
-3 -31 4 5.3 2.9
-3 31 4 8.5 5
-1 -31 4 34.7 6.1
1 -31 -4 40 4.9
-1 -31 -4 28.5 4
1 -31 4 26.7 5.1
-3 -31 -4 28.4 3.8
-3 31 -4 31.3 3.2
5 -31 4 12.2 3.6
-5 -31 -4 3.9 1.5
-5 31 -4 4 1.2
-12 32 4 212.78 15
10 -32 -4 11.1 2.7
-10 32 4 12.7 2.6
-8 32 4 168.78 12.8
4 -32 -4 119.19 10.9
-4 -32 4 152.18 11.5
-2 -32 4 12.3 3.3
2 -32 -4 6.5 2.4
0 -32 -4 71.59 6.6
0 -32 4 75.39 8.2
-2 -32 -4 22.5 3.3
2 -32 4 12.1 3.9
-2 32 -4 20.4 2.5
4 -32 4 12 3.4
-4 -32 -4 7.1 1.9
-4 32 -4 7.6 1.5
11 -33 -4 36.4 3.9
-11 33 4 36.4 3.8
9 -33 -4 15.1 3.4
-9 33 4 14.2 2.8
7 -33 -4 10.2 3.1
-7 33 4 5.4 2
-5 -33 4 39.6 4.9
5 -33 -4 26.9 4.7
3 -33 -4 14.5 3
-3 -33 4 19.2 3.7
-1 -33 4 195.58 15.3
1 -33 -4 198.48 14.5
1 -33 4 33.3 5.6
-1 -33 -4 36.1 4.2
3 -33 4 31.2 5.2
-3 -33 -4 22.3 3.3
-3 33 -4 25.8 2.6
-5 -33 -4 8.6 1.7
5 -33 4 11.4 2.8
-5 33 -4 9.9 1.5
-5 33 -4 12.5 1.5
10 -34 -4 274.27 19.3
-10 34 4 273.27 18.7
8 -34 -4 27.3 4.6
-4 -34 4 12.9 4.2
4 -34 -4 18.1 3.4
2 -34 -4 79.89 7.1
0 -34 4 79.79 9.3
0 -34 -4 62.19 6
-2 -34 -4 20.9 3
2 -34 4 21.9 4
4 -34 4 161.18 11.8
-4 -34 -4 135.79 10.8
-4 34 -4 164.88 10.4
9 -35 -4 52.29 5
-9 35 4 39.1 4.7
7 -35 -4 38 5.1
-5 -35 4 30.6 3.5
5 -35 -4 35.4 4.7
-3 -35 4 41.9 5.4
3 -35 -4 55.59 5.4
-1 -35 4 35.9 4.9
1 -35 -4 31 3.8
-1 -35 -4 47.8 4.5
1 -35 4 45.8 5.5
-3 -35 -4 21 2.8
-3 35 -4 24.4 2.2
8 -36 -4 78.59 6.9
6 -36 -4 10.8 2.8
-4 -36 4 120.89 9.6
2 -36 -4 20.5 3.4
-2 -36 4 24.2 3.8
0 -36 -4 40.9 4.1
0 -36 4 38.3 4.9
-2 -36 -4 46.5 4.4
2 -36 4 57.79 5.6
-2 36 -4 47.7 3.6
7 -37 -4 13.4 2.6
5 -37 -4 48.4 5.1
3 -37 -4 21.1 3.3
-3 -37 4 18.9 3
1 -37 -4 57.59 5.1
-1 -37 -4 13 2.2
-1 37 -4 11 1.3
4 -38 -4 34.9 4
2 -38 -4 46.6 4.2
-2 -38 4 33 4.6
18 0 -5 0.4 1.8
-18 0 5 0 1.8
16 0 -5 1 3.4
16 0 -5 0.4 3.1
-14 0 5 8.8 2.4
14 0 -5 3.2 3
14 0 -5 5.6 3.3
-14 0 5 8.6 2.7
-12 0 5 0.8 2.2
-12 0 5 0.3 2.6
12 0 -5 2.5 2.5
12 0 -5 2.4 2.7
10 0 -5 2.9 1.9
8 0 -5 0.7 1.4
8 0 -5 0.5 3.4
8 0 -5 2.3 9.6
6 0 -5 1.1 1.2
6 0 -5 2.4 5.5
-2 0 5 3.1 2
2 0 -5 0.7 3
2 0 -5 2.9 1.5
2 0 -5 0.8 1.4
0 0 -5 1.1 1.8
0 0 -5 3.4 3.4
0 0 5 1 2.1
0 0 -5 0.9 1.9
2 0 5 1.4 2.3
-2 0 -5 5.5 2.1
2 0 5 6.4 8.4
-4 0 -5 1.3 1
-4 0 -5 0.8 2.6
-6 0 -5 0.2 3
6 0 5 1.7 3.3
8 0 5 -0.6 3.2
8 0 5 0.6 6.2
-8 0 -5 0.2 0.6
10 0 5 -1.8 3.3
-19 -1 5 170.38 12.4
-19 1 5 167.18 11.7
-17 -1 5 86.19 7.5
17 -1 -5 108.79 8.4
-17 1 5 85.29 7.5
15 -1 -5 149.99 14.5
15 -1 -5 144.79 12.4
15 1 -5 144.89 12.7
15 1 -5 162.28 15
-13 -1 5 131.49 11.1
-13 -1 5 145.09 11
13 -1 -5 134.89 11.8
13 -1 -5 140.59 12.7
-13 1 5 153.38 11
13 1 -5 137.79 12.8
-13 1 5 142.89 11.3
13 1 -5 131.19 11.7
11 -1 -5 259.87 19.1
11 -1 -5 255.47 18.5
-11 -1 5 248.08 18.1
11 1 -5 240.18 18.4
11 1 -5 266.17 19.3
-11 1 5 248.78 18
9 -1 -5 343.37 22.8
9 -1 -5 276.27 29.9
9 -1 -5 301.17 24.8
9 1 -5 330.07 22.7
-9 1 5 312.47 22.5
9 1 -5 323.17 33.3
7 -1 -5 35.3 5.8
7 -1 -5 30.3 8.6
7 -1 -5 33 4.1
7 1 -5 31.5 10
7 1 -5 32.3 3.8
7 1 -5 28 5.3
5 -1 -5 571.04 41.5
5 -1 -5 563.34 40.5
5 1 -5 653.63 39.9
5 1 -5 577.34 40.5
5 1 -5 595.94 41.8
3 -1 -5 680.13 47.6
-3 -1 5 793.52 49
3 -1 -5 686.93 47.9
3 1 -5 716.53 48.7
3 1 -5 708.03 48
1 -1 -5 1630.34 107.79
1 -1 -5 1638.54 108.49
1 1 -5 1664.53 108.59
1 1 -5 1629.54 107.89
1 -1 5 2791.22 180.38
1 -1 5 2644.94 179.18
-1 -1 -5 2410.76 177.98
1 1 5 2916.81 180.98
1 1 5 2872.11 179.48
-3 -1 -5 170.68 14
3 -1 5 200.38 21.9
3 1 5 199.08 25.1
-3 1 -5 161.98 13.9
-3 1 -5 176.58 12.3
5 -1 5 308.07 21.7
-5 -1 -5 285.37 19.8
-5 -1 -5 278.67 21.5
-5 1 -5 287.17 21.6
-5 1 -5 299.57 19.9
5 1 5 285.67 21.5
7 -1 5 123.59 11.6
-7 -1 -5 109.09 8.6
7 -1 5 118.29 14.6
7 1 5 126.79 11.6
-7 1 -5 115.79 8.7
9 -1 5 4.6 3.7
11 -1 5 22.6 3.9
11 1 5 26.5 4.4
-18 -2 5 24.8 3.3
-18 2 5 27.5 3.8
16 -2 -5 135.89 13.8
16 -2 -5 141.99 14.8
16 2 -5 163.28 15.6
16 2 -5 145.79 12.9
14 -2 -5 93.09 9.9
-14 -2 5 120.99 9.4
14 -2 -5 98.59 11.1
14 2 -5 113.29 11.7
-14 2 5 124.49 9.3
-14 2 5 123.19 9.8
14 2 -5 107.89 10.3
-12 2 5 3113.69 202.98
10 -2 -5 279.07 20.5
10 2 -5 280.97 20.6
-8 -2 5 2562.34 174.98
8 -2 -5 2750.42 177.48
8 -2 -5 2757.82 179.18
6 -2 -5 75.49 10.4
6 -2 -5 82.09 7
6 -2 -5 84.49 8.2
6 2 -5 88.19 15.1
6 2 -5 96.79 9
4 -2 -5 3556.14 243.68
4 2 -5 3877.71 242.88
-2 -2 5 362.86 23.1
2 -2 -5 300.37 22.5
2 -2 -5 287.47 21.7
2 -2 -5 317.87 22.8
2 2 -5 321.97 22.2
2 2 -5 299.97 21.8
2 2 -5 318.97 23
0 -2 -5 2943.61 192.78
2 -2 5 523.15 39.1
2 -2 5 534.45 41.3
-2 2 -5 620.24 38.7
2 2 5 525.25 43.1
-4 -2 -5 85.49 8.9
4 -2 5 99.99 8.9
-4 2 -5 90.39 7.1
-4 2 -5 89.49 9
4 2 5 105.69 8.9
-6 -2 -5 46.8 6.6
6 -2 5 48.5 7.2
6 2 5 63.79 7.8
-6 2 -5 49.5 4.6
8 -2 5 45.3 7.6
8 -2 5 48.9 16.8
8 2 5 63.69 9.7
8 2 5 43.3 10.2
-8 2 -5 51.89 4.7
10 -2 5 3.7 3.5
10 2 5 -0.4 3.4
-19 -3 5 174.98 12.1
-19 3 5 179.98 12.3
-17 -3 5 52.69 5.2
-17 3 5 51.09 5.1
15 -3 -5 100.09 8.8
15 -3 -5 77.79 9.9
15 3 -5 89.19 10.8
15 3 -5 72.79 8.5
-13 -3 5 146.19 11.4
13 -3 -5 144.09 12
13 -3 -5 142.09 12.8
13 3 -5 150.78 13.4
-13 3 5 134.19 11.4
-13 3 5 148.89 11.1
13 3 -5 140.69 12.1
-11 -3 5 172.98 13.3
11 -3 -5 185.08 14.1
11 -3 -5 173.48 13.4
11 3 -5 151.98 15.6
11 3 -5 174.88 15
-11 3 5 193.18 13.5
-11 3 5 164.68 13.2
9 -3 -5 581.64 36
9 -3 -5 489.35 37.8
9 -3 -5 491.85 40.9
9 3 -5 499.95 35.8
-9 3 5 531.75 36.1
7 -3 -5 308.67 22.1
7 3 -5 260.77 27.3
5 -3 -5 137.99 13
5 -3 -5 121.29 10.3
5 -3 -5 122.69 9.5
5 3 -5 133.49 9.7
5 3 -5 105.69 14
3 -3 -5 620.64 41.9
3 -3 -5 625.44 42.7
3 -3 -5 572.44 41.5
-3 -3 5 654.23 42.9
3 3 -5 636.44 42.1
3 3 -5 631.94 42.9
1 -3 -5 2341.77 155.98
1 3 -5 2350.56 156.58
1 3 -5 2440.66 155.68
1 -3 5 1707.33 109.59
1 -3 5 1643.94 109.19
1 -3 5 1650.73 110.39
1 3 5 1570.94 111.29
-3 -3 -5 164.18 13.9
-3 3 -5 181.08 12.4
-3 3 -5 163.18 13.9
-3 3 -5 198.98 14.4
-5 -3 -5 352.16 25.1
5 -3 5 412.96 27.1
-5 -3 -5 366.06 26.9
-5 3 -5 380.46 25.3
5 3 5 368.86 26.9
-7 -3 -5 226.88 17
7 3 5 185.48 17.3
-7 3 -5 235.78 15.4
9 -3 5 18.2 4.5
9 3 5 23.8 5.3
11 -3 5 5.9 2.6
11 3 5 9.8 3.6
-18 -4 5 17.8 2.6
-18 4 5 15.8 2.6
16 -4 -5 24.7 4.1
-16 -4 5 31.7 4
16 4 -5 43.1 8.7
-16 4 5 18.1 3.2
16 4 -5 26.9 4.3
-14 -4 5 100.19 8.4
14 -4 -5 95.89 10.3
14 -4 -5 95.89 9.2
-14 4 5 87.39 8.6
14 4 -5 98.49 9.5
14 4 -5 98.79 14
-14 4 5 95.09 8.1
12 -4 -5 21.6 4
12 -4 -5 22 4.3
-12 4 5 17.9 3.6
-12 4 5 21 3.2
10 -4 -5 1248.28 89.59
10 -4 -5 1216.48 86.69
-10 4 5 1326.57 84.29
8 -4 -5 220.78 20.7
8 -4 -5 209.78 18.2
8 -4 -5 251.97 16.9
8 4 -5 212.28 16.6
-8 4 5 247.78 17.9
6 -4 -5 224.18 18.1
6 -4 -5 228.58 19.9
6 -4 -5 250.07 17.2
6 4 -5 255.67 17.2
4 -4 -5 295.77 21.1
4 -4 -5 309.57 21.7
4 -4 -5 312.97 22.6
2 -4 -5 302.47 22.4
-2 -4 5 313.87 22.7
2 -4 -5 302.97 21.7
-2 4 5 321.57 24
2 4 -5 297.57 21.6
2 4 -5 330.17 23.3
0 -4 -5 348.77 25.5
0 -4 5 384.96 27.8
0 -4 5 383.06 26.4
0 -4 5 375.36 26.7
0 -4 -5 351.86 26.3
0 4 -5 329.87 25.7
0 4 5 401.76 26.5
2 -4 5 400.16 28.5
2 -4 5 385.26 27.9
2 -4 5 382.36 29.9
-2 4 -5 352.76 27
-4 -4 -5 482.15 33.4
-4 -4 -5 496.65 35.2
4 -4 5 496.75 41.3
4 -4 5 540.25 35
4 -4 5 483.95 37.5
-4 4 -5 518.45 33.6
-6 -4 -5 81.89 8.5
6 -4 5 75.29 8.9
6 4 5 95.79 9.3
-6 4 -5 77.49 6.5
8 4 5 13.6 7.1
8 4 5 11.3 5.6
-8 4 -5 17.1 2.8
10 -4 5 11.2 3.4
10 4 5 12 4.3
-19 5 5 45.8 4
17 -5 -5 239.08 17.7
-17 -5 5 244.58 17.3
17 5 -5 274.87 18.4
-17 5 5 234.98 17.3
15 -5 -5 550.74 37.7
-15 -5 5 461.15 34
15 -5 -5 492.45 34.5
15 5 -5 545.95 35.3
-15 5 5 465.65 33.8
13 -5 -5 96.09 9.9
13 -5 -5 88.19 9.5
-13 -5 5 104.69 8.7
13 5 -5 83.69 9.1
-13 5 5 106.89 8.4
13 5 -5 94.19 10.5
-13 5 5 113.79 9
11 -5 -5 64.79 16.7
11 -5 -5 92.29 8.5
11 -5 -5 96.19 9.3
11 5 -5 89.89 8.9
9 -5 -5 67.19 8.5
9 -5 -5 75.09 12.5
-9 5 5 59.19 7.4
9 5 -5 69.19 6.6
7 -5 -5 18.2 3
7 -5 -5 14.9 6.2
7 5 -5 15.4 2.8
5 -5 -5 492.85 36
5 -5 -5 520.35 34.3
3 -5 -5 622.74 44.3
3 -5 -5 683.73 45.4
3 -5 -5 690.93 44.8
-1 -5 5 898.71 58.19
1 -5 -5 820.12 57.69
1 -5 -5 826.32 56.99
1 5 -5 866.31 58.49
1 5 -5 875.11 57.59
1 -5 5 1171.08 77.39
1 -5 5 1157.08 78.49
1 -5 5 1136.29 77.79
-1 5 -5 1112.29 76.79
1 5 5 1070.89 87.79
1 5 5 1242.18 77.49
3 -5 5 48.4 8.3
-3 -5 -5 48.8 7.5
3 -5 5 35.5 10
3 -5 5 46.8 7.2
3 5 5 43.3 5.6
-3 5 -5 57.69 6.4
-3 5 -5 60.29 5.8
5 -5 5 76.59 8.4
5 -5 5 72.99 18.8
-5 -5 -5 82.69 8.5
-5 5 -5 82.39 6.4
5 5 5 85.19 8.6
-7 -5 -5 177.08 14.3
7 -5 5 172.28 15.2
-7 5 -5 184.08 12.8
-9 5 -5 43.5 3.9
9 5 5 39.7 6.7
11 -5 5 59.79 5.8
11 5 5 49.1 7
-18 -6 5 44.3 4.1
16 -6 -5 785.02 53.19
-16 -6 5 790.82 52.89
-16 6 5 742.23 52.79
-16 6 5 778.22 52.79
16 6 -5 887.21 54.09
14 -6 -5 56.49 7.4
-14 -6 5 39.2 5.4
14 -6 -5 50.39 6.2
14 6 -5 56.49 6.8
-14 6 5 39.5 5.2
14 6 -5 55.49 8.2
-12 -6 5 1412.36 96.49
12 -6 -5 1582.14 107.19
-12 6 5 1492.25 96.09
-12 6 5 1400.66 96.49
10 -6 -5 13.6 4.8
10 -6 -5 18.7 9.8
10 -6 -5 17.9 3.4
10 -6 -5 17.5 4.5
10 6 -5 12.8 3.2
-10 6 5 11.4 3.3
8 -6 -5 1599.74 108.09
8 -6 -5 1588.24 106.59
6 -6 -5 96.39 9.4
6 -6 -5 105.19 11.5
6 -6 -5 113.49 8.6
6 6 -5 107.49 8.5
4 -6 -5 2298.87 151.18
2 -6 -5 204.58 14.8
2 -6 -5 196.68 15.4
2 6 -5 203.68 14.7
-2 6 5 185.48 15.2
2 6 -5 216.98 17.3
2 6 -5 209.58 15.9
0 -6 -5 825.22 55.59
0 -6 5 837.42 57.29
0 -6 5 815.42 56.29
0 6 5 852.21 56.29
2 -6 5 321.47 25.1
2 -6 5 335.57 24.6
4 -6 5 3.1 3
-4 -6 -5 3.5 2.6
4 -6 5 0.1 9.4
4 -6 5 3.1 2.6
-4 6 -5 5.1 1.4
4 6 5 7.9 3
-6 -6 -5 184.38 15.1
6 6 5 206.38 15.8
-6 6 -5 183.48 13.4
-8 -6 -5 12.2 3.6
8 -6 5 10.5 4.2
-8 6 -5 12.7 2.2
8 6 5 14.8 5.6
8 6 5 15.9 4.7
10 -6 5 2.5 2.4
10 6 5 0.6 3.6
-19 7 5 56.79 4.6
-17 -7 5 12.3 2.4
-17 7 5 12.9 2.6
-15 -7 5 103.39 8.6
15 -7 -5 101.59 9.1
-15 7 5 95.79 9
-15 7 5 104.39 8.5
15 7 -5 99.99 9.7
15 7 -5 112.19 12.5
13 -7 -5 219.38 17.4
13 -7 -5 225.48 17.9
13 7 -5 200.88 16.4
13 7 -5 207.78 18.2
11 -7 -5 42.6 5.2
11 -7 -5 37 4.6
11 -7 -5 24.4 13.2
11 7 -5 44.2 5.8
-11 7 5 30.1 4.6
-11 7 5 29.6 4
-9 -7 5 461.95 32.8
9 -7 -5 385.56 33.8
9 -7 -5 452.25 29.8
9 -7 -5 379.06 31.3
-9 7 5 441.86 30.6
7 -7 -5 619.44 43.7
7 -7 -5 638.34 45.2
5 -7 -5 901.71 61.09
5 -7 -5 891.61 60.19
3 -7 -5 354.26 26.3
3 -7 -5 386.86 27.6
3 -7 -5 387.76 26.8
-3 7 5 406.86 27.8
3 7 -5 405.46 26.6
-1 -7 5 869.11 56.99
1 -7 -5 828.32 56.39
1 -7 -5 830.12 55.69
1 7 -5 803.32 55.79
-1 7 5 847.22 56.29
1 -7 5 170.98 15.1
1 -7 5 187.58 17.2
1 -7 5 179.58 14.6
1 7 5 192.78 14.7
3 -7 5 746.33 51.99
3 -7 5 816.82 50.59
-3 -7 -5 676.43 50.19
3 -7 5 779.32 54.19
-3 7 -5 725.23 48.9
-3 7 -5 720.33 50.89
5 -7 5 101.39 14.1
5 -7 5 90.49 11.6
5 -7 5 96.09 18.7
-5 7 -5 112.69 8.6
5 7 5 128.19 10.5
-7 -7 -5 364.86 26.3
-7 7 -5 388.56 24.5
-7 7 -5 367.46 24.9
7 7 5 339.47 26.9
9 -7 5 5.6 3.5
-9 7 -5 7.9 1.7
9 7 5 6.4 4.1
11 -7 5 1.8 1.9
11 7 5 2 3
-18 -8 5 2.5 1.3
-18 8 5 2.3 1.5
16 -8 -5 117.29 9.4
-16 -8 5 110.09 8.9
-16 8 5 101.69 9.2
16 8 -5 132.29 10.2
-16 8 5 99.99 8.8
-14 -8 5 88.39 8
-14 8 5 88.19 8.4
-14 8 5 96.29 7.8
12 -8 -5 150.18 11
-12 -8 5 122.09 10.6
12 -8 -5 149.69 12.9
12 -8 -5 107.89 22.5
12 8 -5 142.89 11.1
-12 8 5 113.89 10
-12 8 5 112.99 10.6
12 8 -5 143.89 12.8
10 -8 -5 421.16 27.3
10 -8 -5 333.67 29.1
-10 -8 5 371.76 26.4
-10 8 5 403.36 27.8
-10 8 5 398.96 25.8
10 8 -5 341.87 27.3
-10 8 5 382.06 26.4
8 -8 -5 74.79 11.8
-8 -8 5 75.99 12.1
8 -8 -5 70.29 8
-8 -8 5 52.49 9
-8 8 5 69.69 8.6
8 8 -5 68.19 6.4
-6 -8 5 572.84 40.3
-6 -8 5 599.54 42.3
-4 -8 5 52.49 11.6
4 -8 -5 56.39 7.3
4 -8 -5 70.59 5.9
4 -8 -5 63.49 6.3
4 8 -5 77.19 5.9
-2 -8 5 22.4 4.1
2 -8 -5 31.8 3.7
2 -8 -5 29.9 4.8
-2 8 5 26.6 4.3
2 8 -5 36.8 7.8
0 -8 5 339.47 27
0 -8 5 369.86 25.8
0 -8 -5 378.56 26
0 -8 -5 376.66 25.2
0 8 5 352.36 25.6
0 8 -5 339.17 25.4
2 -8 5 309.87 22.9
2 -8 5 311.67 25.2
2 -8 5 309.37 23.2
-2 8 -5 299.47 22.7
-2 8 -5 285.17 20.8
2 8 5 339.17 23.4
4 -8 5 31.9 4.9
4 -8 5 31.7 6.5
-4 -8 -5 40.7 5.6
4 -8 5 35.3 11
-4 8 -5 44.8 5.8
4 8 5 42 5.7
-4 8 -5 39.2 3.7
6 -8 5 24.7 19.8
-6 -8 -5 50.19 6.6
-6 8 -5 48.8 4.6
6 8 5 56.59 7.3
-8 -8 -5 34.9 4.9
-8 8 -5 36.3 3.5
-8 8 -5 24 2.6
8 8 5 27.6 5.9
10 -8 5 4.1 3.6
10 8 5 2.6 3.7
-19 9 5 68.79 5.2
-17 -9 5 87.79 8
-17 9 5 83.09 6.9
-15 -9 5 320.67 24.1
15 -9 -5 379.06 24.7
15 9 -5 399.56 29
15 9 -5 370.36 25.3
-15 9 5 334.67 24
-15 9 5 309.47 24.4
13 -9 -5 304.17 51.09
-13 -9 5 269.37 20.2
-13 9 5 268.87 20.3
-13 9 5 270.77 19.7
13 9 -5 312.57 23.3
13 9 -5 294.07 21
11 -9 -5 135.09 14.5
11 -9 -5 154.28 21.6
-11 -9 5 130.69 10.8
-11 9 5 133.39 10.8
-11 9 5 143.69 10.3
-11 9 5 133.99 12
-9 -9 5 127.99 12.4
9 -9 -5 98.59 11
-9 9 5 116.29 10.7
9 9 -5 95.19 9.2
7 -9 -5 675.23 46.6
5 -9 -5 73.69 8.7
-5 -9 5 74.09 7.6
5 -9 -5 91.19 6.9
5 -9 -5 65.59 7.1
-5 -9 5 75.59 13.1
5 9 -5 80.69 6.5
3 -9 -5 133.39 10.6
3 -9 -5 131.49 11.4
3 9 -5 142.89 10.4
1 -9 -5 446.46 30
1 -9 -5 387.86 29.4
-1 -9 5 446.16 32.6
1 9 -5 419.96 29.4
1 -9 5 245.38 19
1 -9 5 251.87 20.6
1 9 5 247.78 18.8
-1 9 -5 252.87 18.8
-3 -9 -5 166.98 13
3 -9 5 128.49 13.7
3 -9 5 137.09 17
-3 9 -5 172.58 13.7
-3 9 -5 174.78 11.5
3 9 5 160.98 12.9
5 -9 5 19 5.4
-5 -9 -5 32.8 5.4
5 -9 5 15 13.3
5 -9 5 23.8 4.6
5 9 5 38.1 5.9
-5 9 -5 32.9 3.3
-7 -9 -5 65.99 7.3
-7 9 -5 62.29 5.7
-7 9 -5 71.29 5.4
7 9 5 78.49 10.3
9 -9 5 24.5 4.3
9 9 5 31.1 5.7
11 -9 5 60.09 5.3
-18 10 5 101.69 7.6
16 -10 -5 840.32 50.59
-16 -10 5 732.63 49.99
-16 10 5 738.43 50.09
-16 10 5 709.73 50.29
-14 -10 5 48.4 5.8
14 10 -5 69.09 6.9
-14 10 5 49.7 6.5
-14 10 5 53.29 5.6
14 10 -5 73.59 9.1
12 -10 -5 677.63 55.89
12 -10 -5 705.33 50.59
12 10 -5 719.13 45.8
-12 10 5 646.04 44.6
-12 10 5 620.14 45.1
10 -10 -5 -2.1 8.1
-10 -10 5 -0.1 5.1
10 -10 -5 2 3.4
-10 -10 5 5.9 2.4
-10 10 5 3.1 2.7
-10 10 5 5.8 1.9
10 10 -5 4.1 2.3
8 -10 -5 1102.29 79.99
8 -10 -5 1167.48 86.69
-8 -10 5 1259.57 78.79
-8 -10 5 1189.18 79.39
-8 10 5 1213.88 80.19
6 -10 -5 78.69 9.5
6 -10 -5 75.29 7.8
6 10 -5 90.79 7.1
-4 -10 5 1240.18 86.59
-4 -10 5 1359.76 87.99
-2 -10 5 217.08 20.1
2 -10 -5 220.18 17
2 -10 -5 227.38 16.2
-2 -10 5 236.38 16.4
-2 10 5 211.08 16.9
2 10 -5 221.58 16.2
0 -10 5 43.9 5.4
0 -10 5 38.5 7.2
0 10 5 46.6 5.4
2 -10 5 511.75 34.9
2 -10 5 577.84 38.6
-2 10 -5 487.55 35.9
-2 10 -5 479.55 34
4 -10 5 16.8 9
-4 -10 -5 32.5 5
4 -10 5 32.5 7.7
4 -10 5 27.5 4.5
-4 10 -5 26.6 5
-4 10 -5 24.2 3
4 10 5 37.5 5.4
-6 -10 -5 322.57 23.5
-6 10 -5 315.77 22
6 10 5 302.37 26.2
6 10 5 352.36 24.5
-8 -10 -5 26 4.6
-8 10 -5 33.5 3.1
-8 10 -5 33 3.4
10 -10 5 41.4 4.6
-10 10 -5 36.8 3.4
-17 -11 5 64.19 5.1
-17 11 5 61.39 5.4
-15 -11 5 206.38 16.6
15 -11 -5 228.38 16.6
-15 11 5 180.08 17.3
-15 11 5 225.38 15.4
15 11 -5 206.48 16.2
-13 -11 5 81.19 8
13 -11 -5 126.89 24
-13 11 5 93.99 8.6
-13 11 5 96.19 7.8
-11 -11 5 23 3.5
11 -11 -5 6.5 9.8
11 -11 -5 25.3 4
-11 11 5 19.6 4.5
11 11 -5 19.8 4.6
-11 11 5 25.8 3.5
-11 11 5 28.7 4.1
9 -11 -5 261.27 22.1
-9 -11 5 266.07 20.7
-9 -11 5 266.37 19.5
9 -11 -5 268.87 24.8
-9 11 5 303.87 20.1
-9 11 5 311.17 21.9
7 -11 -5 463.95 34.6
7 -11 -5 493.75 34.2
-7 -11 5 462.15 33.2
7 11 -5 465.65 32.2
-5 -11 5 929.31 63.19
-5 -11 5 910.81 61.79
3 -11 -5 730.63 46.8
-3 -11 5 657.03 49.2
3 -11 -5 741.63 46.1
-3 11 5 595.74 46.8
-1 -11 5 62.09 6.4
-1 -11 5 68.39 8.1
-1 11 5 69.39 6.9
1 -11 5 223.18 18.6
1 -11 5 208.98 16.8
3 -11 5 775.22 54.59
-3 -11 -5 732.93 52.79
3 -11 5 775.82 56.49
-3 11 -5 808.42 53.89
-3 11 -5 814.62 51.59
5 -11 5 96.59 11.8
5 -11 5 101.89 17.4
-5 -11 -5 84.39 8.6
-5 11 -5 86.69 7
-7 -11 -5 146.49 12
-7 11 -5 152.08 10.6
7 11 5 125.69 13.5
-9 -11 -5 100.39 8.5
-9 11 -5 104.29 7.6
-9 11 -5 96.49 7.1
-18 12 5 12.3 2
-16 -12 5 58.59 5.2
-16 12 5 61.39 5.5
-16 12 5 55.99 5.9
-14 -12 5 289.87 22
-14 12 5 312.27 22.5
-14 12 5 312.97 21.9
14 12 -5 357.96 25.7
-12 -12 5 63.99 6.5
12 -12 -5 76.19 11.4
-12 12 5 76.39 7.9
12 12 -5 71.99 8.5
12 12 -5 60.19 8.1
10 -12 -5 135.89 14.3
-10 -12 5 156.98 11.5
-10 -12 5 135.29 10.8
10 -12 -5 143.09 18.6
-10 -12 5 142.89 12.4
-10 12 5 162.78 13.5
-10 12 5 155.08 10.8
-10 12 5 153.68 11.7
8 -12 -5 105.49 12.8
-8 -12 5 92.19 7.7
-8 -12 5 95.39 9.6
8 -12 -5 120.49 10.4
8 12 -5 100.09 8.6
-8 12 5 94.99 10.9
-6 -12 5 559.94 39.2
4 -12 -5 112.19 10.2
4 -12 -5 101.19 9.9
-4 -12 5 118.89 14.3
-4 -12 5 110.79 9.7
4 12 -5 114.49 8.8
-2 -12 5 99.39 8.6
2 -12 -5 114.49 8.7
2 -12 -5 118.99 9.8
-2 -12 5 101.19 9.7
-2 12 5 90.99 9.5
2 12 -5 101.99 8.7
0 -12 5 465.65 33.6
0 -12 5 471.85 32.6
0 12 -5 461.45 32.6
0 12 5 457.55 32.6
2 -12 5 44.4 6.3
2 -12 5 46.6 8.4
2 -12 5 33.6 5.2
-2 -12 -5 36.5 5.3
-2 12 -5 38.7 3.8
2 12 5 47 5.9
4 -12 5 18.4 9.3
4 -12 5 26.7 6.2
-4 -12 -5 26.2 5.8
4 -12 5 21.4 4.3
-4 12 -5 21.2 3.5
4 12 5 33.9 6.2
-4 12 -5 16.4 4.2
6 -12 5 -16.8 16.6
6 -12 5 -0.3 3.2
-6 -12 -5 3.5 2.8
6 -12 5 3.4 4.9
6 12 5 3.1 3.1
-6 12 -5 3.5 1.5
6 12 5 2.2 3.1
-8 -12 -5 34.4 5
-8 12 -5 44 3.6
-8 12 -5 39 3.9
10 -12 5 13.1 2.4
10 12 5 6.5 3.5
-10 12 -5 13.7 1.9
-17 13 5 10.1 2.2
-17 13 5 9.5 1.9
-15 -13 5 15.1 2.6
15 13 -5 7.8 3.6
-15 13 5 11.1 2.9
-15 13 5 15.8 2.8
13 -13 -5 120.29 22.3
13 -13 -5 134.29 16.5
-13 -13 5 150.98 11.7
-13 13 5 157.98 11.5
13 13 -5 148.29 14
13 13 -5 165.98 12.8
-13 13 5 159.28 12.3
11 -13 -5 159.28 17.2
-11 -13 5 118.09 9.7
11 -13 -5 120.79 19.8
-11 13 5 117.79 9.3
-11 13 5 114.49 11.6
-11 13 5 120.59 10.1
11 13 -5 132.59 11.8
9 -13 -5 77.89 9.9
-9 -13 5 96.59 7
-9 -13 5 91.69 8.3
9 -13 -5 95.29 13.8
-9 13 5 91.39 7.2
-9 13 5 99.89 10.3
7 -13 -5 639.74 45.4
7 -13 -5 625.54 44.2
7 13 -5 653.73 43.3
5 -13 -5 12.5 4
5 -13 -5 17.2 3.3
-5 -13 5 18.1 6.1
5 13 -5 18.1 2.7
-3 -13 5 69.19 5.8
-3 -13 5 62.59 10.7
-3 -13 5 67.89 6.8
3 -13 -5 58.89 5.7
3 -13 -5 58.99 6.9
-3 13 5 49.4 7.2
3 13 -5 59.59 5.8
1 -13 -5 417.56 27.4
-1 -13 5 403.36 27.7
1 -13 -5 418.06 28.1
-1 -13 5 398.76 28.6
1 13 -5 360.06 27.7
-1 13 5 365.96 28.1
1 -13 5 103.39 9.6
1 -13 5 92.79 11.5
-1 -13 -5 109.39 11.8
1 13 5 99.69 9.4
3 -13 5 323.17 27
3 -13 5 300.77 28.7
-3 -13 -5 350.36 25
-3 13 -5 376.46 23.7
3 13 5 352.46 26.4
3 13 5 359.96 25.4
-3 13 -5 353.76 26.1
5 -13 5 28.4 12.6
5 -13 5 35.2 7.4
-5 -13 -5 40 5.8
5 13 5 51.49 6.8
-5 13 -5 37.4 6.3
5 13 5 49.7 7.5
-5 13 -5 38.4 4
7 -13 5 27.6 23.2
7 13 5 21.2 5.7
7 13 5 18.9 4.8
-9 -13 -5 81.19 7.5
-9 13 -5 90.69 6.4
-9 13 -5 92.39 6.8
-18 14 5 9.2 1.7
-18 14 5 11 1.7
-16 14 5 203.88 15
-16 14 5 214.18 14.7
14 -14 -5 63.19 21.9
-14 -14 5 45.5 4.8
-14 14 5 46.2 4.8
14 14 -5 43.2 6.5
-14 14 5 48.8 5.8
12 -14 -5 1141.99 85.29
12 -14 -5 1180.88 89.09
-12 14 5 1348.07 83.49
10 -14 -5 26.3 9.7
-10 -14 5 35.8 4.1
10 -14 -5 29.6 7
-10 14 5 39.5 6.4
-10 14 5 31.8 4.7
-10 14 5 31.3 3.6
10 14 -5 26.6 5.2
8 -14 -5 2588.74 161.08
-8 -14 5 2190.18 156.78
-8 -14 5 2616.34 157.38
-8 14 5 2276.57 157.78
-6 -14 5 51.19 8.7
-6 -14 5 51.39 5
4 -14 -5 438.66 28.6
-4 -14 5 388.26 28.6
-4 -14 5 380.16 28
4 -14 -5 446.46 29.5
2 -14 -5 257.47 18.2
2 -14 -5 263.87 19.1
-2 14 5 250.77 19.7
2 14 -5 244.18 18.6
0 -14 5 66.59 6.9
0 -14 5 57.49 8.2
0 14 5 63.29 6.9
2 -14 5 596.04 43.3
-2 -14 -5 559.34 42
2 -14 5 601.04 45
2 14 5 668.93 43.4
2 14 5 679.33 42.9
-2 14 -5 604.74 43.1
-2 14 -5 603.34 40.8
4 -14 5 74.49 11.2
-4 -14 -5 64.09 7.1
4 -14 5 45.7 11.4
4 14 5 73.79 8.2
4 14 5 72.29 8.7
-4 14 -5 64.59 8
-4 14 -5 64.09 5.5
-6 -14 -5 39.5 5.8
6 -14 5 32.8 8.3
6 -14 5 32.8 16.6
6 14 5 59.09 7.2
-6 14 -5 49.5 4.4
6 14 5 45 7.5
-8 -14 -5 64.69 6.7
-8 14 -5 71.79 5.3
-8 14 -5 68.19 5.7
10 -14 5 97.79 6.8
-10 14 -5 93.59 6.8
-10 14 -5 90.39 6.9
-17 15 5 18.1 2.9
-15 -15 5 51.39 4.7
-15 15 5 50.99 5.6
-15 15 5 51.49 4.9
13 -15 -5 275.17 24.1
-13 -15 5 259.47 18.6
13 -15 -5 233.28 32.9
-13 15 5 270.97 18.5
-13 15 5 265.07 19.2
11 -15 -5 9.9 10.4
11 -15 -5 24.1 7.2
-11 -15 5 33.1 4.3
-11 15 5 31.7 3.9
-11 15 5 34.6 6.2
-11 15 5 36.2 6.1
9 -15 -5 29.2 6.4
9 -15 -5 31.7 8.5
-9 -15 5 35.6 3.9
-9 15 5 29.1 5.7
9 15 -5 20.7 4.4
-9 15 5 31 4.6
-7 -15 5 165.18 11.6
7 -15 -5 180.08 15.6
7 -15 -5 170.28 13.9
7 15 -5 175.08 13.1
-5 -15 5 126.59 9.3
-5 -15 5 127.39 10
5 -15 -5 116.29 10
5 -15 -5 118.19 11
5 15 -5 132.59 9.8
-3 -15 5 94.69 7.4
-3 -15 5 93.09 8.5
-3 -15 5 65.29 11.1
3 -15 -5 85.79 7.3
3 -15 -5 84.99 8.4
-3 -15 5 69.99 8.1
3 15 -5 88.49 7.6
1 -15 -5 207.28 16.3
1 -15 -5 218.98 17.2
-1 -15 5 245.28 18.4
-1 -15 5 245.68 17.2
-1 15 5 224.08 17.9
1 -15 5 17.2 5.7
-1 -15 -5 2.8 2.1
-1 15 -5 6.4 1.7
1 15 5 6.7 2.6
-1 15 -5 12.3 3.4
3 -15 5 258.87 25.9
-3 -15 -5 318.47 22.7
3 -15 5 266.07 23.6
-3 15 -5 288.97 23.4
3 15 5 350.16 23.1
-3 15 -5 313.47 21
3 15 5 334.37 24.1
5 -15 5 188.18 18.6
-5 -15 -5 219.88 16.2
5 -15 5 180.08 24.6
-5 15 -5 200.08 17.5
-5 15 -5 225.68 14.8
-7 -15 -5 21.4 3.9
7 -15 5 27.7 28.3
-7 15 -5 23.7 2.9
7 15 5 14.2 4.4
-9 -15 -5 89.49 8.2
9 -15 5 79.09 6.6
-9 15 -5 76.89 7.3
-9 15 -5 90.69 6.1
-18 16 5 20.5 2.9
-18 16 5 25.9 2.4
-16 16 5 0.3 1.3
-16 16 5 0.3 1.7
14 -16 -5 19.2 6.3
14 -16 -5 11.6 18.9
14 16 -5 24.7 5.4
-12 -16 5 64.09 5.7
12 -16 -5 54.09 15.3
12 -16 -5 56.49 10.4
-12 16 5 49.3 6.2
-12 16 5 53.29 5.3
-12 16 5 57.09 7.7
-10 -16 5 66.89 5.9
-10 16 5 55.19 5.5
-10 16 5 61.29 8.1
-10 16 5 64.39 6.6
10 16 -5 76.79 7.8
8 -16 -5 60.79 10
8 -16 -5 58.39 7
-8 16 5 54.69 7.5
-8 16 5 40.5 5.3
-8 16 5 47.3 8.1
8 16 -5 51.59 5.8
6 -16 -5 78.19 7.3
6 -16 -5 73.29 8.6
-6 -16 5 75.89 5.6
6 16 -5 81.99 6.8
-4 -16 5 20.4 3.9
4 -16 -5 25.2 3.5
-4 -16 5 32 5
4 -16 -5 25.3 4.5
-4 -16 5 33.9 3.6
-4 -16 5 15 7.8
4 16 -5 25.9 3.5
2 -16 -5 49.6 7
2 -16 -5 58.99 7
2 -16 -5 62.89 5.7
2 16 -5 63.89 6.4
0 -16 5 440.86 30.7
0 -16 5 440.96 29.4
0 16 5 436.66 29.8
0 16 -5 375.86 29.2
0 16 -5 355.86 27.2
2 -16 5 7.3 3.6
2 -16 5 3.4 5.8
-2 -16 -5 15.5 3.5
2 16 5 7.6 3.2
-2 16 -5 11.2 2
-2 16 -5 8.4 3.2
4 -16 5 50.29 12.2
-4 -16 -5 77.59 7.8
-4 16 -5 70.09 8.9
-4 16 -5 80.19 6.3
4 16 5 78.29 10.9
4 16 5 81.59 11.3
6 -16 5 3.8 5.2
6 -16 5 7.7 14.5
-6 -16 -5 11.4 3.3
-6 16 -5 15.5 2.4
-8 -16 -5 6.4 2.3
8 -16 5 9.6 2.5
-8 16 -5 5.2 1.5
-8 16 -5 7.8 1.5
8 16 5 0.1 3
-10 16 -5 28.2 2.7
-17 17 5 10.4 1.8
-17 17 5 9.5 2
-15 17 5 32.1 4.3
-15 17 5 29.1 3.5
-13 -17 5 36.9 4.3
13 -17 -5 38.5 7.7
13 -17 -5 25.2 14.9
13 -17 -5 42.5 5.6
-13 17 5 36.6 4.2
-13 17 5 31.7 5
11 -17 -5 102.39 12.5
11 -17 -5 79.69 14.9
11 -17 -5 93.89 9.7
-11 17 5 112.09 8.2
-11 17 5 110.69 11
-11 17 5 112.49 9.2
9 -17 -5 67.39 8.6
-9 -17 5 78.29 6.1
9 -17 -5 64.09 7.4
-9 17 5 66.29 8.8
9 17 -5 57.99 7.1
-9 17 5 63.19 5.5
-9 17 5 67.79 6.8
7 -17 -5 213.58 17.5
7 -17 -5 209.48 16
7 -17 -5 206.18 15.7
7 17 -5 193.88 15.4
-7 17 5 224.48 15.7
-7 17 5 176.28 17.7
5 -17 -5 28.5 4.9
5 -17 -5 24.1 3.6
-5 -17 5 26 2.8
-5 -17 5 25 3.9
5 17 -5 29.7 3.6
3 -17 -5 95.19 8.6
-3 -17 5 83.89 7.5
-3 -17 5 59.99 13.9
-3 -17 5 84.99 8.7
3 -17 -5 83.89 7.3
3 17 -5 89.49 8
1 -17 -5 25.5 3.3
1 -17 -5 27.4 4.9
1 -17 -5 19.9 4
1 17 -5 21.2 4.3
-1 -17 -5 95.89 8.9
1 17 5 79.09 9.3
-1 17 -5 100.79 7.5
-1 17 -5 110.69 10
-3 -17 -5 407.66 30.7
-3 17 -5 444.06 29.5
3 17 5 483.85 32.9
-3 17 -5 415.46 32.1
5 -17 5 30.5 7.3
5 -17 5 26 4.1
5 -17 5 19.4 13.8
-5 -17 -5 32.1 5.1
-5 17 -5 37.1 3.7
5 17 5 40.7 5.9
5 17 5 31.4 6.4
-5 17 -5 32.8 6.1
7 -17 5 42.1 4.1
-9 -17 -5 99.19 8.2
-9 17 -5 100.89 7.2
-9 17 -5 108.09 7.6
-16 18 5 163.08 11.6
-16 18 5 168.88 12.1
-14 18 5 35.1 4.6
-14 18 5 35.5 3.8
12 -18 -5 381.46 29.4
12 -18 -5 366.16 37.8
12 -18 -5 395.16 32.6
-12 18 5 411.06 30.8
-12 18 5 453.75 28.2
-12 18 5 459.55 29.1
-10 -18 5 77.09 6.3
10 -18 -5 67.99 7.8
10 -18 -5 70.79 9.6
10 -18 -5 77.99 13.3
-10 18 5 61.59 5.7
-10 18 5 60.69 8.4
8 -18 -5 1087.69 76.29
8 -18 -5 1071.99 75.49
8 -18 -5 1182.48 81.09
-8 18 5 1127.29 77.19
-8 18 5 1196.28 75.29
6 -18 -5 22 4.7
6 -18 -5 21.9 3.7
6 -18 -5 22.7 3.9
-6 -18 5 28.1 3.6
6 18 -5 22.5 3.3
-6 18 5 19.4 4.2
-4 -18 5 435.26 30.8
-4 -18 5 449.86 30.3
4 -18 -5 471.45 31.8
4 -18 -5 461.15 31
4 -18 -5 400.46 31
4 18 -5 489.95 32.9
2 -18 -5 317.17 22.3
2 -18 -5 315.57 21.5
2 18 -5 285.17 22.5
0 -18 -5 76.09 7.3
0 -18 5 71.59 8
0 18 -5 82.79 8.3
0 18 5 69.19 8.2
0 18 -5 70.19 5.9
2 -18 5 424.96 34.4
2 -18 5 420.26 36.3
-2 18 -5 477.95 34.7
-2 18 -5 525.95 32.1
2 18 5 514.95 35.1
4 -18 5 3.9 8.8
4 -18 5 0.6 3.3
-4 -18 -5 3.6 2.8
-4 18 -5 2.2 2.7
-4 18 -5 2 1.4
4 18 5 5.1 3
4 18 5 5 3.3
6 -18 5 16.1 7.5
6 -18 5 6.4 13.2
6 18 5 22.7 4.3
6 18 5 17.7 5.3
-8 -18 -5 48 5.4
-8 18 -5 58.29 5.2
-8 18 -5 54.99 4.7
-17 19 5 9.4 1.8
-17 19 5 8.4 1.5
-15 19 5 21.8 3.2
-15 19 5 19.1 2.6
13 -19 -5 334.27 35
13 -19 -5 340.57 23.8
-13 -19 5 357.36 22.8
-13 19 5 349.67 24
-13 19 5 303.67 23.4
-13 19 5 288.37 26.4
11 -19 -5 96.69 13.9
11 -19 -5 116.59 18.8
-11 -19 5 103.99 7.6
11 -19 -5 87.49 9.2
-11 19 5 87.29 8.3
-11 19 5 80.99 10.1
-11 19 5 80.49 7
-9 -19 5 50.99 4.9
9 -19 -5 68.39 10.8
-9 19 5 37.6 4.3
9 19 -5 44 5.8
-9 19 5 49.4 7.8
-9 19 5 51.79 6.1
7 -19 -5 207.48 15.5
7 -19 -5 216.18 15.7
7 19 -5 191.48 15.2
-7 19 5 187.98 15.3
5 -19 -5 39.6 5.3
5 -19 -5 38.1 6.2
5 -19 -5 44.4 4.8
5 19 -5 47.7 4.9
3 -19 -5 117.79 10.4
-3 -19 5 120.89 9.4
3 -19 -5 95.89 9.6
3 -19 -5 124.29 9.4
-3 -19 5 131.39 10.8
3 19 -5 116.19 10.2
1 -19 -5 100.59 9.5
-1 19 5 119.99 11.6
1 19 -5 109.19 8.3
1 19 -5 121.99 10.6
1 -19 5 209.18 20.4
1 -19 5 195.78 18.1
-1 -19 -5 237.78 17.4
1 19 5 217.28 18.6
-1 19 -5 249.58 18.8
-1 19 -5 250.77 16
3 -19 5 54.29 11.3
3 -19 5 70.19 12
-3 -19 -5 66.19 7.4
3 19 5 86.19 9.3
-3 19 -5 69.19 8.9
-3 19 -5 68.39 5.8
-5 -19 -5 115.69 10
-5 19 -5 120.89 8.8
5 19 5 119.39 13.8
-5 19 -5 90.29 13.3
-7 -19 -5 43.3 5.3
-7 19 -5 43.3 3.8
-7 19 -5 45.1 4.2
-9 -19 -5 14.2 2.4
-9 19 -5 15.4 1.8
-9 19 -5 17.9 2.2
-16 20 5 17.1 2.7
-16 20 5 19.1 2.4
-14 20 5 124.79 9.2
-14 20 5 125.29 9.9
-12 -20 5 67.99 5.7
12 -20 -5 58.59 7.1
12 -20 -5 72.29 15.1
12 -20 -5 68.69 9.8
-12 20 5 57.29 7.9
-12 20 5 65.69 6.7
-12 20 5 56.09 5.3
10 -20 -5 729.63 52.99
10 -20 -5 756.52 50.59
10 -20 -5 708.33 48.5
-10 -20 5 742.03 47
-10 20 5 640.54 49.9
-10 20 5 667.83 47.6
8 -20 -5 21.6 4.4
8 -20 -5 28.5 4.8
8 -20 -5 24.4 6.2
-8 -20 5 26.1 3.5
8 20 -5 18.1 3.9
-8 20 5 28.7 4.6
-8 20 5 23.9 3.1
-8 20 5 20.8 5.3
6 -20 -5 202.28 14.3
6 -20 -5 200.58 14.4
-6 20 5 168.18 14.4
6 20 -5 185.38 14
-6 20 5 158.28 17
4 -20 -5 5.9 2.6
4 -20 -5 4 2.9
-4 -20 5 4.2 3
4 -20 -5 4.1 1.8
-4 20 5 1.5 3.7
-4 20 5 2 3.1
4 20 -5 4.8 2.1
2 -20 -5 112.49 10.4
-2 -20 5 122.89 10.5
2 20 -5 145.29 11.6
0 -20 -5 479.65 36.2
0 -20 5 570.54 39.3
0 -20 5 546.15 37.5
0 20 -5 515.25 35.1
0 20 5 526.05 38.3
0 20 -5 533.65 37.8
2 -20 5 12.2 4.5
2 -20 5 10.4 7.5
-2 -20 -5 11.7 3
-2 20 -5 17.9 4.8
2 20 5 18.6 5.6
-2 20 -5 16.5 2.5
-4 -20 -5 69.39 7.3
-4 20 -5 71.19 8.9
-4 20 -5 75.39 6
4 20 5 58.39 8.6
-6 -20 -5 31.5 4.8
-6 20 -5 36.1 3.7
-8 -20 -5 31.4 4.3
-8 20 -5 44.7 4.2
-8 20 -5 34.5 3.1
-15 21 5 32.4 3.3
-15 21 5 33 4
13 -21 -5 62.69 6.4
-13 21 5 52.19 5
-13 21 5 57.59 6
11 -21 -5 228.88 19.5
-11 -21 5 246.18 15.6
11 -21 -5 223.28 17.1
11 -21 -5 237.98 28.5
-11 21 5 215.48 16.3
-11 21 5 194.58 17.8
-11 21 5 196.08 15.1
9 -21 -5 78.69 8.6
-9 -21 5 69.39 6.1
9 -21 -5 74.29 7.9
9 -21 -5 73.09 12.1
-9 21 5 55.29 8.5
-9 21 5 58.99 7.2
7 -21 -5 829.62 55.29
7 -21 -5 807.62 56.29
7 -21 -5 783.72 54.99
-7 21 5 838.22 55.09
-7 21 5 823.72 57.19
5 -21 -5 77.19 8.3
5 -21 -5 77.99 6.8
5 -21 -5 76.29 7.4
5 21 -5 75.69 7.1
3 21 -5 509.55 35.9
1 -21 -5 63.99 6.8
-1 21 5 72.09 8.8
1 21 -5 72.09 7.8
1 21 -5 60.89 5.3
1 -21 5 8.3 3.9
-1 -21 -5 8.4 3.1
1 -21 5 2.1 6.4
-1 21 -5 6.1 3.1
1 21 5 4.9 3.3
-3 -21 -5 283.87 21
-3 21 -5 298.17 19.8
3 21 5 280.17 23.1
-3 21 -5 276.37 22.8
-5 -21 -5 117.19 10
-5 21 -5 124.69 9
5 21 5 94.39 15.5
-7 -21 -5 166.68 13.1
-7 21 -5 180.68 12.4
-7 21 -5 174.58 12
-9 -21 -5 45.3 4.2
-9 21 -5 50.09 3.9
-9 21 -5 45.9 3.5
-16 22 5 180.18 12.3
-16 22 5 179.98 12.7
14 -22 -5 13.9 3.7
-14 22 5 10 1.9
-14 22 5 11.4 2.6
-12 22 5 166.78 14.1
-12 22 5 130.59 13.1
-12 22 5 141.59 10.6
10 -22 -5 1 2.7
10 -22 -5 0.3 7.3
10 -22 -5 2.7 3.3
-10 22 5 0 2.7
10 22 -5 0.2 0.9
-10 22 5 2.3 1.5
-10 22 5 1.8 2.4
8 -22 -5 873.11 65.39
8 -22 -5 878.21 64.09
-8 22 5 1089.99 62.49
6 -22 -5 212.38 16.2
6 -22 -5 208.28 15
6 -22 -5 208.88 15.4
-6 22 5 183.78 18.1
6 22 -5 180.58 14.9
-4 -22 5 1268.57 92.89
4 -22 -5 1540.15 91.99
4 22 -5 1378.76 92.89
-2 -22 5 69.29 6.2
-2 -22 5 72.19 8.3
0 -22 -5 193.48 15.4
0 22 -5 208.68 17
0 22 -5 201.98 14.1
-2 -22 -5 20.2 3.6
2 -22 5 11.3 8.5
2 -22 5 19.7 5.1
-2 22 -5 19.1 4.7
2 22 5 27.8 5.8
-2 22 -5 24.9 2.9
4 -22 5 2.1 9.1
-4 -22 -5 25.3 5.5
-4 22 -5 25.8 5.6
4 22 5 14.7 6
-6 -22 -5 72.39 7.2
-6 22 -5 82.39 6.4
-8 -22 -5 24.3 3.5
-8 22 -5 24.8 2.4
-8 22 -5 29.7 2.9
-15 23 5 93.69 6.9
-15 23 5 96.59 7.5
13 -23 -5 29.4 4.5
-13 23 5 25.5 3
-13 23 5 27.5 4.1
11 -23 -5 114.69 17.5
11 -23 -5 103.09 10.7
11 -23 -5 97.59 10.5
-11 23 5 82.19 7.9
-11 23 5 72.09 9.4
-11 23 5 74.59 6.8
9 -23 -5 27.3 7.6
-9 23 5 14.3 4.6
-9 23 5 19.7 2.7
-9 23 5 16.7 3.8
7 -23 -5 9.3 4.4
7 -23 -5 7.9 3.2
7 -23 -5 7.6 2.7
-7 23 5 4.3 3.9
7 23 -5 6.7 2.4
-5 -23 5 146.99 13
5 -23 -5 179.48 13.2
5 -23 -5 163.28 13.5
5 -23 -5 171.58 12.1
5 23 -5 134.79 12.3
-3 -23 5 128.89 12.9
3 23 -5 166.48 13
-1 -23 5 6.6 2.8
-1 -23 5 16.2 8.3
1 -23 -5 11.6 3
-1 -23 5 12.9 2.8
-1 -23 5 4.8 4.9
1 23 -5 12.5 2
1 23 -5 15.3 4
-1 23 5 5.5 3.5
-1 -23 -5 219.58 16.7
-1 23 -5 225.28 15.4
-1 23 -5 209.48 18.3
3 -23 5 31 6.5
3 -23 5 27.1 9.7
-3 -23 -5 45 5.6
3 23 5 43.5 7.1
-3 23 -5 43.8 7.1
-3 23 -5 44.1 4.1
-5 -23 -5 15 3.1
5 -23 5 2.7 10.4
-5 23 -5 13.2 2.1
-7 -23 -5 58.39 6.4
-7 23 -5 66.39 5.4
-7 23 -5 54.69 4.5
-14 24 5 98.79 7.9
12 -24 -5 20.8 4.1
-12 24 5 18.6 2.5
-12 24 5 17.8 3.3
10 -24 -5 58.39 10.6
-10 24 5 53.99 6.3
-10 24 5 46.7 4.5
-10 24 5 51.89 7.6
8 -24 -5 26 4.7
8 -24 -5 27.1 4.7
8 -24 -5 28.1 6.6
-8 24 5 29 3.8
-8 24 5 31 4.8
-8 24 5 32 6.4
6 -24 -5 53.39 5.4
6 -24 -5 57.19 7.4
6 -24 -5 50.59 6.3
4 -24 -5 225.68 14.3
4 -24 -5 178.18 14.8
-4 -24 5 188.08 15.6
4 24 -5 172.28 14.9
2 -24 -5 102.19 9.3
2 24 -5 107.29 10.3
0 -24 5 31.4 7.2
0 -24 5 30.4 5.2
0 24 5 24.2 5.6
2 -24 5 7.1 7.9
-2 -24 -5 24.3 4.2
-2 24 -5 18.5 2.7
-2 24 -5 16 4.5
-4 -24 -5 71.99 7.2
-4 24 -5 78.59 6.2
-6 -24 -5 19.6 3.3
-6 24 -5 20.9 2.7
-8 -24 -5 59.39 5.3
-8 24 -5 71.09 5.1
-8 24 -5 65.29 4.7
-15 25 5 92.29 6.8
-15 25 5 98.09 7.4
13 -25 -5 5.3 2.2
-13 25 5 7.1 1.6
-13 25 5 5.7 2.2
11 -25 -5 111.99 9.6
-11 25 5 91.69 7.7
-11 25 5 111.29 9.1
9 -25 -5 25.9 7.2
9 -25 -5 21.1 4.1
9 -25 -5 25.6 4.6
-9 25 5 19.6 3.9
-9 25 5 18.2 4.9
-9 25 5 16.3 2.5
7 -25 -5 205.78 15.9
7 -25 -5 208.28 15.3
7 -25 -5 209.48 16.7
-7 25 5 189.58 15.5
5 -25 -5 202.98 13.3
5 -25 -5 176.48 14.5
5 -25 -5 197.88 14.2
-5 25 5 148.39 17.7
3 -25 -5 107.89 9.8
-3 -25 5 119.69 11.4
1 -25 -5 97.39 8.5
1 25 -5 93.09 9.8
1 25 -5 88.99 7
1 -25 5 77.49 12.2
-1 -25 -5 86.59 8.2
-1 25 -5 80.19 9.7
-1 25 -5 95.79 6.9
-3 -25 -5 96.09 8.8
-3 25 -5 101.89 7.7
-3 25 -5 104.79 12.8
-5 -25 -5 160.18 12.9
-5 25 -5 184.48 12.4
-7 -25 -5 58.79 5.6
-7 25 -5 66.19 5.1
-7 25 -5 65.29 4.7
-14 26 5 10.4 2.2
-14 26 5 11.1 1.7
12 -26 -5 358.96 23.9
-12 26 5 311.47 22.6
-12 26 5 345.47 23.6
10 -26 -5 2 2.5
10 -26 -5 0.9 2.5
10 -26 -5 6.6 7.5
-10 26 5 1.6 2.4
-10 26 5 1 2.6
-10 26 5 1.8 1.4
8 -26 -5 377.86 26.5
8 -26 -5 400.66 28.2
8 -26 -5 368.96 27
-8 26 5 360.56 26.6
-8 26 5 371.96 28.7
-6 26 5 96.39 8.7
6 26 -5 94.49 8.3
-4 -26 5 422.16 28.4
4 -26 -5 393.86 27.6
-4 26 5 350.26 30.2
2 -26 -5 114.99 9.8
2 26 -5 113.79 11
0 -26 -5 99.99 8.7
0 26 -5 100.19 7.5
0 26 -5 91.69 10.3
2 -26 5 12.4 7.5
-2 -26 -5 18.9 3.6
2 -26 5 14 3.5
-2 26 -5 14 2.2
-2 26 -5 14 4.5
-4 -26 -5 7.4 2.4
-4 26 -5 8.3 1.8
-6 -26 -5 1.6 1.6
-6 26 -5 1.9 1.2
13 -27 -5 64.49 5.8
-13 27 5 69.69 5.2
11 -27 -5 41.1 5.4
-11 27 5 42.8 4
-11 27 5 45 5.3
9 -27 -5 65.79 10.5
9 -27 -5 71.59 6.6
9 -27 -5 63.09 7.2
-9 27 5 53.09 7.8
-9 27 5 57.79 6.7
-9 27 5 48.1 5.7
7 -27 -5 23 4.7
7 -27 -5 26.4 3
7 -27 -5 20.9 4
-7 27 5 16.3 3.7
-7 27 5 21 5.7
-5 -27 5 155.68 12.8
5 -27 -5 151.08 12.7
-5 27 5 176.98 15.7
-3 -27 5 49.7 7.3
3 -27 -5 59.59 6.1
-3 27 5 40.7 8.3
3 27 -5 44.5 5.9
-1 -27 5 126.39 12.5
1 -27 -5 130.89 10.6
1 27 -5 129.89 12.3
-1 27 -5 130.49 13.1
-1 27 -5 137.69 9.9
-3 -27 -5 64.49 6.4
-3 27 -5 68.59 5.5
-5 -27 -5 20.7 3.3
-5 27 -5 25.1 2.8
-7 27 -5 25.3 2.3
-14 28 5 185.38 12.6
-14 28 5 168.98 11.9
12 -28 -5 11.8 2.7
-12 28 5 10 1.8
-12 28 5 9.7 2.5
10 -28 -5 26.6 4.4
10 -28 -5 19.4 7.4
-10 28 5 22.5 2.9
-10 28 5 21.8 4
8 -28 -5 28.4 5.4
8 -28 -5 31.6 3.5
8 -28 -5 40.2 5.9
-8 28 5 27.7 5.8
-8 28 5 32.9 5.1
4 -28 -5 122.09 10.2
-4 -28 5 110.69 10.6
-4 28 5 124.49 12.9
2 -28 -5 15.7 3.2
-2 -28 5 20.9 4.5
2 28 -5 17.7 4.2
-2 28 5 12.5 5.1
0 -28 -5 58.69 6.4
0 28 -5 42.4 7
0 28 -5 49 4.3
-2 -28 -5 3.8 1.9
-2 28 -5 2.1 1.2
-4 -28 -5 56.59 5.4
-6 -28 -5 6.6 1.7
6 -28 5 7.8 3.1
-6 28 -5 8.8 1.3
-6 28 -5 9.6 1.6
-13 29 5 4.9 1.9
-13 29 5 6.2 1.3
11 -29 -5 141.79 12.8
-11 29 5 124.69 9.3
-11 29 5 133.29 10.5
9 -29 -5 43.6 5.9
-9 29 5 37.5 5.4
7 -29 -5 8 3
-7 29 5 5 3.5
-7 29 5 4.2 2.4
5 29 -5 70.69 7.2
3 -29 -5 8.7 3
-3 -29 5 10.4 4.7
-1 -29 5 106.39 10.7
1 29 -5 102.89 10.5
-1 -29 -5 91.49 8
1 -29 5 105.69 10.6
-1 29 -5 93.29 7.2
-3 -29 -5 23 3.5
3 -29 5 27.8 5.4
-5 -29 -5 23.1 3.1
5 -29 5 31.8 5.3
-5 29 -5 25.5 2.7
-12 30 5 593.64 39.7
10 -30 -5 13.9 3.3
-10 30 5 10.5 3
6 -30 -5 11.7 3.2
-6 30 5 5.1 2.4
-4 -30 5 81.29 7.9
4 -30 -5 72.69 7.3
-2 -30 5 54.69 7.1
2 -30 -5 56.49 5.9
0 -30 -5 128.79 10.6
0 -30 5 144.29 12.5
2 -30 5 17.7 4.8
-2 -30 -5 22 3.5
-2 30 -5 17.6 2.5
4 -30 5 12.6 3.9
-4 -30 -5 7.5 1.9
-4 30 -5 8.2 1.6
11 -31 -5 26.5 3.9
9 -31 -5 105.59 9.3
7 -31 -5 4.6 2.6
-7 31 5 -1 1.8
3 -31 -5 34.8 4.7
-3 -31 5 38.9 5.5
-1 -31 5 323.97 23.9
1 -31 -5 330.57 22.9
-1 -31 -5 68.89 6.2
1 -31 5 77.09 8.4
-1 31 -5 67.09 5.4
-3 -31 -5 89.79 7.5
3 -31 5 82.19 8.6
-3 31 -5 76.99 6.2
-5 -31 -5 21.1 2.7
5 -31 5 21.1 4.2
-5 31 -5 27.3 2.5
-5 31 -5 29.2 2.3
-12 32 5 8 3.2
10 -32 -5 252.67 18
-10 32 5 252.17 17.9
-8 32 5 57.99 5.8
6 -32 -5 123.19 10.4
4 -32 -5 13.3 2.8
-4 -32 5 11 3
2 -32 -5 27 3.9
0 -32 -5 6.9 2
0 -32 5 8.1 3.5
-2 -32 -5 6.3 2.9
2 -32 5 10.7 3.4
-4 -32 -5 32.8 3.5
4 -32 5 44.1 5.2
-4 32 -5 37.5 3.1
11 -33 -5 17.5 2.7
-11 33 5 25 3.5
9 -33 -5 72.39 6.5
-9 33 5 57.69 5.9
7 -33 -5 0.7 2.2
-7 33 5 0.6 1.6
3 -33 -5 2 1.8
-1 -33 5 63.99 9.1
1 -33 -5 80.39 6.6
1 -33 5 49.6 6.3
3 -33 5 3.1 2.5
-3 -33 -5 2.3 1.2
10 -34 -5 1.3 2.4
-10 34 5 1.8 1.6
-8 34 5 67.99 5.9
6 -34 -5 5.2 2.5
-4 -34 5 37.1 3.9
-2 -34 5 49.1 5.4
2 -34 -5 39.1 4.4
0 -34 5 33.4 4.9
0 -34 -5 33.4 4.1
-2 -34 -5 25.8 3
-9 35 5 39.6 4.7
7 -35 -5 29.4 4.4
5 -35 -5 45.6 5.2
-3 -35 5 10 2.5
3 -35 -5 6.4 2.9
-1 -35 5 140.19 11.5
1 -35 -5 160.68 11.2
-1 -35 -5 15.7 2.5
1 -35 5 27.2 6.1
8 -36 -5 10.8 2.5
6 -36 -5 65.29 6
4 -36 -5 52.49 5.1
-2 -36 5 38.9 4.6
2 -36 -5 42.7 4.3
7 -37 -5 25 4.3
5 -37 -5 33 4
3 -37 -5 4.4 1.8
1 -37 -5 29.2 3.2
-18 0 6 85.39 7
16 0 -6 124.79 13.7
16 0 -6 108.39 10
14 0 -6 36.7 6
-14 0 6 41.2 5.8
-14 0 6 50.89 5.5
14 0 -6 41.7 6
-12 0 6 4037.7 263.97
10 0 -6 98.09 8.6
10 0 -6 94.99 21.6
8 0 -6 4183.68 274.07
8 0 -6 4175.38 275.87
6 0 -6 22.6 3.4
6 0 -6 14.6 7
6 0 -6 28 4.4
4 0 -6 665.83 45.3
-4 0 6 597.04 45.1
4 0 -6 665.03 44.4
4 0 -6 683.33 44.1
2 0 -6 1924.51 128.29
2 0 -6 1958 127.59
0 0 6 879.81 60.69
0 0 6 936.81 60.89
0 0 -6 830.02 59.49
0 0 6 890.21 62.69
2 0 6 427.66 30.7
2 0 6 398.36 28.1
2 0 6 368.56 35.8
-4 0 -6 173.28 12.7
4 0 6 188.58 17.3
4 0 6 201.18 15.3
-4 0 -6 165.48 15.4
6 0 6 113.69 10.9
6 0 6 106.49 13.4
-6 0 -6 98.79 7.8
8 0 6 73.29 9
10 0 6 1.3 2.6
-19 -1 6 136.59 10
-19 1 6 139.59 10
17 -1 -6 36 4.9
17 1 -6 31.3 4.8
-17 1 6 28.4 4.1
15 -1 -6 187.48 14.5
15 -1 -6 175.08 15.8
15 1 -6 195.58 14.7
15 1 -6 173.68 15.9
-13 -1 6 54.99 6.1
13 -1 -6 58.69 6.8
13 -1 -6 59.19 6.5
-13 -1 6 49.2 6.5
-13 1 6 53.49 6.6
13 1 -6 56.79 6.9
13 1 -6 60.79 6.5
-13 1 6 59.09 6
11 -1 -6 312.07 24
-11 -1 6 341.27 24.1
11 -1 -6 360.06 23.6
-11 1 6 332.07 23.4
11 1 -6 305.17 24.1
11 1 -6 360.76 23.6
9 -1 -6 1542.45 107.19
-9 -1 6 1611.64 102.29
9 -1 -6 1528.85 104.59
-9 1 6 1683.93 102.89
9 1 -6 1354.96 107.59
7 -1 -6 593.44 44.3
7 -1 -6 566.84 42
7 -1 -6 628.54 40.7
7 1 -6 568.54 42.9
7 1 -6 654.53 40.8
7 1 -6 570.54 44.6
-5 -1 6 1.1 3.1
5 -1 -6 7.8 2.3
5 -1 -6 5.7 2.1
5 -1 -6 7 4.6
-5 1 6 1.5 3
5 1 -6 5 1.7
5 1 -6 14.3 4.9
3 -1 -6 307.97 22.3
-3 -1 6 343.47 23.7
3 -1 -6 303.37 22.1
3 -1 -6 297.77 23.3
3 1 -6 314.47 22.2
3 1 -6 296.07 22.3
-3 1 6 356.86 23.8
3 1 -6 306.07 23.5
1 -1 -6 1619.44 110.49
-1 -1 6 1772.12 111.09
1 -1 -6 1610.84 109.69
1 -1 -6 1583.84 109.69
1 1 -6 1666.93 110.79
-1 1 6 1767.42 110.99
1 1 -6 1637.34 109.89
1 -1 6 680.43 49.2
1 -1 6 655.33 51.49
1 -1 6 729.33 49.5
1 -1 6 647.64 47.2
1 1 6 694.73 52.79
1 1 6 757.42 49.6
1 1 6 713.63 47.8
-1 1 -6 729.13 47.2
-3 -1 -6 250.97 20.6
3 -1 6 284.27 20.2
-3 -1 -6 267.97 18.6
3 -1 6 267.87 22.6
-3 1 -6 272.07 18.6
-3 1 -6 255.27 20.6
3 1 6 292.67 20.3
3 1 6 291.57 22.9
5 -1 6 607.84 41.8
-5 -1 -6 607.24 41.8
5 -1 6 539.65 44.7
-5 -1 -6 596.44 39.8
-5 1 -6 605.24 39.9
5 1 6 654.73 42.1
5 1 6 581.74 45.3
7 -1 6 33.9 6.1
-7 1 -6 38.6 3.5
7 1 6 26.8 5.2
9 -1 6 31.9 5.5
9 1 6 31.1 5.6
-18 -2 6 9.8 2.2
-18 2 6 9.6 2.2
16 -2 -6 3.1 2.6
16 -2 -6 5 4.3
-16 -2 6 2.3 2.1
-16 2 6 3.4 2.1
16 2 -6 5.4 2.9
16 2 -6 11.2 5.9
14 -2 -6 237.28 17.7
-14 -2 6 230.08 17.1
14 -2 -6 222.28 18.5
-14 2 6 260.57 17.1
14 2 -6 228.88 17.7
14 2 -6 226.08 18.9
12 -2 -6 9 2.9
-12 -2 6 8.8 3.7
12 -2 -6 13.7 3.2
-12 -2 6 13.1 3.5
12 2 -6 9.8 2.9
-12 2 6 12.2 3.4
-12 2 6 10.1 2.7
12 2 -6 10.9 3.1
10 -2 -6 393.96 38.7
10 -2 -6 473.35 30.8
10 2 -6 431.96 30.8
8 -2 -6 158.08 18.3
8 -2 -6 183.68 13.4
8 -2 -6 165.18 14.9
-8 -2 6 182.38 13.9
8 2 -6 184.78 13.5
-8 2 6 155.98 15.1
8 2 -6 177.48 25.1
6 -2 -6 120.59 9.3
6 -2 -6 115.39 10.3
6 -2 -6 120.89 13.2
6 2 -6 124.39 9.4
6 2 -6 94.59 14.2
6 2 -6 96.39 10.7
4 -2 -6 32.7 5.1
4 -2 -6 32.9 5.8
4 -2 -6 31.1 4
-4 -2 6 24.7 5.1
4 2 -6 33.7 6.3
-4 2 6 30.5 5.4
4 2 -6 32.9 4
4 2 -6 36.8 4.2
-2 -2 6 93.19 9.4
2 -2 -6 87.49 8.1
2 -2 -6 85.59 9.5
2 -2 -6 88.09 9.9
2 2 -6 98.39 8.6
-2 2 6 112.99 9.6
2 2 -6 101.69 10.4
2 2 -6 93.39 8.2
0 -2 6 51.89 7.1
0 -2 6 58.69 9.8
0 -2 -6 47.3 5.7
0 -2 6 58.29 6.8
0 2 -6 47.6 6
0 2 6 60.19 7
-2 -2 -6 7.3 1.6
2 -2 6 7.2 3.9
2 -2 6 5.8 2.6
2 -2 6 7 3.3
-2 -2 -6 9.1 5.7
2 -2 6 -0.9 10.2
-2 2 -6 6.3 1.5
2 2 6 4.8 2.9
2 2 6 7.6 2.8
-4 -2 -6 101.49 7.9
4 -2 6 111.29 12.5
-4 -2 -6 99.89 10.6
-4 2 -6 105.59 8
4 2 6 107.19 11.1
4 2 6 117.49 12.7
-6 -2 -6 38.4 6.4
6 -2 6 40.6 6.4
-6 2 -6 45.4 4.1
6 2 6 38.5 6.1
6 2 6 37.5 8.4
8 -2 6 10.2 3.9
8 2 6 10 4.2
10 -2 6 1.2 2.3
10 2 6 0.2 2.7
-19 -3 6 12.8 2.1
-19 3 6 11.7 2.1
-17 -3 6 267.77 19.7
17 -3 -6 318.07 20.4
-17 3 6 260.07 19.6
-15 -3 6 146.29 13.1
15 -3 -6 168.88 15.2
15 -3 -6 185.18 13.9
15 3 -6 181.48 15.9
15 3 -6 191.98 14.3
-13 -3 6 42 5.6
13 -3 -6 50.99 6.2
13 3 -6 51.29 6.5
-13 3 6 41.6 5.2
13 3 -6 51.69 5.9
-13 3 6 37.9 5.8
11 -3 -6 286.67 21.8
-11 3 6 293.57 21.5
11 3 -6 303.97 21.3
-11 3 6 339.77 22.3
11 3 -6 286.77 24.5
9 -3 -6 175.38 20.4
9 -3 -6 182.18 13.3
9 3 -6 168.68 13.3
-9 3 6 158.48 14.3
7 -3 -6 583.64 42.7
7 -3 -6 600.14 41
7 3 -6 550.14 45.5
5 -3 -6 127.79 12.4
5 -3 -6 127.49 10
5 -3 -6 131.59 10.9
5 3 -6 115.39 10.3
5 3 -6 114.09 12.8
5 3 -6 140.89 10.2
3 -3 -6 528.15 37.3
3 -3 -6 528.65 36.4
3 -3 -6 538.05 36.2
3 3 -6 544.45 37.6
3 3 -6 566.84 36.3
-3 3 6 465.35 37.1
3 3 -6 551.44 36.6
1 -3 -6 1580.44 108.59
1 -3 -6 1688.43 108.79
1 -3 -6 1678.93 109.59
1 -3 6 719.43 48.1
1 -3 6 678.13 49.6
1 -3 6 626.04 45.3
1 -3 6 679.63 47.4
1 3 6 756.52 47.8
1 3 6 658.53 46.9
-1 3 -6 626.64 44.5
-1 3 -6 667.53 46.5
3 -3 6 500.45 42.9
3 -3 6 552.04 38.2
-3 -3 -6 551.74 36.8
-3 -3 -6 536.45 38.8
3 -3 6 552.24 46.4
3 3 6 611.34 41.3
3 3 6 581.44 38.5
-3 3 -6 554.14 36.9
-5 -3 -6 270.37 18.8
5 -3 6 250.97 20.7
-5 -3 -6 285.07 21
5 3 6 293.07 21.3
5 3 6 248.28 28
-5 3 -6 295.77 19.1
7 -3 6 27.2 5
-7 3 -6 30.5 3.3
9 -3 6 -0.5 3
9 3 6 0.7 3.5
-18 -4 6 43.5 4.4
-18 4 6 37.8 4.2
16 -4 -6 517.85 33.3
-16 -4 6 445.56 32.8
16 -4 -6 473.85 36.1
14 -4 -6 5 2.7
-14 -4 6 4.7 2.7
14 -4 -6 0.5 2
14 4 -6 1.9 2.5
-14 4 6 4.1 2.9
-14 4 6 4.7 2.3
14 4 -6 3.2 2.7
-12 -4 6 1658.03 106.39
12 -4 -6 1510.55 107.59
-12 4 6 1524.55 106.19
-12 4 6 1677.93 105.89
12 4 -6 1704.83 106.49
10 -4 -6 -8.7 9.3
10 -4 -6 0.8 2.5
10 -4 -6 0.7 1.5
-10 4 6 5.7 2.6
10 4 -6 1.5 1.6
8 -4 -6 1937.01 129.79
8 -4 -6 1915.21 128.19
6 -4 -6 30.8 6.9
6 -4 -6 30 4.7
6 -4 -6 29.2 3.8
6 4 -6 30.4 3.9
4 -4 -6 1118.29 75.89
4 -4 -6 1119.79 74.69
4 -4 -6 1114.49 75.09
4 4 -6 1135.39 75.99
-4 4 6 1101.69 76.09
4 4 -6 1186.58 76.39
2 -4 -6 98.19 9.7
2 -4 -6 103.29 8.5
2 -4 -6 94.39 8.3
2 4 -6 103.79 8.6
2 4 -6 93.49 8.6
0 -4 6 532.85 39
0 -4 6 543.25 40.5
0 -4 6 547.35 39.7
0 4 -6 544.35 38.5
0 4 6 607.84 39.5
-2 -4 -6 34.5 5.6
-2 -4 -6 32.8 3.3
2 -4 6 53.09 11.5
-2 4 -6 43.6 5.2
-2 4 -6 31.4 3.4
4 -4 6 82.39 11
4 -4 6 61.09 18.7
-4 -4 -6 61.99 5.3
4 4 6 91.49 11.3
-6 -4 -6 16 4.1
6 -4 6 20.5 4.5
6 4 6 25.1 7.1
-6 4 -6 18.8 2.7
6 4 6 25.6 5
8 -4 6 63.59 8.7
8 4 6 63.69 9.3
-8 4 -6 90.59 6.1
10 -4 6 3.1 2.4
-19 -5 6 78.39 6
-19 5 6 77.59 6.1
-17 -5 6 27.5 3.8
-17 5 6 32.9 4.1
-15 -5 6 29.5 4.7
15 -5 -6 44.8 5.8
15 -5 -6 45.3 6.7
-15 5 6 32 5
-15 5 6 35.5 4.8
15 5 -6 47.8 7.4
15 5 -6 49.5 6.2
13 -5 -6 67.39 7.6
-13 -5 6 79.49 7.5
13 -5 -6 84.19 7.6
-13 5 6 73.89 7.6
13 5 -6 73.09 7.4
13 5 -6 67.69 8.2
-13 5 6 71.19 6.7
11 -5 -6 265.17 25.4
-11 -5 6 259.47 21.4
11 -5 -6 290.17 31.3
11 -5 -6 314.37 21.6
11 5 -6 299.27 22
11 5 -6 318.17 21.1
9 -5 -6 1067.49 67.89
9 -5 -6 1009.8 71.89
9 -5 -6 967.6 69.69
-9 5 6 1016.6 69.49
7 -5 -6 218.48 20.6
7 -5 -6 253.17 17.3
7 -5 -6 225.78 18.5
7 5 -6 246.68 17.5
5 -5 -6 492.55 35.4
5 -5 -6 456.55 34.2
5 -5 -6 517.15 33.7
5 5 -6 528.05 33.8
5 5 -6 468.05 37.8
3 -5 -6 831.92 56.89
3 -5 -6 820.02 56.59
3 -5 -6 842.52 57.69
3 5 -6 861.51 57.29
3 5 -6 895.51 58.59
1 -5 -6 778.82 49.8
1 -5 -6 681.83 48.7
1 -5 -6 750.52 49.7
1 5 -6 756.12 49.1
-1 5 6 646.44 49.4
1 -5 6 346.57 24.1
1 -5 6 354.66 28.5
1 -5 6 374.46 26.9
1 5 6 354.76 24.5
-1 5 -6 295.77 24.8
3 -5 6 55.79 13.6
-3 -5 -6 60.69 7.1
-3 -5 -6 45.2 4.2
3 -5 6 63.09 8.6
-3 5 -6 48.6 4.4
5 -5 6 190.88 16.1
-5 -5 -6 198.78 16.1
5 5 6 229.68 16.8
5 5 6 193.58 19.1
-5 5 -6 198.88 14.2
-7 -5 -6 168.08 13.1
7 5 6 137.39 14
-7 5 -6 171.48 11.6
9 -5 6 6.5 3.1
9 5 6 13.6 8.2
-18 -6 6 12.4 3.5
-18 6 6 9.4 2.1
-16 -6 6 62.79 7.9
16 -6 -6 54.39 8.2
-16 6 6 55.99 6.5
-16 6 6 43.6 7.9
16 6 -6 66.79 9.8
14 -6 -6 56.19 7.2
-14 -6 6 66.69 6.9
14 -6 -6 61.99 6.9
-14 6 6 62.49 7
-14 6 6 61.59 6.2
14 6 -6 68.69 7.3
14 6 -6 66.09 14.3
12 -6 -6 73.59 10.1
12 -6 -6 76.49 6.8
12 -6 -6 59.59 18
-12 -6 6 60.49 7
-12 6 6 60.99 6.2
12 6 -6 67.89 7.8
-12 6 6 64.09 7
12 6 -6 67.59 6.8
10 -6 -6 466.05 33.8
10 -6 -6 498.95 31.5
10 -6 -6 433.26 37.1
-10 -6 6 390.36 30.7
-10 6 6 488.55 32.6
-10 6 6 439.06 30.9
10 6 -6 422.86 31.5
8 -6 -6 369.86 27
8 -6 -6 366.46 29.2
8 6 -6 350.76 25.5
6 -6 -6 935.61 64.09
6 -6 -6 905.41 65.19
6 -6 -6 1006.3 63.69
4 -6 -6 42.7 5
4 -6 -6 47.8 4.8
4 -6 -6 43.7 6.3
4 6 -6 50.99 4.9
-4 6 6 45.2 6.6
2 -6 -6 458.05 34.8
2 -6 -6 510.45 35.2
2 6 -6 516.95 35.7
2 6 -6 510.85 35.3
2 6 -6 536.05 37.5
-2 6 6 554.04 36.3
0 -6 6 28.4 7.2
0 -6 6 28.8 6.9
0 -6 6 35.1 6.3
0 6 -6 32.5 4.9
0 6 6 35.9 5.3
-2 -6 -6 24.6 2.9
2 -6 6 27.5 4.2
2 -6 6 31.1 9.1
2 -6 6 25.6 5.1
-2 -6 -6 23.6 4.6
2 6 6 32.1 4.9
-2 6 -6 31 5.1
2 6 6 27 5.2
-2 6 -6 26.6 3
4 -6 6 134.09 31.1
-4 -6 -6 158.38 13.9
4 -6 6 175.18 13.8
4 6 6 202.48 17.6
4 6 6 170.78 16.2
-4 6 -6 159.88 11.9
6 -6 6 47.2 7.9
-6 -6 -6 70.99 7.5
6 6 6 50.59 9.3
6 6 6 78.29 9
-6 6 -6 64.39 5.4
8 -6 6 9.7 3.6
8 6 6 10 4.2
10 -6 6 0 1.9
10 6 6 -1.4 2.7
-19 -7 6 29.3 3.6
-19 7 6 23.1 2.9
-17 -7 6 181.08 12.9
-17 7 6 177.38 12.7
-17 7 6 164.98 12.7
15 -7 -6 502.85 32.4
-15 -7 6 451.65 32
-15 7 6 430.46 31.7
15 7 -6 503.05 35.6
-15 7 6 425.26 32.1
15 7 -6 495.95 32.9
13 -7 -6 100.29 9.2
13 -7 -6 80.19 30.9
-13 -7 6 88.69 8.8
-13 7 6 86.59 8.9
13 7 -6 99.49 8.9
-13 7 6 87.79 9.1
13 7 -6 105.49 10.3
11 -7 -6 172.08 24.2
11 -7 -6 190.48 14.5
-11 -7 6 173.08 14.1
11 -7 -6 186.68 17.8
-11 7 6 204.28 13.5
-11 7 6 199.58 14.3
11 7 -6 173.18 14.3
11 7 -6 176.68 15
9 -7 -6 100.09 15
9 -7 -6 110.49 11.1
9 -7 -6 122.39 9.5
9 7 -6 108.19 9.6
7 -7 -6 38.7 7.9
-7 -7 6 20.8 15.7
7 -7 -6 49.5 4.8
7 -7 -6 41.9 5.9
7 7 -6 46.1 4.9
5 -7 -6 327.47 21.5
5 -7 -6 280.97 22
5 -7 -6 288.37 23
5 7 -6 319.27 21.5
3 -7 -6 374.26 27.4
3 -7 -6 391.06 28.7
3 -7 -6 382.96 27.8
3 7 -6 420.16 30.7
3 7 -6 430.76 27.8
-1 -7 6 1177.98 83.99
-1 -7 6 1396.66 84.69
1 -7 -6 1220.28 83.39
1 -7 -6 1196.98 82.59
1 -7 6 239.68 18.3
1 -7 6 268.47 20.2
1 -7 6 282.67 22.8
1 7 6 246.88 18.6
1 7 6 272.87 22.3
-1 7 -6 231.98 19.3
3 -7 6 569.14 42.3
3 -7 6 582.84 48.4
-3 -7 -6 611.44 43
3 -7 6 589.94 45.2
3 7 6 683.93 43.2
-3 7 -6 642.74 41.3
3 7 6 671.13 45.4
5 -7 6 78.29 23.7
-5 -7 -6 131.49 11.2
5 7 6 102.49 13
5 7 6 121.59 11.6
-5 7 -6 132.29 9.2
-7 -7 -6 11.7 3.3
-7 7 -6 12 2.1
7 7 6 21.3 5.1
9 -7 6 9.1 3
-9 7 -6 11.7 1.7
9 7 6 7.3 4.1
-18 -8 6 53.29 4.8
-18 8 6 55.89 4.9
-16 -8 6 1127.99 73.19
-16 8 6 1099.89 73.29
-16 8 6 1098.09 73.19
-14 -8 6 128.89 11.4
-14 8 6 138.79 10.9
14 8 -6 145.49 13.8
14 8 -6 150.58 12
12 -8 -6 1147.89 80.19
12 -8 -6 1122.09 84.49
-10 -8 6 80.89 7.5
10 -8 -6 69.99 13.3
10 -8 -6 74.39 11.2
10 -8 -6 81.89 7.5
-10 8 6 84.99 6.7
-10 8 6 82.99 9.3
-10 8 6 82.69 7.7
8 -8 -6 1294.17 86.59
8 -8 -6 1276.07 87.99
6 -8 -6 312.67 25.2
6 -8 -6 320.07 24
6 8 -6 354.56 23.3
4 -8 -6 1110.99 73.09
4 -8 -6 1083.79 73.89
4 -8 -6 1141.99 72.59
-4 8 6 1048.2 74.19
2 -8 -6 638.74 42.9
2 -8 -6 624.14 43.6
2 8 -6 653.03 43
-2 8 6 606.34 43.7
0 -8 6 67.29 7.8
0 -8 6 67.39 10.5
0 8 -6 82.59 6.7
0 8 -6 84.69 7.9
0 8 6 69.49 7.9
2 -8 6 379.16 30.4
2 -8 6 351.76 25.4
2 -8 6 359.76 27.6
4 -8 6 9.3 4.4
4 -8 6 10.2 13
-4 -8 -6 12.7 3.9
4 -8 6 8.1 3.5
4 8 6 11.2 3.7
-4 8 -6 10.8 1.9
4 8 6 6.6 3.6
-6 -8 -6 185.68 14.5
-6 8 -6 180.98 13
6 8 6 181.28 15.5
-6 8 -6 189.68 12.9
6 8 6 152.28 17.1
8 -8 6 13.7 3.9
8 8 6 24.4 5.3
10 -8 6 16.2 3
10 8 6 13.2 3.9
-19 -9 6 37.8 3.6
-19 9 6 43.5 3.7
-17 -9 6 27.2 3.6
-17 9 6 25.9 3.6
-17 9 6 23.1 3.4
-15 -9 6 102.39 9.1
15 9 -6 111.69 9.8
-15 9 6 101.49 9.4
-15 9 6 99.19 8.6
15 9 -6 114.49 12.1
-13 -9 6 59.59 6.9
13 -9 -6 62.89 6.5
13 -9 -6 72.89 34.2
-13 9 6 57.99 6.9
13 9 -6 57.29 6.6
13 9 -6 62.09 8
-13 9 6 56.79 5.8
-11 -9 6 168.98 14
11 -9 -6 211.88 23.8
11 -9 -6 201.28 17.6
-11 9 6 179.68 15.6
-11 9 6 180.68 14.1
-11 9 6 176.68 13.3
11 9 -6 197.48 15.4
9 -9 -6 261.37 22.6
9 -9 -6 267.47 20.7
9 -9 -6 258.47 23.5
9 9 -6 226.78 19.1
-9 9 6 290.87 19.6
-9 9 6 267.97 21.2
7 -9 -6 639.94 46.1
7 9 -6 695.23 45.3
-5 -9 6 801.42 58.49
-5 9 6 645.54 49.1
3 -9 -6 1403.06 95.79
3 -9 -6 1415.96 96.49
-3 9 6 1533.35 97.19
1 9 -6 604.24 41.7
1 -9 6 35.8 6.3
1 -9 6 34.6 8.3
-1 -9 -6 35.8 5.7
-1 9 -6 44.5 5.8
1 9 6 35.5 5.3
1 9 6 37.2 5.8
-1 9 -6 44.6 3.9
3 -9 6 6.1 9.2
-3 -9 -6 4.5 2.9
-3 9 -6 5.3 2.7
-3 9 -6 7 1.6
3 9 6 10.8 4.3
3 9 6 11.9 3.7
5 -9 6 37.3 18.7
5 -9 6 39.5 5.8
-5 -9 -6 27.7 5
-5 9 -6 29.9 3.4
-7 -9 -6 194.68 14.8
-7 9 -6 199.18 13.6
7 9 6 180.58 16.3
9 -9 6 15.5 3.1
9 9 6 13.5 4.5
-18 -10 6 83.69 6.2
-18 10 6 84.59 6.4
-18 10 6 71.19 6.4
-16 -10 6 60.59 6
-16 10 6 54.49 6.3
-16 10 6 60.29 5.8
-14 -10 6 544.75 37.8
-14 10 6 568.54 37.4
-14 10 6 548.45 38
12 -10 -6 21.6 14.8
-12 -10 6 34.3 5.1
12 -10 -6 58.09 10.3
12 10 -6 45.8 6.7
-12 10 6 53.29 6.1
-10 -10 6 270.17 20.6
10 -10 -6 294.97 25.9
10 -10 -6 280.07 22.8
10 10 -6 265.57 21.1
-10 10 6 292.17 22.3
-10 10 6 283.57 19.5
-10 10 6 300.37 20.5
8 -10 -6 22.2 4.3
8 -10 -6 16.3 2.7
-8 -10 6 1.1 11.9
8 -10 -6 26.1 6.6
8 10 -6 24.4 3.7
-8 10 6 16 5.7
4 -10 -6 382.76 27.9
4 -10 -6 375.86 26.9
4 10 -6 391.06 26.7
2 -10 -6 337.57 23.8
-2 -10 6 339.27 25.3
-2 -10 6 337.27 24.2
2 -10 -6 333.97 24.8
-2 10 6 320.87 24.9
2 10 -6 349.77 24.2
0 -10 6 597.14 43.9
0 -10 6 612.04 42.7
0 10 -6 631.04 42.7
0 10 6 634.34 45.3
0 10 -6 590.54 40.6
2 -10 6 46.2 6
-2 -10 -6 47 6.2
2 -10 6 46.9 9.6
2 -10 6 49.7 7.3
2 10 6 54.39 7.2
-2 10 -6 45.7 6.5
-2 10 -6 49.9 4.5
2 10 6 60.69 6.7
4 -10 6 138.79 23.1
4 -10 6 121.89 11.6
-4 -10 -6 131.49 11.7
4 -10 6 141.79 14.6
-4 10 -6 141.79 10
6 -10 6 3.2 5.8
-6 -10 -6 2.2 3.3
6 10 6 1.7 5.2
-6 10 -6 3.4 1.3
-6 10 -6 4.7 2.1
8 -10 6 1.9 2.4
-8 -10 -6 4.5 2.2
8 10 6 2.8 4
-8 10 -6 4 1.4
-19 11 6 84.79 6.3
-17 -11 6 5.4 1.9
-17 11 6 2.5 2.1
-17 11 6 2.8 1.6
-15 -11 6 263.77 19.5
-15 11 6 272.87 19.2
15 11 -6 266.87 22.7
-15 11 6 287.87 20
-13 -11 6 30.6 4.6
13 -11 -6 29.3 8.7
13 -11 -6 32.6 18.3
-13 11 6 37.6 4.5
-13 11 6 35.8 5.5
11 -11 -6 117.79 18.8
11 -11 -6 102.09 12
-11 -11 6 112.39 9
11 11 -6 96.09 9.9
-11 11 6 85.69 7.9
-11 11 6 118.99 11.3
9 -11 -6 151.58 15
-9 -11 6 182.28 13.3
-9 11 6 176.48 16.2
-9 11 6 202.68 14.1
7 -11 -6 159.58 15.3
7 -11 -6 164.98 13.7
7 11 -6 174.98 12.9
-5 -11 6 301.67 27.4
5 -11 -6 253.57 20.7
5 -11 -6 256.17 19.7
5 11 -6 285.17 19.4
3 -11 -6 122.19 10.1
3 -11 -6 123.49 11.2
3 11 -6 127.09 10.3
1 -11 -6 509.55 36.4
-1 -11 6 591.24 38.5
-1 -11 6 586.94 37.3
1 -11 -6 500.15 37.1
-1 11 6 534.25 37.5
1 11 -6 469.75 36.8
1 -11 6 141.59 10.8
1 -11 6 156.28 12.6
-1 -11 -6 116.79 11.2
-1 11 -6 126.69 9.7
-1 11 -6 132.39 11.9
3 -11 6 379.76 34.4
-3 -11 -6 385.96 29.6
-3 11 -6 389.36 29.9
-3 11 -6 427.56 27.5
3 11 6 443.26 31.4
-5 -11 -6 38.6 5.8
5 -11 6 26 7.6
5 11 6 29.1 6.8
5 11 6 32.7 5.9
-5 11 -6 38.1 3.7
-7 -11 -6 33.6 5.1
-7 11 -6 40.4 3.4
-7 11 -6 40.4 3.8
9 -11 6 12.9 2.4
-9 11 -6 14.1 1.8
9 11 6 5 3.6
-18 12 6 12.8 2
-18 12 6 16.6 2.3
-16 -12 6 530.55 36
-16 12 6 541.35 36.4
14 -12 -6 92.49 23.7
-14 12 6 94.59 9
-14 12 6 104.09 8.3
14 12 -6 99.79 11
12 -12 -6 1240.18 83.89
-12 -12 6 1093.79 78.99
-12 12 6 1141.49 78.59
12 12 -6 1317.67 81.89
10 -12 -6 194.78 17.1
10 -12 -6 184.68 20.2
-10 -12 6 207.38 14.5
-10 12 6 196.68 16.8
10 12 -6 165.58 15.3
-10 12 6 202.48 14
-10 12 6 203.28 14.9
8 -12 -6 883.91 59.79
-8 -12 6 847.02 58.59
-8 -12 6 836.02 57.09
8 -12 -6 877.31 58.39
8 12 -6 813.12 57.29
6 -12 -6 25.7 4.2
6 -12 -6 31.1 5.7
6 12 -6 32 3.9
4 -12 -6 147.39 12.2
4 -12 -6 154.78 13.3
4 12 -6 170.48 12.4
-2 -12 6 70.69 7.4
-2 -12 6 69.19 8.9
2 -12 -6 93.19 7.5
2 12 -6 93.59 8
-2 12 6 66.49 8.2
0 -12 -6 7.7 3
0 -12 6 15.1 4
0 -12 6 14.6 5.4
0 -12 6 12.9 3.2
0 12 6 15 3.6
0 12 -6 8.6 3.2
0 12 6 19.5 5
2 -12 6 157.98 15
-2 -12 -6 167.18 13.9
-2 12 -6 179.98 14.9
2 12 6 161.08 15
-2 12 -6 186.78 12.4
4 -12 6 48.9 14
-4 -12 -6 70.19 7.7
4 -12 6 54.19 9.3
-4 12 -6 78.89 6
4 12 6 74.89 8.6
4 12 6 66.59 9.3
-6 -12 -6 102.19 8.9
6 -12 6 40.9 29.3
6 12 6 77.09 10.7
6 12 6 97.39 10.5
-6 12 -6 90.89 7.1
-8 -12 -6 37.4 4.6
-8 12 -6 36.5 2.9
-8 12 -6 37.1 3.5
-17 -13 6 0.9 1.5
-17 13 6 2.2 1.6
-17 13 6 0.1 1.8
-15 -13 6 95.19 8.3
15 13 -6 106.59 11.6
-13 -13 6 80.69 7.8
13 -13 -6 77.29 18.5
13 -13 -6 100.29 12.9
-13 13 6 85.99 7.3
-13 13 6 87.09 8.5
11 -13 -6 82.09 13.9
-11 -13 6 82.09 7.5
-11 -13 6 75.29 6.4
-11 -13 6 73.29 8.9
-11 13 6 80.09 9.4
-11 13 6 82.19 6.8
-11 13 6 84.09 7.9
9 -13 -6 152.18 13.9
9 -13 -6 160.98 16.6
-9 -13 6 143.09 13.8
-9 13 6 179.68 12.8
-9 13 6 142.89 14.7
-9 13 6 156.48 11.4
7 -13 -6 129.19 12.4
7 -13 -6 121.19 10.5
7 13 -6 114.19 9.8
5 -13 -6 478.85 35.2
5 -13 -6 480.05 34.2
5 13 -6 528.35 34.2
3 -13 -6 687.33 46.4
3 -13 -6 665.13 45.5
-3 13 6 630.74 47.2
3 13 -6 703.23 45.9
1 -13 -6 115.79 9.9
-1 -13 6 108.69 11.8
-1 -13 6 101.29 9.9
1 13 -6 133.19 8.7
-1 13 6 100.19 10.4
1 -13 6 74.79 12.2
-1 -13 -6 89.99 8.3
1 13 6 67.09 8.4
-1 13 -6 101.49 9.3
1 13 6 69.29 8.1
-3 -13 -6 237.78 18.4
3 -13 6 218.68 20.1
3 -13 6 229.18 24.2
-3 13 -6 258.17 16.9
-3 13 -6 238.28 19.5
3 13 6 254.27 20.6
-5 -13 -6 51.79 6.6
5 -13 6 52.39 18.3
5 -13 6 59.09 10.1
5 13 6 68.19 9.1
-5 13 -6 50.59 4.7
-7 -13 -6 91.59 8.4
-7 13 -6 101.09 7
-7 13 -6 96.49 7.3
9 -13 6 45.7 3.7
-9 13 -6 36.1 3.3
-18 14 6 11.6 1.9
-18 14 6 10 1.7
-16 -14 6 2.5 1.7
-16 14 6 5.3 2.4
-16 14 6 6.1 2.1
14 -14 -6 228.68 33.7
-14 -14 6 153.48 12.3
-14 14 6 162.68 12.1
-14 14 6 163.48 13
-12 -14 6 15.1 3.4
12 -14 -6 4 10.9
12 -14 -6 14 5.7
-12 14 6 10.6 2.6
-12 14 6 13.8 3.6
-12 14 6 15.1 4.5
12 14 -6 15.6 4.5
-10 -14 6 38.6 3.6
10 -14 -6 24.2 8.8
10 -14 -6 25.6 6.3
-10 -14 6 42.5 5.9
-10 14 6 34.9 6.4
-10 14 6 42.7 4.2
-10 14 6 40.1 5.6
-8 -14 6 84.09 10.6
8 -14 -6 106.29 11.9
8 -14 -6 111.69 9.9
8 14 -6 105.69 9
-8 14 6 75.49 13.4
-6 -14 6 75.69 14
6 -14 -6 99.99 8.9
6 -14 -6 103.09 10.5
6 14 -6 110.89 8.7
-4 -14 6 41.2 4.6
-4 -14 6 37.2 5.9
2 -14 -6 44.9 6.6
2 -14 -6 46.2 4.9
2 -14 -6 34.4 5
-2 -14 6 37 6.8
-2 -14 6 40.1 5.1
-2 14 6 40.8 8.5
0 -14 -6 14.5 3.7
0 14 -6 14.1 3.7
0 14 -6 14.3 2.2
0 14 6 8.5 3.1
0 14 6 9.5 3.3
2 -14 6 8.4 7
2 -14 6 4.3 2.9
2 -14 6 4.8 3
2 14 6 7.7 3.5
2 14 6 14 4
4 -14 6 79.09 15.4
4 -14 6 84.29 10.9
-4 14 -6 84.49 9.5
-4 14 -6 89.29 6.9
-6 -14 -6 0.7 2.3
6 -14 6 -4.7 21.7
6 -14 6 0.6 2.4
-6 14 -6 1 1.1
6 14 6 4.8 3.4
-8 -14 -6 1.4 2.5
-8 14 -6 3.9 1
8 14 6 2.5 3
-8 14 -6 1.6 1.2
-17 -15 6 18.4 2.2
-17 15 6 13.1 2.3
15 -15 -6 19.4 26.4
-15 -15 6 46.1 4.9
-15 15 6 50.59 5.6
-15 15 6 50.09 4.8
-13 -15 6 13.8 2.9
13 -15 -6 16 14.6
13 -15 -6 6.9 5.6
-13 15 6 15.7 2.8
-13 15 6 11.8 3.3
-11 -15 6 113.99 8.8
11 -15 -6 98.69 11.8
11 -15 -6 98.19 17.4
-11 15 6 108.99 11.1
-11 15 6 97.19 8
11 15 -6 93.89 10.3
-9 -15 6 172.98 11.9
9 -15 -6 144.89 16.2
9 -15 -6 153.48 13.9
-9 -15 6 142.49 10.8
-9 15 6 155.28 15.1
-9 15 6 173.18 12.3
-9 15 6 163.18 12.8
7 -15 -6 44.6 7.6
7 -15 -6 49.3 5.7
-7 15 6 38.3 6.1
7 15 -6 49.9 5.3
5 -15 -6 199.88 15.6
5 -15 -6 203.48 16.7
5 15 -6 225.48 16.4
3 -15 -6 202.78 16
3 -15 -6 196.88 14.9
3 15 -6 196.68 15.9
1 -15 -6 17.1 3.9
1 -15 -6 17.8 4.4
1 -15 -6 27.5 5.2
1 -15 6 43.1 8.7
-1 -15 -6 48.2 6.2
1 -15 6 45.3 6.8
-1 15 -6 48.7 6.9
1 15 6 47.4 6.9
1 15 6 44.8 6.5
-1 15 -6 53.59 4.5
-3 -15 -6 148.29 12.8
3 -15 6 132.69 14.3
3 -15 6 144.79 19.4
3 15 6 172.38 15.3
-3 15 -6 164.68 11.3
5 -15 6 11.7 3.5
-5 -15 -6 22.3 5.7
5 -15 6 15.6 6.5
5 -15 6 16 14.8
-5 15 -6 21.6 3.7
-7 -15 -6 52.19 5.7
-7 15 -6 54.19 4.3
-7 15 -6 53.19 4.6
-9 15 -6 50.89 4.3
-18 16 6 10.5 1.7
-18 16 6 13 3.2
-16 16 6 280.67 19
-16 16 6 273.67 19.5
14 -16 -6 79.69 19.3
-14 16 6 76.39 6.8
-14 16 6 79.69 7.7
14 16 -6 101.99 12
12 -16 -6 1103.29 85.19
-12 -16 6 1247.18 78.39
12 -16 -6 1129.09 82.19
-12 16 6 1257.97 77.99
-12 16 6 1170.48 80.69
10 -16 -6 104.99 10.2
10 -16 -6 135.29 16.3
-10 -16 6 113.39 8.7
10 -16 -6 112.89 11.4
-10 16 6 106.39 9.6
-10 16 6 89.69 11.1
10 16 -6 100.59 10.2
-10 16 6 98.09 8.1
8 -16 -6 718.73 50.59
8 -16 -6 687.53 49.9
8 -16 -6 735.43 51.89
-8 -16 6 800.52 49
6 -16 -6 50.59 7.3
-6 -16 6 63.69 5.2
-6 -16 6 57.19 6.4
6 -16 -6 55.99 5.9
-6 -16 6 58.89 5.1
6 16 -6 53.19 5.7
4 -16 -6 224.78 17.4
4 -16 -6 218.08 16.3
4 -16 -6 200.98 16.5
4 16 -6 240.48 17
2 -16 -6 69.09 6.5
-2 -16 6 78.89 7.2
-2 -16 6 78.39 8.8
2 -16 -6 52.89 6.5
2 -16 -6 72.49 8
2 16 -6 60.59 5.4
2 16 -6 67.49 7.4
-2 16 6 60.39 8.4
0 -16 6 22.6 5
0 -16 -6 34.3 5
0 -16 6 25.2 6.5
-2 -16 -6 397.86 28.5
2 16 6 429.66 31.2
-2 16 -6 416.06 27
2 16 6 377.66 30.2
-2 16 -6 372.46 29.7
-4 -16 -6 5.3 2.8
4 16 6 1.7 3.2
4 16 6 4.5 3.4
-6 -16 -6 28 4.6
6 16 6 19.8 5
-6 16 -6 29 3.1
-8 -16 -6 42.3 4.6
-8 16 -6 46.4 3.8
-8 16 -6 43.8 3.4
-17 17 6 2.7 1.7
-17 17 6 3.3 1.3
-15 -17 6 24.6 3.3
-15 17 6 24.9 3.2
-15 17 6 20.2 3.4
13 -17 -6 103.19 11.8
-13 -17 6 85.29 7.4
13 -17 -6 70.69 17
-13 17 6 87.39 8.1
13 17 -6 77.39 8.6
-13 17 6 85.29 6.9
-13 17 6 75.59 8.7
-11 -17 6 4.2 2.3
11 -17 -6 0.3 8.5
11 -17 -6 2.4 2.7
11 -17 -6 1.2 3.5
-11 17 6 1.7 3.2
11 17 -6 3.6 2.7
-11 17 6 4.3 2.8
-11 17 6 3.9 1.9
-9 -17 6 111.89 8.2
9 -17 -6 111.29 13.6
9 -17 -6 95.09 9.9
9 -17 -6 96.19 8.9
-9 17 6 94.19 7.6
-9 17 6 86.99 11.1
-9 17 6 107.59 9.5
9 17 -6 85.79 9.2
-7 -17 6 74.19 6.3
7 -17 -6 79.09 9.4
7 -17 -6 82.79 7.4
7 -17 -6 72.79 8.8
7 17 -6 77.19 7.2
-7 17 6 62.39 7.8
5 -17 -6 260.27 19.4
5 -17 -6 255.87 20.2
5 -17 -6 259.57 19.2
5 17 -6 286.27 19.7
3 -17 -6 119.59 10.6
3 -17 -6 118.49 11.4
3 -17 -6 101.89 9.7
3 17 -6 125.39 10.5
-3 17 6 100.49 11.5
1 17 -6 313.37 24.3
-1 17 6 358.86 25.6
1 17 -6 301.17 21.9
-1 -17 -6 119.49 10
1 -17 6 81.79 13.7
1 -17 6 84.99 10.3
1 17 6 113.59 10.7
1 17 6 101.29 11.1
-1 17 -6 121.69 11.2
-3 -17 -6 333.97 23.4
3 -17 6 270.57 29
3 -17 6 282.57 25
3 17 6 354.06 26.4
-3 17 -6 306.27 24.9
-3 17 -6 348.47 22
-5 -17 -6 31.1 5
5 -17 6 14.3 14.8
-5 17 -6 30.4 3.4
5 17 6 36.2 9.3
5 17 6 44.9 6.1
-7 -17 -6 62.69 6.2
-7 17 -6 71.19 5.1
-7 17 -6 66.69 5.4
-16 18 6 14.9 2.2
-16 18 6 11.3 2.5
-14 -18 6 95.39 7.7
14 -18 -6 75.79 18.8
-14 18 6 100.29 8.5
-14 18 6 96.99 7.6
12 -18 -6 33.1 7.7
12 -18 -6 23.3 11.7
-12 -18 6 28.6 3.9
-12 18 6 28.1 4.3
-12 18 6 26.8 3.4
12 18 -6 22.5 4.7
-12 18 6 31.3 5.9
10 -18 -6 672.03 47.6
10 -18 -6 754.32 51.99
10 -18 -6 744.73 49.8
-10 18 6 667.73 49.4
-10 18 6 662.53 46.3
-10 18 6 715.43 48
8 -18 -6 117.79 12.3
-8 -18 6 118.39 8.7
8 -18 -6 111.99 10.1
8 -18 -6 106.89 9.5
8 18 -6 99.49 9.6
-8 18 6 104.49 10
6 -18 -6 148.79 11.8
6 -18 -6 145.09 12.8
6 -18 -6 138.79 11.7
6 18 -6 145.29 11.7
-4 -18 6 358.16 23.6
4 -18 -6 315.87 23.3
4 -18 -6 280.87 22.6
4 -18 -6 297.37 22.5
-4 -18 6 330.47 23.4
4 18 -6 319.97 23.3
2 -18 -6 181.98 12.8
2 -18 -6 177.58 14
2 18 -6 157.98 11.9
-2 18 6 142.19 15
2 18 -6 166.18 14.2
0 -18 6 784.92 52.79
0 -18 -6 666.73 51.09
0 -18 6 785.42 51.19
0 18 -6 698.93 48.7
0 18 6 785.52 51.29
0 18 -6 693.73 51.29
0 18 6 747.93 52.19
2 -18 6 41.8 9.9
-2 -18 -6 48.6 6.2
2 -18 6 25.2 8.5
2 18 6 50.59 6.7
2 18 6 45.5 7.6
-2 18 -6 45 7.1
-2 18 -6 44 4.3
-4 -18 -6 247.38 18.1
-4 18 -6 239.28 16.9
-4 18 -6 254.97 22.2
4 18 6 211.58 19.8
-6 -18 -6 5.2 2.3
-6 18 -6 6.9 1.6
6 18 6 1.3 4.2
-8 -18 -6 4.3 1.8
-8 18 -6 3.9 1.2
-8 18 -6 4.5 1.4
-17 19 6 12.4 2.2
-17 19 6 12.2 1.8
-15 -19 6 3.5 2
-15 19 6 0.6 1.9
-15 19 6 1.8 1.4
13 -19 -6 50.39 10.2
13 -19 -6 31.5 13.4
-13 19 6 37.7 4.3
-13 19 6 34.3 5.2
-13 19 6 31.8 6.6
11 -19 -6 114.79 18
11 -19 -6 101.09 10
-11 -19 6 127.39 9.3
-11 19 6 114.09 11.7
-11 19 6 109.79 8.7
9 -19 -6 328.47 27.5
9 -19 -6 321.17 24.6
9 -19 -6 330.07 25.6
-9 19 6 348.57 23.4
-9 19 6 358.66 27.1
-9 19 6 385.46 26.5
7 -19 -6 153.38 12.4
7 -19 -6 145.29 12.3
7 -19 -6 152.88 13.8
7 19 -6 143.29 12.3
-7 19 6 176.68 13.1
5 -19 -6 257.37 18.3
5 -19 -6 254.47 18.6
-5 -19 6 240.68 17.3
-5 -19 6 238.08 17.9
5 -19 -6 251.57 22.5
5 19 -6 272.27 19.1
3 -19 -6 656.93 46.1
-3 -19 6 703.03 47
-3 -19 6 697.23 45.9
3 -19 -6 647.24 45.4
3 19 -6 668.33 46.9
1 19 -6 31.7 5.8
1 19 -6 23.9 3
-1 -19 -6 89.19 8.7
-1 19 -6 87.79 7
3 -19 6 52.79 7.9
-3 -19 -6 41.8 5.9
3 -19 6 36.2 11.2
-3 19 -6 46.4 4.3
-3 19 -6 40.5 6.9
-5 -19 -6 12.2 2.9
5 -19 6 3 13.2
5 19 6 7.6 3.2
-5 19 -6 15.6 2.4
-7 -19 -6 197.68 14.8
-7 19 -6 201.28 14
-7 19 -6 180.78 12.9
-16 20 6 513.35 34
-14 -20 6 31 3.6
14 -20 -6 30.2 16.3
-14 20 6 31.2 3.5
-14 20 6 32.7 4.5
12 -20 -6 514.35 32.9
-12 -20 6 487.15 32
-12 20 6 477.15 32.6
-12 20 6 428.66 34.4
-12 20 6 447.56 31.6
10 -20 -6 -6.4 6.4
10 -20 -6 4.3 3.1
10 -20 -6 5.5 2.9
-10 -20 6 2.5 2.1
-10 20 6 2.3 2.9
-10 20 6 2.4 1.7
8 -20 -6 436.46 31.4
8 -20 -6 412.16 29.8
8 -20 -6 416.36 29.4
-8 20 6 403.56 32
6 -20 -6 39.7 4.7
6 -20 -6 40.9 6.7
6 -20 -6 40.6 5.3
6 20 -6 42.9 5.2
4 -20 -6 703.83 46.2
4 -20 -6 633.14 45.6
-4 -20 6 598.24 46.3
4 -20 -6 710.03 45.4
-4 -20 6 685.13 45.6
-4 -20 6 676.93 44.9
4 20 -6 692.33 46.6
2 -20 -6 51.09 5.8
-2 -20 6 36.9 5.7
-2 -20 6 33 7.1
2 20 -6 58.99 7.1
2 20 -6 48.2 4.3
0 -20 6 7.2 3.7
0 -20 6 7.4 6.3
0 -20 -6 16.8 3.6
0 20 6 10.8 3.8
0 20 6 11.8 4.5
0 20 -6 20.5 5
2 -20 6 19 5.2
-2 -20 -6 28.2 4.7
2 20 6 23.2 6
-2 20 -6 28.4 3.2
-2 20 -6 30 6
2 20 6 30.4 5.2
4 -20 6 -3.2 10.4
-4 -20 -6 1.9 2.2
4 -20 6 -0.7 3
-4 20 -6 2.9 1.4
4 20 6 2 2.6
-6 -20 -6 47.5 5.2
-6 20 -6 44.1 4.1
-8 -20 -6 30.9 3.3
-8 20 -6 34.5 2.6
-8 20 -6 32.8 2.9
-17 21 6 16.8 2
-17 21 6 16.6 2.5
-15 21 6 43.7 4
-15 21 6 46.9 4.9
-13 -21 6 97.49 7.6
-13 21 6 99.69 8.5
-13 21 6 91.09 7.4
-11 -21 6 20.3 3.1
11 -21 -6 20.9 4.2
11 -21 -6 25.5 5.9
-11 21 6 19.2 4.9
11 21 -6 19.6 3.5
-11 21 6 18.9 2.8
-11 21 6 19.1 3.9
9 -21 -6 41 5.6
9 -21 -6 34.2 7.6
9 -21 -6 46.8 6.2
-9 21 6 60.79 11.6
9 21 -6 30.7 5.3
7 -21 -6 36 6.1
7 -21 -6 31.9 4.4
7 -21 -6 35.9 5.1
-7 21 6 18 6.5
7 21 -6 30.1 4.4
-7 21 6 22.6 4.8
5 -21 -6 183.18 14.6
5 -21 -6 174.18 13.9
5 -21 -6 183.78 13.5
5 21 -6 172.38 14.3
3 -21 -6 18.6 3.6
-3 -21 6 10.2 9.9
-3 -21 6 29.4 5.8
-3 21 6 14.5 4.3
3 21 -6 21.1 2.7
3 21 -6 27.7 5.2
1 -21 -6 208.38 16.2
-1 -21 6 212.08 16.9
-1 -21 6 216.38 19.4
1 21 -6 210.48 17.8
1 -21 6 75.89 14.8
-1 -21 -6 109.79 9.7
-1 21 -6 108.39 11.2
-1 21 -6 111.89 8.2
-3 21 -6 116.69 12.6
-3 21 -6 148.59 11.1
3 21 6 122.09 14.2
-5 -21 -6 18.4 3.3
-5 21 -6 18.5 2.6
-7 -21 -6 20.8 3.2
-7 21 -6 25.8 2.3
-7 21 -6 25.9 2.7
-16 22 6 9.6 1.6
-16 22 6 8.3 2.1
-14 22 6 68.89 6.5
-14 22 6 70.19 5.6
12 -22 -6 33.1 11.4
12 -22 -6 33.4 9.2
12 -22 -6 27.2 4.6
-12 22 6 20.5 5
-12 22 6 24.2 3.2
10 -22 -6 384.06 26.8
10 -22 -6 354.06 25.2
-10 22 6 324.57 23.7
-10 22 6 323.37 26.8
-10 22 6 372.36 25.3
8 -22 -6 15.7 3.5
8 -22 -6 13.4 5.1
8 -22 -6 15.9 3.7
8 22 -6 11.4 3.4
-8 22 6 28.2 9.1
-8 22 6 22.6 4.2
6 -22 -6 7.4 2.3
6 -22 -6 5 3.4
-6 22 6 13 6.1
6 22 -6 10.7 2.9
-6 22 6 3.9 2.8
-4 -22 6 53.19 7.2
-2 -22 6 75.19 10.7
-2 -22 6 70.89 7.4
2 -22 -6 73.59 7.4
2 22 -6 70.49 6.1
2 22 -6 79.79 8.8
0 -22 -6 279.47 19.6
0 -22 6 227.28 23
0 22 -6 271.27 21.5
2 -22 6 -0.8 2.7
2 -22 6 7.6 8.1
-2 -22 -6 1 2.3
-2 22 -6 1.2 2.7
2 22 6 0.4 3
-2 22 -6 1.6 1.2
-4 -22 -6 121.19 10
-4 22 -6 118.89 8.9
-6 22 -6 22.8 4
-6 22 -6 19 2.1
-15 23 6 111.19 8.7
-15 23 6 91.69 7.2
13 -23 -6 1.5 14.8
13 -23 -6 11 3.8
-13 23 6 8.7 2.7
-13 23 6 12 2.1
11 -23 -6 34.1 10.1
11 -23 -6 47.9 7
-11 23 6 34.2 5.1
-11 23 6 34.8 7.6
9 -23 -6 83.69 11.5
9 -23 -6 76.79 7.8
9 -23 -6 68.79 7.7
-9 23 6 72.09 7.9
-9 23 6 60.89 9.3
7 -23 -6 206.38 15.5
7 -23 -6 196.28 16.5
7 -23 -6 208.78 15.2
-7 23 6 213.28 20.5
-7 23 6 178.58 15.5
5 -23 -6 148.29 12.4
5 -23 -6 167.08 11.8
5 -23 -6 169.18 13
5 23 -6 132.69 12.6
-3 -23 6 552.44 40.2
3 -23 -6 590.74 39.4
-1 -23 6 6.7 6.2
-1 -23 -6 114.69 10
-1 23 -6 107.19 11.7
-1 23 -6 117.89 8.6
-3 -23 -6 24.1 4.2
3 -23 6 13 13.2
-3 23 -6 24 2.9
-5 -23 -6 57.79 5.9
-5 23 -6 63.99 5.1
-7 -23 -6 92.59 7.6
-7 23 -6 105.19 7.3
-7 23 -6 107.19 7
-16 24 6 241.18 16.1
-16 24 6 225.28 16.1
-14 24 6 6.2 2.2
-14 24 6 8.4 2.3
-12 24 6 317.57 21.8
-12 24 6 329.47 22.9
10 -24 -6 12.4 3.7
10 -24 -6 9.8 3.3
10 -24 -6 10 7.3
-10 24 6 12.4 3.5
-10 24 6 9.4 4
-10 24 6 11.1 2.3
8 -24 -6 470.75 33.5
8 -24 -6 474.05 33.4
8 -24 -6 475.05 34.6
-8 24 6 478.85 33.5
-8 24 6 502.95 36.1
6 -24 -6 41.6 5.4
6 -24 -6 42.8 6.5
6 24 -6 31.1 4.8
-6 24 6 29.6 7.6
4 -24 -6 299.87 20.5
-4 -24 6 264.87 20.7
4 24 -6 266.37 21.2
-2 -24 6 15.5 4.6
2 -24 -6 26.4 4.3
2 24 -6 20.9 2.6
2 24 -6 23.2 5.2
0 -24 6 48.1 6.3
0 -24 6 40.8 8.5
0 24 6 35.7 7.1
2 -24 6 15 9.2
2 -24 6 21.1 4.8
2 24 6 23.8 8.6
-4 -24 -6 15 2.8
-4 24 -6 17.8 2.4
-6 -24 -6 10.2 2.3
-6 24 -6 11.9 1.8
-6 24 -6 11.6 1.5
-15 25 6 32.2 3
-15 25 6 34.2 3.8
13 -25 -6 7 3
-13 25 6 10.7 2
-13 25 6 10.9 2.7
11 -25 -6 11.4 3.2
11 -25 -6 9.8 8.4
11 -25 -6 20.1 6.6
-11 25 6 10 2
-11 25 6 9 3
9 -25 -6 80.19 7.7
9 -25 -6 84.99 11.3
9 -25 -6 77.79 8
-9 25 6 71.29 7.9
-9 25 6 67.89 9.4
7 -25 -6 3 4.7
7 -25 -6 7.6 2.2
7 -25 -6 5.8 2.7
7 25 -6 2.2 1.9
-7 25 6 3.6 2.6
-7 25 6 4.2 4.6
5 25 -6 179.38 13.7
-5 25 6 137.99 16.6
-3 -25 6 1.2 3.3
3 -25 -6 4.2 2.6
-3 25 6 1.9 4.9
3 25 -6 4.5 2.8
1 -25 -6 72.39 7
1 25 -6 67.09 5.5
1 25 -6 62.09 8.3
-1 -25 -6 127.69 10.6
1 -25 6 134.69 15.9
1 -25 6 129.19 11.1
-1 25 -6 131.89 9.4
-1 25 -6 117.99 12.6
-3 -25 -6 32.8 4.4
-3 25 -6 34 3.4
-5 -25 -6 44.2 4.8
-5 25 -6 49.3 4.1
-14 26 6 208.18 14.6
-14 26 6 200.98 13.9
-12 26 6 5 2.3
-12 26 6 4.7 2.5
10 -26 -6 56.99 6.5
10 -26 -6 54.19 6.6
10 -26 -6 58.99 9.7
-10 26 6 48.4 9.6
-10 26 6 64.09 6.9
8 -26 -6 7.6 4.5
8 -26 -6 9.7 2.6
8 -26 -6 7.4 2.9
-8 26 6 7 4.1
-8 26 6 9.2 3.2
6 -26 -6 246.08 16
6 -26 -6 226.78 17.4
-6 26 6 215.68 20.2
-4 -26 6 139.29 12.1
-4 26 6 176.78 16.6
-2 -26 6 10.8 4.2
2 -26 -6 15.6 3.1
2 26 -6 21.9 4.9
2 26 -6 16.8 2.2
0 -26 -6 223.78 16.3
0 26 -6 200.48 14.3
0 26 -6 190.58 17.5
-2 -26 -6 17.3 3.2
-2 26 -6 23.1 2.6
-4 -26 -6 8.9 2.1
-4 26 -6 10.7 2.3
-6 -26 -6 16.2 2.6
-6 26 -6 21.2 2
-6 26 -6 19.9 2.2
-15 27 6 95.09 7.2
-13 27 6 10.4 1.8
11 -27 -6 125.19 9.8
-11 27 6 102.39 9.6
9 -27 -6 29.4 4.7
9 -27 -6 26.8 6.2
9 -27 -6 30.4 4
7 -27 -6 56.79 6.8
7 -27 -6 57.89 4.7
7 -27 -6 55.49 6.5
5 27 -6 71.09 7.2
3 -27 -6 77.59 6.9
-3 -27 6 68.19 8.4
3 27 -6 56.59 7.4
1 -27 -6 160.68 11.7
-1 -27 6 121.69 12.8
1 27 -6 140.19 13.4
1 27 -6 142.19 10.2
-1 -27 -6 102.99 8.5
-1 27 -6 97.89 7.5
-3 -27 -6 35.8 4.2
-3 27 -6 43.4 4
-5 -27 -6 50.49 5
-5 27 -6 59.19 4.6
-5 27 -6 63.89 4.4
-14 28 6 11.6 2.2
10 -28 -6 17.1 3.4
-10 28 6 11.6 3.4
-8 28 6 609.94 47.8
6 -28 -6 69.99 8.3
-6 28 6 78.39 11
4 28 -6 30.4 6.3
-4 28 6 49.8 11.1
-2 -28 6 150.18 12.9
2 -28 -6 160.48 11.7
2 28 -6 125.69 12.9
0 -28 -6 56.49 5.8
0 -28 6 62.59 8.2
0 28 -6 58.09 4.8
2 -28 6 15.7 4.9
-2 -28 -6 17.8 3.1
-2 28 -6 19.8 2.7
4 -28 6 0.3 3.2
-4 -28 -6 1.3 1.4
-4 28 -6 1.2 1
-13 29 6 119.79 9.2
11 -29 -6 40.9 5
-11 29 6 50.89 5.5
9 -29 -6 346.37 22.5
-9 29 6 274.67 21.9
7 -29 -6 9.1 3
-3 -29 6 7.5 3
-1 -29 6 114.19 10.2
1 -29 -6 105.09 8.4
1 29 -6 87.39 7.2
-1 -29 -6 115.89 9.5
1 -29 6 130.99 11.8
-3 -29 -6 76.09 6.6
3 -29 6 79.89 8.8
-3 29 -6 86.19 6.1
12 -30 -6 0.6 1.4
-12 30 6 -0.8 1.8
10 -30 -6 181.68 15.6
-10 30 6 176.58 15.1
8 -30 -6 14.6 3.4
-8 30 6 11.9 3
2 -30 -6 6.3 2.3
-2 -30 6 3.1 2.8
0 -30 -6 60.89 5.3
0 -30 6 37.8 6.7
0 30 -6 50.49 4.3
2 -30 6 11.6 3.9
-2 30 -6 11.4 1.8
4 -30 6 7.3 3.8
-4 -30 -6 7.6 1.6
-4 30 -6 7.7 1.3
-13 31 6 4.4 3.1
11 -31 -6 83.49 7
-11 31 6 90.49 7.5
-9 31 6 0.6 2
7 -31 -6 41.6 5.4
5 -31 -6 54.39 5.8
3 -31 -6 13.9 2.9
-3 -31 6 12.2 3
1 -31 -6 99.59 8.1
1 -31 6 81.99 8.1
-1 -31 -6 73.69 7.5
-1 31 -6 73.29 5.7
-3 -31 -6 25.9 3
3 -31 6 28.6 5.3
-3 31 -6 29.1 2.6
-12 32 6 274.27 19.5
10 -32 -6 22.2 3.5
-10 32 6 25.7 3.7
-8 32 6 160.78 12.1
6 -32 -6 6.6 2.3
2 -32 -6 95.79 7.8
-2 -32 6 91.29 8.3
0 -32 -6 6.4 2.3
0 -32 6 11.6 3.5
-2 -32 -6 10.9 2
2 -32 6 8.8 4.4
-2 32 -6 12.2 1.6
-11 33 6 5.5 1.9
9 -33 -6 238.98 16.9
7 -33 -6 63.99 7.6
5 -33 -6 26.2 3.8
1 -33 -6 129.79 9.6
-1 -33 6 109.09 9.7
-1 -33 -6 17.4 2.6
1 -33 6 26.4 4.3
10 -34 -6 158.08 11
-10 34 6 151.78 11.1
8 -34 -6 17.4 2.9
-8 34 6 11.5 3.4
6 -34 -6 75.09 6.7
4 -34 -6 19.1 3.3
2 -34 -6 20.5 3.1
-2 -34 6 23.9 3.9
0 -34 6 17.3 3
0 -34 -6 11.5 2.1
7 -35 -6 2 1.7
5 -35 -6 18.5 3.1
3 -35 -6 8.6 2
1 -35 -6 32.2 3.4
8 -36 -6 40.7 3.9
6 -36 -6 53.89 5
4 -36 -6 74.69 6.2
2 -36 -6 1.4 1.2
-20 0 7 -0.3 1.3
-18 0 7 3.1 1.9
16 0 -7 0.6 2.4
-16 0 7 0.3 1.8
-14 0 7 2.1 2.9
-14 0 7 1.2 2.2
14 0 -7 0.2 2
12 0 -7 1.2 1.9
-12 0 7 -0.4 2.8
-12 0 7 1.6 2.5
-10 0 7 -15.2 59.89
-8 0 7 -0.7 3.8
8 0 -7 3.2 2.9
8 0 -7 1.6 1.8
8 0 -7 -12.3 13.8
6 0 -7 1 1.7
6 0 -7 1.6 1.7
-6 0 7 -1.1 4
6 0 -7 5.9 6.5
4 0 -7 0 1.4
-4 0 7 -0.3 2.9
4 0 -7 0.7 1.6
4 0 -7 1.3 4.4
2 0 -7 -2.6 4.1
2 0 -7 1.4 1.8
-2 0 7 2.2 2.9
0 0 -7 3.2 3.2
-2 0 -7 -0.9 3
2 0 7 1.2 2.7
-2 0 -7 -0.1 1.1
2 0 7 0.9 3.4
4 0 7 -2.2 3.1
-4 0 -7 2.2 1.3
4 0 7 1.7 3.4
6 0 7 1.5 3.2
-19 -1 7 14.8 2.5
-19 1 7 14.7 2.9
-17 -1 7 77.79 7.1
-17 1 7 80.89 7.1
-15 -1 7 102.39 8.7
15 -1 -7 95.59 9.7
15 1 -7 94.89 9.9
-15 1 7 94.99 8.5
13 -1 -7 117.89 10.8
13 1 -7 120.49 11
-13 1 7 116.19 10.6
-13 1 7 132.39 10.1
11 -1 -7 296.37 21.7
-11 -1 7 278.67 21.3
-11 -1 7 290.47 23
-11 1 7 273.27 21.4
-11 1 7 338.47 22.5
11 1 -7 301.87 24.1
9 -1 -7 310.87 22.1
9 -1 -7 289.17 29
9 -1 -7 269.57 25.1
-9 1 7 315.67 23.2
9 1 -7 322.17 22.3
7 -1 -7 558.24 43.3
7 -1 -7 596.24 41.9
7 -1 -7 653.93 40.2
7 1 -7 560.24 44
7 1 -7 546.15 41.1
5 -1 -7 361.36 23.5
5 -1 -7 306.97 25.1
5 -1 -7 293.67 23.5
5 1 -7 314.67 23.7
5 1 -7 357.56 23.4
5 1 -7 318.37 25.6
3 -1 -7 583.24 40.9
3 -1 -7 586.34 42
3 1 -7 633.24 41
3 1 -7 601.74 42.3
3 1 -7 576.04 40.9
1 -1 -7 434.56 30.4
-1 -1 7 517.25 34.2
-1 -1 7 472.45 31.1
1 -1 -7 447.26 32.3
1 1 -7 448.06 32.1
-1 1 7 451.15 31.2
1 1 -7 415.36 30.2
1 -1 7 86.89 16.2
1 -1 7 70.49 7.2
1 -1 7 64.09 9.1
1 1 7 67.49 9.8
1 1 7 64.89 7
3 -1 7 446.36 36.3
-3 -1 -7 470.05 31.5
-3 -1 -7 492.25 34
3 -1 7 461.35 33.1
3 1 7 458.75 36.4
-3 1 -7 474.15 31.5
3 1 7 486.55 33.3
5 -1 7 130.29 11.8
-5 -1 -7 120.39 9.1
5 1 7 134.39 11.9
5 1 7 121.09 15
-5 1 -7 128.49 9.2
7 -1 7 8.6 4
7 1 7 3.5 3.6
9 -1 7 15.9 3.3
9 1 7 12.4 3.4
-20 -2 7 434.86 28.3
-20 2 7 419.16 28.3
-18 -2 7 106.89 8.4
-18 2 7 102.19 8.3
16 -2 -7 333.57 23.5
-16 -2 7 273.77 20.7
-16 2 7 274.77 20.6
-14 -2 7 6.9 2.5
14 -2 -7 5.5 2.7
14 2 -7 4.8 2.6
-14 2 7 12.6 3
-12 -2 7 1656.63 117.99
12 -2 -7 1603.64 118.49
-12 -2 7 1947.41 118.09
-12 2 7 1842.42 118.19
-12 2 7 1932.81 117.79
10 -2 -7 84.99 7.8
10 -2 -7 89.99 16.8
10 2 -7 81.49 7.9
8 -2 -7 2297.37 152.98
8 -2 -7 2348.17 154.88
8 2 -7 2269.57 155.68
6 -2 -7 521.55 38.6
6 -2 -7 527.75 40.3
6 -2 -7 609.74 38.1
6 2 -7 505.55 38.6
6 2 -7 622.84 38.2
6 2 -7 523.85 40.7
4 -2 -7 317.27 24.5
4 -2 -7 321.77 23.2
4 -2 -7 343.47 23.2
4 2 -7 313.57 23.5
4 2 -7 328.97 23
4 2 -7 295.97 24.8
2 -2 -7 760.22 53.19
2 -2 -7 744.63 51.29
2 -2 -7 794.02 51.59
2 2 -7 743.33 52.79
2 2 -7 749.62 51.49
2 2 -7 747.23 51.49
0 -2 7 52.49 11.4
0 -2 -7 49.3 4.8
0 -2 7 52.09 7.5
0 -2 7 46.8 5.5
0 -2 7 58.09 8
0 -2 -7 41.2 6.8
0 2 -7 60.69 6.3
0 2 -7 45.6 4.3
0 2 7 51.89 5.8
0 2 -7 38.6 6.5
0 2 7 34.1 15.8
2 -2 7 476.55 32.7
-2 -2 -7 448.66 31.2
-2 -2 -7 453.95 33.6
2 -2 7 481.05 36.1
2 -2 7 415.06 43.5
-2 2 -7 447.86 31.2
2 2 7 480.95 32.9
2 2 7 520.85 36.2
-2 2 -7 476.75 33.9
-4 -2 -7 124.79 11.3
-4 -2 -7 109.39 8.2
-4 2 -7 108.39 8.4
6 -2 7 44.3 7.2
-6 2 -7 50.79 4.3
6 2 7 56.59 8.1
8 -2 7 25.9 6.7
8 2 7 38.2 8
-19 -3 7 87.29 6.8
-19 3 7 82.79 6.9
-17 -3 7 102.29 8.6
-17 3 7 101.89 8.5
15 -3 -7 48.8 6.6
-15 -3 7 52.09 6
-15 3 7 48.2 6.5
15 3 -7 55.19 7.3
-15 3 7 46.7 5.6
-13 -3 7 59.79 7
13 -3 -7 68.19 7.2
-13 3 7 70.29 7.6
13 3 -7 71.39 7.7
-13 3 7 62.69 6.4
-11 -3 7 717.43 51.79
11 -3 -7 815.22 52.49
11 -3 -7 819.32 61.29
-11 3 7 741.43 52.39
11 3 -7 776.02 52.79
9 -3 -7 707.23 52.69
9 -3 -7 801.82 50.89
9 -3 -7 710.73 55.59
9 3 -7 769.12 51.09
7 -3 -7 915.21 64.99
7 -3 -7 1057.89 63.99
7 -3 -7 948.81 66.79
7 3 -7 885.11 67.69
5 -3 -7 150.18 14.4
5 -3 -7 146.09 12.3
5 -3 -7 164.68 12
5 3 -7 143.49 15
5 3 -7 155.48 11.9
5 3 -7 137.19 12.1
3 -3 -7 422.56 29.8
3 -3 -7 406.66 28.5
3 -3 -7 431.46 28.5
3 3 -7 395.86 28.7
3 3 -7 408.16 30.2
3 3 -7 400.46 28.4
-3 3 7 354.36 29.5
1 -3 -7 205.08 16.4
1 -3 -7 212.18 14.9
-1 -3 7 172.58 20.7
-1 -3 7 167.38 16.1
-1 -3 7 169.98 15.4
1 3 -7 203.58 13.1
-1 3 7 183.58 15.9
-1 3 7 157.08 13.8
1 -3 7 21.8 5.4
1 -3 7 15.2 3.6
1 -3 7 28.5 6.2
1 -3 7 32.4 11.6
1 3 7 23.4 5.4
1 3 7 26.3 4.4
-3 -3 -7 120.89 9.2
3 -3 7 104.59 10.3
-3 -3 -7 111.79 11.1
-3 3 -7 110.79 8.4
3 3 7 113.29 12.9
3 3 7 110.89 10.6
5 -3 7 167.28 14.6
-5 -3 -7 182.98 14.6
-5 3 -7 163.48 12.3
5 3 7 189.48 15.2
5 3 7 181.88 18.8
7 -3 7 4.6 3.3
7 3 7 8.6 4
9 -3 7 41.4 5.1
-20 -4 7 42.3 3.7
-20 4 7 40.8 3.7
-18 -4 7 50.29 5.1
-18 4 7 49.5 5
16 -4 -7 39.8 9.2
-16 -4 7 47.8 5.7
-16 4 7 42 7.5
-16 4 7 45 5.3
16 4 -7 45.7 7.3
-14 -4 7 399.76 27.4
14 -4 -7 367.46 28.2
-14 4 7 396.26 26.9
-14 4 7 383.16 27.4
14 4 -7 398.36 29
12 -4 -7 78.29 8
-12 -4 7 84.09 8.2
-12 4 7 82.79 8.2
12 4 -7 81.69 8.4
-12 4 7 89.79 7.4
10 -4 -7 418.06 34.6
10 -4 -7 415.96 30
10 -4 -7 393.16 27.4
10 4 -7 370.16 27.6
-10 4 7 349.47 29.8
8 -4 -7 181.48 15.7
8 -4 -7 194.08 14.2
8 -4 -7 162.28 19.1
8 4 -7 193.88 14.5
6 -4 -7 201.48 16.9
6 -4 -7 226.58 16.3
6 -4 -7 219.58 19.3
6 4 -7 233.98 16.4
6 4 -7 203.18 21.5
4 -4 -7 84.39 7.8
4 -4 -7 83.69 9.8
4 -4 -7 87.59 7.6
4 4 -7 91.19 7.7
4 4 -7 66.49 12.3
-4 4 7 76.09 9.3
4 4 -7 79.79 7.8
2 -4 -7 193.68 15.4
2 -4 -7 228.68 17.2
-2 -4 7 172.48 17
-2 4 7 233.98 17.5
2 4 -7 204.08 15.8
2 4 -7 201.78 15.9
2 4 -7 191.98 18.4
0 -4 7 379.36 30.8
0 -4 -7 411.46 27.4
0 -4 7 420.46 28.4
0 -4 -7 373.76 29.8
0 -4 7 434.26 30.7
0 -4 7 416.36 32.9
0 4 -7 394.16 27.5
0 4 -7 422.96 29.8
0 4 7 430.26 28.7
-2 -4 -7 57.49 8
-2 -4 -7 63.69 5.1
2 -4 7 46.3 14.4
2 -4 7 67.39 7.2
2 4 7 68.69 9.1
2 4 7 63.29 7.4
-2 4 -7 56.79 5.2
-4 -4 -7 71.59 8.3
4 -4 7 66.99 8.2
4 4 7 67.69 8.6
4 4 7 69.39 10.3
-4 4 -7 69.79 5.7
6 -4 7 31.7 5.7
-6 4 -7 44.7 3.8
6 4 7 35.7 6.1
8 4 7 146.29 13
-19 -5 7 7.4 1.9
-19 5 7 8.1 2
-17 -5 7 92.89 7.9
-17 5 7 86.19 7.6
-15 -5 7 52.59 6.2
15 -5 -7 48.5 6.6
15 5 -7 49.4 7.2
13 -5 -7 57.39 6.8
-13 -5 7 70.59 7.3
13 5 -7 63.69 7.6
-13 5 7 68.59 6.4
-13 5 7 70.49 7.4
11 -5 -7 133.59 11.9
-11 -5 7 149.39 12.1
11 -5 -7 135.39 15.4
-11 5 7 166.58 12.3
11 5 -7 135.39 12.4
-11 5 7 171.28 11.4
9 -5 -7 453.05 29.3
9 -5 -7 424.56 34.2
9 -5 -7 412.86 31.1
-9 5 7 371.16 31.3
9 5 -7 418.96 29.6
7 -5 -7 827.52 57.09
7 -5 -7 834.32 58.59
5 -5 -7 1074.09 66.19
5 -5 -7 979.6 66.59
5 -5 -7 974.3 67.69
5 5 -7 927.51 68.39
3 -5 -7 732.03 47.4
3 -5 -7 722.03 48.6
3 5 -7 687.33 48.6
-3 5 7 602.54 48.4
3 5 -7 703.83 49.6
3 5 -7 736.43 47.6
-1 -5 7 613.14 44.5
-1 -5 7 633.94 42.9
-1 -5 7 583.74 40.8
1 -5 -7 617.44 41.8
1 -5 -7 610.04 42.8
-1 5 7 573.24 41.2
1 5 -7 590.94 42
1 5 -7 577.24 40.1
-1 5 7 663.03 43.4
1 -5 7 57.69 6.7
1 -5 7 56.49 8.5
-1 -5 -7 64.59 7.9
1 -5 7 62.69 12.7
-1 -5 -7 68.79 5.2
-1 5 -7 72.19 5.5
1 5 7 59.79 8.4
1 5 7 58.09 7
-1 5 -7 65.29 7
-3 -5 -7 450.95 32
3 -5 7 359.16 43.9
3 -5 7 406.16 31.1
-3 5 -7 444.96 29.8
3 5 7 473.05 34.9
3 5 7 497.45 32.1
5 -5 7 56.69 7.5
-5 -5 -7 71.19 7.7
5 5 7 61.99 8.4
5 5 7 57.69 14.4
-5 5 -7 61.29 5.2
7 -5 7 17 4.4
7 5 7 26.8 5.4
9 -5 7 7.9 2.4
9 5 7 5.5 3.6
-20 -6 7 104.29 7.4
-20 6 7 105.69 7.6
-18 -6 7 70.79 6.1
-18 6 7 66.99 6
-16 -6 7 1557.94 101.49
16 6 -7 1507.15 108.29
-14 -6 7 21.5 4.1
-14 6 7 18.6 3.3
14 6 -7 29.5 7.5
12 -6 -7 1137.89 74.99
-12 -6 7 922.11 65.09
-12 6 7 918.21 64.89
-12 6 7 958.1 64.39
10 -6 -7 7.9 3.4
-10 -6 7 15.1 4.5
10 -6 -7 9.3 2.5
-10 6 7 14.6 4.6
-10 6 7 12.5 3.4
-10 6 7 18.5 3.1
8 -6 -7 763.32 55.29
8 -6 -7 732.53 53.19
8 -6 -7 790.42 51.79
8 6 -7 783.52 52.09
6 -6 -7 429.56 33.4
6 -6 -7 479.55 31.3
6 -6 -7 435.26 32.1
6 6 -7 458.65 31.4
4 -6 -7 457.65 32.1
4 -6 -7 450.35 32.9
4 -6 -7 482.65 31.5
4 6 -7 469.05 31.6
-4 6 7 409.06 33
4 6 -7 449.26 34.7
2 -6 -7 271.37 20.7
2 -6 -7 272.67 19.5
2 6 -7 269.07 19.8
-2 6 7 239.08 20.5
0 -6 7 58.89 7.7
0 -6 7 55.29 6
0 -6 -7 58.29 4.8
0 -6 -7 47.2 8.5
0 -6 7 48.4 10.2
0 6 -7 60.29 5
0 6 -7 66.39 7.3
0 6 7 60.39 6.5
0 6 7 67.39 8
-2 -6 -7 112.39 10.6
-2 -6 -7 91.99 7.5
2 -6 7 82.19 16.3
2 -6 7 116.29 10.8
2 -6 7 123.19 22.3
-2 6 -7 112.49 9
-4 -6 -7 98.09 10
4 -6 7 83.89 9.6
4 6 7 116.79 12.9
-4 6 -7 98.69 7.6
4 6 7 113.79 10.5
-6 -6 -7 97.59 8.8
6 6 7 92.69 10.2
-6 6 -7 88.89 7
8 -6 7 28.6 4.3
-19 -7 7 64.49 5.2
-19 7 7 59.19 5.2
-17 -7 7 126.89 9.8
-17 7 7 121.19 9.5
-17 7 7 119.59 9.8
-15 -7 7 21 4.1
-15 7 7 13 3.8
-15 7 7 11.4 2.8
15 7 -7 19.6 4.6
13 -7 -7 311.17 40.4
13 7 -7 304.87 23.7
-13 7 7 312.47 23
11 -7 -7 538.45 38.3
11 -7 -7 541.85 42.5
11 -7 -7 555.54 35.4
-11 7 7 462.25 34.8
-11 7 7 471.75 34.1
11 7 -7 495.85 35.9
9 -7 -7 75.19 8.5
9 -7 -7 76.79 6.6
-9 -7 7 58.09 6.3
9 -7 -7 73.09 13.4
-9 7 7 50.19 9
-9 7 7 55.79 7
9 7 -7 68.39 6.8
7 -7 -7 181.38 13.3
7 -7 -7 161.98 14.2
7 7 -7 173.88 13.5
5 -7 -7 164.88 12.2
5 -7 -7 140.59 14.1
5 -7 -7 152.98 14.3
5 7 -7 158.38 12.2
3 -7 -7 883.31 61.69
3 -7 -7 863.31 60.69
-3 7 7 966.6 62.49
3 7 -7 906.21 63.49
-1 -7 7 88.79 8.1
-1 -7 7 98.99 9.6
-1 -7 7 98.99 12.4
-1 7 7 103.49 10.2
-1 7 7 92.09 8.8
1 -7 7 223.88 19.2
1 -7 7 227.08 17.1
-1 -7 -7 233.08 18.2
1 -7 7 205.38 22.9
-1 -7 -7 223.88 15.7
1 7 7 239.98 19.6
1 7 7 242.58 17.8
-1 7 -7 237.38 16.1
-1 7 -7 233.08 18.6
-3 -7 -7 18.8 4.8
3 -7 7 16.8 14.6
3 -7 7 15.8 4
3 7 7 17.1 4.3
-3 7 -7 18.1 2.6
-5 -7 -7 4.7 4.3
5 -7 7 5.3 4
5 7 7 1.1 4
7 7 7 103.39 10.9
-7 7 -7 100.89 7.7
-18 -8 7 56.09 5.1
-18 8 7 51.49 5
-16 -8 7 58.89 7.8
16 8 -7 52.89 8.4
-16 8 7 49.9 6.3
-14 -8 7 23.9 4.5
-14 8 7 21.2 3.3
-12 -8 7 42.4 5.9
12 -8 -7 61.29 9.4
12 -8 -7 46.4 16.2
-12 8 7 50.99 6.3
12 8 -7 52.79 6.7
-12 8 7 41.3 5
10 -8 -7 153.68 12.5
10 -8 -7 178.58 15.3
10 -8 -7 180.98 19.8
-10 8 7 171.18 12.1
-10 8 7 146.99 15.1
-10 8 7 179.58 13.2
10 8 -7 145.39 13.2
8 -8 -7 26.6 3.5
8 -8 -7 16.4 4.4
8 -8 -7 19.3 6.7
8 8 -7 20.5 3.7
6 -8 -7 45.4 7.7
6 -8 -7 40 6
6 -8 -7 50.09 4.9
6 8 -7 52.79 5.4
4 -8 -7 362.86 25.9
4 -8 -7 363.76 27
4 8 -7 379.06 25.7
-4 8 7 339.57 27.3
2 -8 -7 342.87 24.9
-2 -8 7 329.47 24.3
-2 -8 7 330.97 25.9
2 -8 -7 336.57 23.8
-2 8 7 329.77 25.1
2 8 -7 319.87 24
2 8 -7 308.57 22.3
-2 8 7 343.87 25.9
0 -8 7 13 3.9
0 -8 7 13.3 3.2
0 -8 -7 14.3 3.6
0 -8 -7 16.1 2.2
0 -8 7 14.2 6.9
0 8 -7 20.2 2.5
0 8 7 15.6 4.2
0 8 7 16.6 4
2 -8 7 69.79 10.2
-2 -8 -7 69.79 10.9
2 -8 7 69.49 9.6
2 -8 7 65.79 13.9
-2 8 -7 69.99 5.8
2 8 7 68.99 9.4
-4 -8 -7 84.99 9.1
4 8 7 92.59 11.6
-4 8 -7 85.89 6.9
4 8 7 101.39 10
-6 -8 -7 50.09 6
-6 8 -7 43.9 4.1
6 8 7 49.7 8
8 -8 7 3.8 2.4
8 8 7 5 3.9
-8 8 -7 7.7 1.7
-19 -9 7 9.9 1.9
-19 9 7 10.1 1.9
-17 -9 7 19 3.2
-17 9 7 18.4 3.3
-17 9 7 19.3 3.1
-15 -9 7 190.38 14.6
-15 9 7 192.08 14
15 9 -7 182.38 16.8
-15 9 7 190.08 14.8
-13 -9 7 35.4 5
13 9 -7 32.2 5.9
-13 9 7 36.9 4.5
-13 9 7 31.4 4.9
-11 -9 7 467.25 34.2
11 -9 -7 493.75 37.5
11 -9 -7 463.55 40.9
-11 9 7 511.45 34.3
-11 9 7 500.35 36.3
-11 9 7 523.55 33.4
-9 -9 7 169.48 12.5
9 -9 -7 158.68 14.3
9 -9 -7 144.89 17.3
-9 9 7 168.28 13.7
5 -9 -7 397.46 28.7
5 -9 -7 392.66 29.8
5 9 -7 421.26 28.4
3 -9 -7 78.29 7.6
3 -9 -7 75.79 9.1
-3 9 7 96.79 9.8
3 9 -7 83.29 7.9
-1 -9 7 404.56 29.8
1 -9 -7 375.66 27
1 -9 -7 361.06 28.1
-1 -9 7 393.66 27.1
-1 -9 7 396.56 28
1 9 -7 353.56 25.5
1 9 -7 359.76 28.6
-1 9 7 392.36 28.5
1 -9 7 224.58 15.8
-1 -9 -7 187.88 16.4
1 -9 7 244.98 21.8
-1 9 -7 191.08 16.9
-1 9 -7 204.48 14.6
-3 -9 -7 519.75 34.8
3 -9 7 462.95 42.9
3 -9 7 447.86 37
-3 9 -7 498.35 32.6
5 -9 7 125.69 10.7
-5 -9 -7 114.79 10.2
5 9 7 115.59 11.4
-5 9 -7 108.99 8.3
5 9 7 96.39 12.8
7 9 7 60.49 8.6
-18 -10 7 35.1 3.7
-18 10 7 30.1 3.5
-18 10 7 25.9 3.7
-16 -10 7 960.1 63.49
-16 10 7 895.21 63.49
-16 10 7 927.91 63.09
16 10 -7 1051.29 67.79
-14 -10 7 170.48 13.7
-14 10 7 157.38 13.7
-14 10 7 167.38 12.8
14 10 -7 192.28 15.8
-12 -10 7 678.33 50.79
12 -10 -7 803.32 59.59
-12 10 7 751.12 50.79
12 10 -7 791.02 52.59
-12 10 7 750.82 49.99
10 -10 -7 121.89 12.3
-10 -10 7 133.19 10.4
10 -10 -7 134.39 16.5
-10 10 7 135.39 10.9
-10 10 7 139.09 10.2
10 10 -7 107.69 10.8
-10 10 7 113.59 13.1
8 -10 -7 847.22 59.69
8 -10 -7 821.82 61.09
8 10 -7 814.52 58.79
-8 10 7 1006.4 59.29
6 -10 -7 658.23 45.1
6 -10 -7 631.54 46.1
6 10 -7 671.73 44.6
4 -10 -7 700.03 48.2
4 -10 -7 721.33 49.3
-4 10 7 668.63 49.9
4 10 -7 742.93 48.3
2 -10 -7 548.95 35.6
-2 -10 7 485.05 35.8
2 -10 -7 441.66 36.4
-2 -10 7 493.35 37.1
2 -10 -7 558.04 36.7
2 10 -7 554.74 36.3
-2 10 7 453.15 39.4
2 10 -7 526.45 34.1
0 -10 7 52.19 7
0 -10 7 42.2 5.6
0 -10 7 49.3 9.5
0 -10 -7 48.1 6.5
0 10 7 46.9 6.4
0 10 -7 52.09 6.7
0 10 -7 49.9 4.4
0 10 7 44 6.9
2 -10 7 11.1 9.7
2 -10 7 7.1 3
-2 -10 -7 7.4 3.6
2 -10 7 4.1 3.9
2 10 7 11.5 4
-2 10 -7 4.9 1.5
-2 10 -7 9.6 3.5
2 10 7 8.7 4.1
4 -10 7 5.5 17.8
-4 -10 -7 10.9 3.5
4 -10 7 12.4 4
4 10 7 19.4 5.6
4 10 7 19.6 4.9
-4 10 -7 16.2 2.4
-6 -10 -7 36.4 5
6 10 7 24.8 5.8
-6 10 -7 35 3.4
8 -10 7 35.8 4.1
-19 -11 7 37.6 3.2
-19 11 7 31.9 3.3
-17 -11 7 1.6 1.8
-17 11 7 0.8 1.6
-17 11 7 1.5 2
-15 -11 7 26.7 4.4
-15 11 7 37.6 5.3
-15 11 7 38.4 4.7
15 11 -7 51.29 7.5
13 -11 -7 650.93 47.1
13 -11 -7 622.84 53.39
-13 -11 7 562.54 42.1
13 11 -7 705.13 46.7
-13 11 7 592.34 42.2
-13 11 7 600.84 41.4
-11 -11 7 185.58 15.2
11 -11 -7 219.28 22.8
11 -11 -7 235.78 18.5
-11 11 7 194.98 15.4
-11 11 7 186.68 17.3
-11 11 7 195.68 14.3
11 11 -7 199.98 16.4
9 -11 -7 35.3 5.7
-9 -11 7 40.5 4.6
9 -11 -7 25.9 7.4
9 11 -7 26.5 4.5
-9 11 7 33 7.8
-9 11 7 40.1 5.8
7 -11 -7 148.99 12.6
7 -11 -7 133.79 14.4
7 11 -7 148.99 12
-7 11 7 163.48 13.2
5 -11 -7 425.56 30.8
5 -11 -7 426.06 32
5 11 -7 463.75 30.8
-3 -11 7 1080.59 65.19
3 -11 -7 990.6 64.69
3 -11 -7 956.8 65.49
3 11 -7 969.7 65.29
-3 11 7 959 67.69
-3 11 7 889.31 65.59
3 11 -7 894.41 63.19
1 -11 -7 149.19 13.5
-1 -11 7 168.48 16.1
-1 -11 7 171.18 14.1
1 11 -7 169.28 11.9
1 11 -7 167.98 14.1
-1 11 7 162.88 14.6
-1 11 7 172.48 13.9
1 -11 7 634.24 49.4
1 -11 7 600.64 44.9
1 -11 7 653.13 47.3
-1 -11 -7 660.33 46
-1 11 -7 687.43 47
-1 11 -7 696.33 45
1 11 7 731.53 48.2
3 -11 7 2.1 2.9
3 -11 7 7.7 5
3 -11 7 9.9 12.4
3 11 7 5.1 3.8
3 11 7 3.7 3.7
-5 -11 -7 47.9 6.2
5 -11 7 30.8 32.3
5 11 7 44.9 7
-5 11 -7 49 4.3
7 -11 7 41.7 5.4
7 11 7 60.99 8.1
-18 -12 7 147.09 11.1
-18 12 7 148.69 10.9
-16 -12 7 14.9 3.1
-16 12 7 19.9 3.7
-16 12 7 21.4 3.1
-14 -12 7 408.36 30
14 -12 -7 484.05 46.4
-14 12 7 435.06 29.4
-14 12 7 425.96 30.2
12 -12 -7 42.1 13.3
12 -12 -7 45.2 8.5
12 12 -7 34.1 6.2
-12 12 7 34.1 4.8
-12 12 7 39.8 5.8
-12 12 7 39.2 6.1
10 -12 -7 101.59 10.8
10 -12 -7 87.59 14.8
-10 -12 7 103.09 8.8
-10 12 7 101.49 8
-10 12 7 110.89 9.6
-10 12 7 106.39 12.4
10 12 -7 91.09 9.4
-8 -12 7 38.7 4.3
8 -12 -7 27.9 6.8
8 -12 -7 32.4 5.2
8 12 -7 33.1 4.6
6 -12 -7 147.69 13.7
6 -12 -7 150.18 12.1
6 12 -7 136.29 12.5
4 -12 -7 465.45 33.4
4 -12 -7 461.25 32.3
-2 -12 7 102.09 9.8
-2 -12 7 100.59 11.6
2 -12 -7 118.49 9.5
2 -12 -7 123.59 11.2
-2 12 7 95.39 13.7
2 12 -7 112.89 10.1
-2 12 7 88.29 10.6
2 12 -7 104.49 8.1
0 -12 7 52.19 7.3
0 -12 7 52.39 12.8
0 -12 -7 59.39 7
0 -12 7 45.1 6.1
0 12 7 49.3 7.5
0 12 7 56.29 7.3
0 12 -7 65.89 5.1
0 12 -7 67.89 7.7
-2 -12 -7 41.3 6.1
2 -12 7 23.2 5.3
2 -12 7 26 4.6
2 -12 7 28.3 10.2
-2 12 -7 33.2 6
2 12 7 37.4 10
-2 12 -7 36.1 3.7
2 12 7 38 6.2
4 -12 7 80.69 19.8
4 -12 7 74.49 13
-4 -12 -7 96.69 9.2
4 12 7 111.69 13.5
-4 12 -7 91.29 7.2
-6 -12 -7 0.2 2
6 -12 7 4.5 2.5
-6 12 -7 2.8 1.3
6 12 7 1.6 3.5
-6 12 -7 1.3 1.1
8 12 7 1.7 3.2
-19 13 7 144.69 10.1
-17 -13 7 28.6 3.6
-17 13 7 26.5 3.4
-17 13 7 23.2 3.5
15 13 -7 155.68 17.7
-15 13 7 125.59 13
-13 -13 7 145.59 12.8
13 -13 -7 188.58 17.6
13 -13 -7 150.38 26.1
-13 13 7 163.78 13.2
-13 13 7 161.18 12
-11 -13 7 300.97 21.2
11 -13 -7 261.87 23.4
-11 13 7 318.47 21.7
-11 13 7 275.57 23.4
-11 13 7 301.07 20.4
-9 -13 7 42.7 4.9
9 -13 -7 41.3 8.5
9 -13 -7 43.4 6.3
-9 13 7 34 4.2
-9 13 7 42.8 6.2
9 13 -7 41.1 5.4
-9 13 7 33 8.1
7 -13 -7 96.79 9
7 -13 -7 92.09 10.8
-7 13 7 107.79 11.9
7 13 -7 93.89 8.6
5 -13 -7 494.45 36.8
5 -13 -7 512.95 35.8
5 13 -7 542.25 36
3 -13 -7 323.07 24.2
3 -13 -7 334.67 25.3
-3 13 7 370.56 26.8
-3 13 7 348.87 25.8
3 13 -7 326.77 23.1
3 13 -7 336.27 24.9
-1 -13 7 219.48 21.6
-1 -13 7 190.88 16
1 -13 -7 186.58 16.2
-1 -13 7 232.58 17.2
1 13 -7 214.58 17.2
-1 13 7 234.78 18.3
1 13 -7 205.68 14.8
1 -13 7 217.18 17.1
-1 -13 -7 184.78 15.4
1 -13 7 178.78 15.1
1 -13 7 212.68 20.6
-1 13 -7 185.38 16.4
-1 13 -7 191.48 13.7
-3 -13 -7 263.77 19.3
-3 13 -7 256.07 17.4
3 13 7 259.27 22
-3 13 -7 218.88 19.8
-5 -13 -7 67.09 7.1
5 13 7 63.99 8.7
-5 13 -7 63.09 5.2
-7 -13 -7 51.69 5.5
-7 13 -7 48.3 4.1
-18 -14 7 2.1 1.3
-18 14 7 0.9 1.5
-18 14 7 2 1.3
-16 -14 7 142.79 11.2
-16 14 7 154.48 11.7
-16 14 7 150.78 11
14 -14 -7 106.19 22.2
14 -14 -7 149.88 15.8
-14 -14 7 122.99 11.1
14 14 -7 159.78 13.8
-14 14 7 142.09 10.6
-14 14 7 135.39 11.5
-12 -14 7 1630.34 118.49
12 -14 -7 1833.02 126.19
12 -14 -7 1862.01 123.59
-12 -14 7 1846.72 119.99
-12 14 7 1777.92 122.09
-12 14 7 1979.7 119.29
12 14 -7 1852.51 122.39
10 -14 -7 251.27 19.9
-10 -14 7 249.08 17.5
10 -14 -7 263.47 27.2
-10 14 7 255.27 18.3
-10 14 7 210.08 20.2
10 14 -7 225.88 18.8
-10 14 7 236.58 16.8
8 -14 -7 725.43 50.59
8 -14 -7 733.43 51.99
8 14 -7 677.23 49.99
-8 14 7 808.02 50.49
6 -14 -7 34.1 4.8
6 -14 -7 41.9 6.9
-6 14 7 34.9 9.3
6 14 -7 42 5
4 -14 -7 431.96 31.6
4 -14 -7 463.95 31.7
4 -14 -7 471.35 32.8
4 14 -7 490.65 32.4
4 14 -7 416.76 30.4
-2 -14 7 230.18 17.1
2 -14 -7 235.48 16.5
2 -14 -7 191.58 16.4
-2 -14 7 226.38 19
-2 14 7 202.88 17.4
2 14 -7 219.58 17.4
-2 14 7 213.48 18.4
2 14 -7 210.28 15.1
0 -14 7 6.3 2.9
0 -14 7 12 6
0 -14 7 9.6 3.9
0 -14 -7 9.8 3.4
0 14 7 8.5 3.8
0 14 -7 7.6 3.2
0 14 -7 7.8 1.8
0 14 7 10.1 4
2 -14 7 205.08 24.6
-2 -14 -7 282.67 19.6
2 -14 7 203.58 24.6
2 14 7 222.98 21.3
-2 14 -7 282.57 17.7
2 14 7 265.57 20.4
-2 14 -7 253.57 20.6
4 -14 7 0.2 3.3
4 -14 7 -8.6 15.4
-4 -14 -7 -0.1 2.6
4 -14 7 0.1 2.7
-4 14 -7 0.5 1.1
4 14 7 1.7 3.3
4 14 7 1.8 3.5
-6 -14 -7 12.1 3
-6 14 -7 9.7 1.4
-6 14 -7 9.9 1.7
6 14 7 2 4.8
8 14 7 1.8 2.3
-17 -15 7 59.09 5
-17 15 7 58.49 5.5
-17 15 7 54.39 4.9
-15 -15 7 19.8 3.4
-15 15 7 21.4 3.1
-15 15 7 24.2 4
15 15 -7 23.2 5.5
13 -15 -7 317.67 34.7
-13 -15 7 299.47 23.1
13 -15 -7 352.96 27.7
-13 15 7 328.17 22.5
-13 15 7 334.87 23.6
13 15 -7 323.47 25.5
11 -15 -7 19.6 9.3
-11 -15 7 43.6 5.6
11 -15 -7 25.6 6.1
-11 15 7 38.3 4.2
11 15 -7 27.7 5.7
-11 15 7 42.4 6.2
-11 15 7 42.5 7.5
-9 -15 7 28.3 6.3
9 -15 -7 45.6 6.1
9 -15 -7 36.1 9.6
-9 -15 7 25.4 3.9
-9 -15 7 31.2 4
-9 15 7 35 4.7
-9 15 7 35.3 5.7
-9 15 7 21.7 7
9 15 -7 37 5.1
7 -15 -7 67.99 6.9
7 -15 -7 59.29 8.9
-7 15 7 68.69 8.2
7 15 -7 61.69 6.6
5 -15 -7 547.75 36.6
5 -15 -7 530.55 36.6
5 -15 -7 519.85 37.6
5 15 -7 573.24 37.2
5 15 -7 484.55 35.6
3 -15 -7 390.36 30
3 -15 -7 330.77 25.4
3 -15 -7 385.66 25.5
-3 15 7 319.57 26.6
-3 15 7 333.37 27.6
3 15 -7 389.66 26.6
3 15 -7 346.67 24.2
-1 -15 7 618.24 44.4
1 -15 -7 587.24 42.3
-1 -15 7 625.04 43
1 15 -7 632.84 43.7
-1 15 7 594.24 44.2
-1 15 7 622.44 43.3
1 15 -7 613.64 40.8
1 -15 7 182.08 17.8
-1 -15 -7 231.28 17.2
1 15 7 183.68 20.4
-1 15 -7 227.48 15.4
1 15 7 232.48 18.1
-1 15 -7 246.48 19.4
-3 -15 -7 120.29 10.5
3 15 7 104.39 12.6
-3 15 -7 117.89 8.6
-3 15 -7 101.39 11.2
-5 -15 -7 0.7 2.2
5 -15 7 2.1 2.2
-5 15 -7 1.2 1.1
5 15 7 1.1 3.2
-7 -15 -7 27.8 3.6
-7 15 -7 26.1 2.2
-7 15 -7 28.5 2.7
-18 16 7 19.5 2.7
-18 16 7 15.8 2.2
-16 -16 7 3.8 1.9
-16 16 7 3.1 1.7
-16 16 7 3.6 2.2
14 -16 -7 63.49 13.4
14 -16 -7 49.3 17.1
-14 -16 7 93.99 8.3
-14 16 7 81.49 6.9
-14 16 7 85.69 7.9
14 16 -7 74.09 10.6
12 -16 -7 28.4 11.1
12 -16 -7 30.7 6.4
-12 -16 7 45 5.7
-12 16 7 46.5 6.4
-12 16 7 44.3 4.7
12 16 -7 42.4 6.9
10 -16 -7 262.37 21.4
10 -16 -7 266.17 24
-10 -16 7 289.47 19.5
-10 16 7 267.67 18.7
-10 16 7 289.07 21.7
-10 16 7 238.98 22.2
8 -16 -7 23.2 4.6
-8 -16 7 24.6 5.5
-8 -16 7 21 3.5
8 -16 -7 19 3.8
-8 -16 7 24.8 3.2
-8 -16 7 29.5 3.8
-8 -16 7 12.5 6.1
-8 16 7 21.8 4.5
8 16 -7 15.4 3.7
6 -16 -7 41.1 5.6
-6 -16 7 7.2 11.6
6 -16 -7 38.3 5
-6 -16 7 27.1 5.2
6 -16 -7 37.6 6.9
-6 -16 7 29.1 4.1
6 16 -7 26.9 4
6 16 -7 32.3 4.6
4 -16 -7 47.7 5.4
-4 -16 7 43.5 5.5
4 -16 -7 54.49 6
4 16 -7 48.1 6.2
-2 -16 7 139.59 11.7
2 -16 -7 148.09 12.6
-2 -16 7 151.78 13.7
2 -16 -7 117.89 11.1
2 -16 -7 142.49 11
2 16 -7 122.49 9.7
-2 16 7 117.69 13.3
2 16 -7 136.69 12.3
-2 16 7 118.29 12.3
0 -16 7 102.19 10.1
0 -16 -7 85.49 9
0 -16 7 108.19 13.6
0 16 -7 85.69 7.2
0 16 7 99.99 11.1
0 16 -7 91.49 10.1
2 -16 7 3.3 3.7
-2 -16 -7 5.8 3.1
-2 16 -7 4 1.5
2 16 7 4.1 3.6
2 16 7 6.6 4
-2 16 -7 5.8 3.2
-4 -16 -7 103.49 9.1
4 16 7 87.39 10.1
-4 16 -7 99.49 7.5
-6 -16 -7 1 1.8
-6 16 -7 1.3 1
6 16 7 -0.3 2.7
-6 16 -7 0.6 0.9
-17 -17 7 2.7 1.3
-17 17 7 4 1.6
-17 17 7 3.2 2.2
-15 -17 7 15.2 2.8
-15 17 7 16.8 3.2
-15 17 7 16.3 2.6
-13 -17 7 46.3 5.7
13 -17 -7 64.69 9.1
13 -17 -7 38.2 13.5
-13 17 7 50.89 6.3
13 17 -7 54.59 7.2
-13 17 7 44.6 4.9
-13 17 7 51.59 7.3
11 -17 -7 -1.6 7.7
-11 -17 7 1.6 2.4
11 -17 -7 4.5 3.4
-11 17 7 7.1 2.1
-11 17 7 8.2 3.6
-11 17 7 1.1 3.8
9 -17 -7 146.09 13.3
9 -17 -7 166.38 16.3
9 -17 -7 171.48 13.7
9 17 -7 140.99 13
-9 17 7 158.58 16.6
-7 -17 7 -1.2 6.4
7 -17 -7 4 2.2
-7 -17 7 3.6 1.8
-7 -17 7 2.3 2.2
-7 -17 7 5.8 3.1
-7 -17 7 2.5 2
7 -17 -7 8.6 4
7 -17 -7 3.5 2.2
-7 17 7 -1.2 7.2
7 17 -7 1.7 1.8
-7 17 7 0.9 3.1
5 -17 -7 466.55 34.3
5 -17 -7 481.85 33.2
5 -17 -7 472.95 33.1
5 17 -7 485.65 33.9
3 -17 -7 340.97 23
3 -17 -7 340.27 24.1
3 -17 -7 290.97 23
3 17 -7 311.97 21.9
3 17 -7 319.67 24.3
-1 -17 7 56.39 7.4
-1 -17 7 60.79 10.7
-1 17 7 63.29 9.5
-1 17 7 68.59 8.4
-1 -17 -7 223.18 16.4
1 -17 7 182.28 21
1 -17 7 192.68 17.4
1 17 7 203.48 18.8
-1 17 -7 209.58 17.9
-1 17 -7 218.88 14.7
3 -17 7 8.3 11.2
3 -17 7 8.2 5.6
3 17 7 12.6 4.2
3 17 7 10.9 4.6
-5 -17 -7 15.1 3.2
-5 17 -7 16.1 2.3
-7 -17 -7 19.3 3
-7 17 -7 18.8 1.8
-7 17 -7 20.7 2.2
-18 18 7 9.4 1.6
-18 18 7 10.9 2
-16 -18 7 275.87 19.5
-16 18 7 283.97 19.7
-16 18 7 285.07 19.2
-14 -18 7 29 3.9
14 -18 -7 25.9 15.4
-14 18 7 28.4 4.3
-14 18 7 28.8 3.4
14 18 -7 19 4.7
-12 -18 7 1002.3 68.79
12 18 -7 992.7 70.99
-12 18 7 1092.99 69.39
-12 18 7 1058.69 68.29
10 -18 -7 90.79 14.2
10 -18 -7 97.69 10.4
-10 -18 7 96.69 8.5
-10 18 7 111.49 10
-10 18 7 89.59 11.7
-10 18 7 105.29 8
8 -18 -7 362.06 27.4
8 -18 -7 369.56 26.1
8 -18 -7 386.86 25.6
-8 18 7 344.47 26.1
8 18 -7 326.87 25.9
6 -18 -7 39.1 6.8
-6 -18 7 38.6 4.4
-6 -18 7 35.2 6.3
6 -18 -7 45.7 5.4
6 -18 -7 39 4.8
6 18 -7 39.1 5.3
4 -18 -7 136.49 11
4 -18 -7 135.49 11.4
4 -18 -7 140.09 12.4
-4 -18 7 153.48 11.5
4 18 -7 138.99 12.3
4 18 -7 124.49 10
-2 -18 7 9.8 5.2
-2 -18 7 12.4 3.7
2 18 -7 8.3 3.5
-2 18 7 12.5 4.3
2 18 -7 8.7 1.9
-2 18 7 4.9 4.1
0 -18 7 8.1 6.8
0 -18 -7 9.5 3.1
0 18 7 8.9 3.8
0 18 -7 12.7 4.1
0 18 -7 9 1.9
0 18 7 10.3 4.6
2 -18 7 20.4 9.8
2 -18 7 17.4 5.2
2 18 7 17.4 5.3
-2 18 -7 28.9 5.5
2 18 7 20.1 4.9
-4 -18 -7 9.2 3
-4 18 -7 6.5 1.5
4 18 7 4.7 3.2
-6 -18 -7 9.5 2.3
-6 18 -7 9.2 1.4
-6 18 -7 7.9 1.5
-17 19 7 34.4 3.2
-17 19 7 32.5 3.7
-15 -19 7 5.6 1.8
-15 19 7 2.3 2
-15 19 7 3.1 1.5
13 -19 -7 64.09 13.1
13 -19 -7 44.6 13.3
-13 19 7 72.69 9.3
-13 19 7 72.69 7.3
-11 -19 7 103.49 8.9
11 -19 -7 92.59 10.9
-11 19 7 105.59 8.3
-11 19 7 118.89 10.1
-11 19 7 107.69 12
9 -19 -7 144.49 13
9 -19 -7 152.68 15.5
9 -19 -7 147.29 12.3
-9 19 7 141.09 16.1
-9 19 7 175.68 13.4
7 -19 -7 59.79 6.2
7 -19 -7 50.09 5.8
7 -19 -7 50.39 7.9
7 19 -7 51.49 6.2
5 -19 -7 463.95 31.6
5 -19 -7 443.66 32.2
5 -19 -7 443.26 31.2
5 19 -7 450.85 32.4
3 -19 -7 77.79 8.3
3 -19 -7 69.29 8.5
3 -19 -7 73.99 6.5
-3 19 7 53.69 9.5
3 19 -7 61.69 5.5
3 19 -7 63.09 7.9
-3 19 7 53.49 8
-1 -19 7 463.95 38
-1 -19 7 465.05 36.2
1 -19 -7 561.74 35.9
1 19 -7 558.74 41.3
-1 19 7 463.75 36.5
1 19 -7 552.84 34.4
-1 -19 -7 72.39 7.4
1 -19 7 51.79 8.1
1 -19 7 47.1 13.7
-1 19 -7 72.99 8.8
1 19 7 59.99 9.4
1 19 7 64.79 8.1
-1 19 -7 73.69 5.7
-3 -19 -7 191.88 14.6
3 19 7 158.08 15
-3 19 -7 202.38 13.3
-5 -19 -7 25.4 4
-5 19 -7 28.6 2.9
-16 20 7 13.2 2
-16 20 7 9.2 2.5
14 -20 -7 4 14.3
-14 -20 7 33.4 4
-14 20 7 34.4 3.7
-14 20 7 35.9 4.9
12 -20 -7 35.2 11.3
-12 -20 7 36.7 4.7
12 -20 -7 47.4 7.6
-12 20 7 32.5 3.9
12 20 -7 26.4 4.9
-12 20 7 38.3 5.8
-12 20 7 31.4 6.2
10 -20 -7 561.34 41.4
-10 -20 7 644.34 41
10 -20 -7 620.14 44.4
10 -20 -7 606.84 44.9
-10 20 7 561.04 44
-10 20 7 652.93 42
-10 20 7 605.24 40.4
8 -20 -7 206.98 15.2
8 -20 -7 192.68 14.9
8 -20 -7 203.88 16.8
8 20 -7 165.78 15
-8 20 7 198.98 15.4
-8 20 7 160.48 18.3
6 -20 -7 4.8 3.6
6 -20 -7 2.9 1.8
6 -20 -7 2.7 2.5
-6 20 7 3.1 3.2
-6 20 7 -0.9 5.6
6 20 -7 1.4 2
4 -20 -7 294.57 19.1
-4 -20 7 228.18 18.9
4 20 -7 249.28 18.1
4 20 -7 279.67 20.9
-2 -20 7 74.19 8.2
2 -20 -7 78.69 7.9
-2 -20 7 79.79 11.5
2 20 -7 78.39 6.3
0 -20 7 113.29 11.5
0 -20 -7 123.69 10.6
0 -20 7 121.09 18.2
0 20 -7 119.99 8.9
0 20 -7 122.69 12.2
0 20 7 100.69 12.8
0 20 7 121.09 11.4
2 -20 7 -2.9 9
-2 -20 -7 10.8 3
2 -20 7 6 3.8
2 20 7 5.8 4.1
2 20 7 6.7 3.5
-2 20 -7 13 4.2
-4 -20 -7 116.99 9.8
-4 20 -7 120.29 8.7
-6 -20 -7 7 2.1
-6 20 -7 8 1.5
-6 20 -7 7.5 1.2
-17 21 7 14.2 2.2
-17 21 7 16.3 2
-15 21 7 104.29 8.4
-15 21 7 100.99 7.6
13 -21 -7 -6.7 11.3
-13 -21 7 4.1 2.1
-13 21 7 5.3 1.8
-13 21 7 2 2.4
11 -21 -7 284.47 19.6
-11 -21 7 247.88 18.7
-11 21 7 284.77 20
-11 21 7 240.08 21.7
-11 21 7 264.67 18.3
9 -21 -7 184.58 16.4
9 -21 -7 157.28 15.7
9 -21 -7 163.68 13
-9 21 7 143.59 16
-9 21 7 164.48 13.7
7 -21 -7 5.9 3.9
7 -21 -7 4.9 2.2
7 -21 -7 2.5 2.3
-7 21 7 -2.9 6.2
-7 21 7 2.5 3.1
7 21 -7 2.4 2.1
5 -21 -7 246.68 18.8
5 -21 -7 252.37 18.2
5 -21 -7 254.37 17.7
5 21 -7 215.58 18.8
-3 -21 7 190.68 17.1
-3 -21 7 189.18 14.9
3 -21 -7 189.08 14.7
3 21 -7 203.08 17.6
3 21 -7 178.58 13.3
1 21 -7 162.48 14.9
1 21 -7 160.98 11.6
1 -21 7 95.09 17.2
1 -21 7 109.39 11.3
1 21 7 128.19 11.6
-3 -21 -7 29.1 4.5
-3 21 -7 34 3.3
-5 -21 -7 24.6 4
-5 21 -7 25 2.9
-16 22 7 626.94 42.5
-16 22 7 654.13 42
-14 22 7 20.3 2.6
-14 22 7 21.1 3.5
-12 22 7 472.05 30.8
-12 22 7 399.36 33.8
-12 22 7 437.06 29.4
10 -22 -7 13.3 3.4
10 -22 -7 16.8 10.7
10 -22 -7 17.8 4
10 22 -7 9.7 3.2
-10 22 7 7.5 4.4
-10 22 7 15.7 3.9
8 -22 -7 146.99 11.9
8 -22 -7 147.39 13.9
8 -22 -7 154.08 11.9
-8 22 7 134.49 12.3
-8 22 7 133.09 15.9
6 -22 -7 35.6 5.9
6 -22 -7 38.9 5.3
6 -22 -7 38.5 4.6
6 22 -7 32.7 5.4
4 22 -7 94.59 7.5
4 22 -7 107.99 10.4
-2 -22 7 37.8 8.4
2 -22 -7 62.09 6.5
2 22 -7 52.39 7.6
2 22 -7 51.99 4.6
0 -22 7 -1.4 7.6
0 -22 7 3.5 3.3
0 -22 -7 10.7 3.3
0 22 7 8.5 4.2
0 22 -7 8.5 1.8
0 22 7 12.2 4.7
0 22 -7 8.2 3.7
-2 -22 -7 85.09 7.9
-2 22 -7 88.89 6.8
-4 -22 -7 24.5 3.8
-4 22 -7 25.3 2.7
-6 -22 -7 19.3 2.7
-6 22 -7 23.4 2.1
-6 22 -7 22.2 2.3
-15 23 7 11.2 1.8
-15 23 7 10 2.5
13 -23 -7 18.5 19.8
-13 23 7 19.6 2.7
-13 23 7 16.9 3.5
11 -23 -7 11.2 3
11 -23 -7 11.1 7.9
-11 23 7 17.4 2.5
-11 23 7 17.7 4.9
9 -23 -7 133.39 11.8
9 -23 -7 134.29 12
-9 23 7 160.48 15.2
-9 23 7 168.38 12.7
7 -23 -7 111.49 8.9
7 -23 -7 105.49 10.6
7 -23 -7 115.19 9.5
-7 23 7 94.19 14.2
-7 23 7 85.99 9.6
5 -23 -7 547.75 39.5
5 -23 -7 594.54 38.9
5 -23 -7 589.84 39.7
3 -23 -7 11.8 3.1
3 23 -7 17.5 2.3
3 23 -7 13.2 3.9
-1 -23 7 101.69 9.5
-1 -23 7 95.49 14.7
-1 23 7 90.09 9.1
1 -23 7 27.4 7.1
1 -23 7 16.3 9.6
1 23 7 29.2 5.5
-3 -23 -7 52.89 5.4
-3 23 -7 50.79 4.4
-5 -23 -7 10.9 2.2
-5 23 -7 13.1 1.9
-5 23 -7 16.1 1.7
-16 24 7 20.5 2.1
-16 24 7 17.4 2.8
-14 24 7 136.99 10.9
-14 24 7 149.29 10.2
12 -24 -7 2.6 11.4
-12 24 7 4 2.6
-12 24 7 4.2 1.8
10 -24 -7 59.39 9.7
10 -24 -7 72.69 7.3
10 -24 -7 66.39 7.2
-10 24 7 65.49 8
-10 24 7 51.59 10.3
8 -24 -7 9.8 3.1
8 -24 -7 6.3 4.5
8 -24 -7 8.9 2.5
-8 24 7 8.1 5
8 24 -7 5.5 2.4
-8 24 7 9.4 3.4
6 -24 -7 108.59 9.7
6 -24 -7 115.09 11.8
6 -24 -7 110.79 8.8
4 24 -7 116.89 11.4
-2 -24 7 1.5 1.9
-2 -24 7 1.6 3.2
2 -24 -7 2.7 2.4
2 24 -7 2.7 1.2
-2 24 7 0.1 3.8
-2 24 7 -0.7 2.1
2 24 -7 4.6 3.2
0 -24 7 26.8 8.7
0 -24 7 24.7 4.7
-2 -24 -7 6.4 2.3
-2 24 -7 6.9 1.5
-4 -24 -7 16.4 2.9
-4 24 -7 18.7 2.3
-15 25 7 71.99 6.3
-15 25 7 78.69 6.1
-13 25 7 0.4 1.3
-13 25 7 -0.4 2
11 -25 -7 332.87 31.3
11 -25 -7 296.07 21.1
-11 25 7 280.47 21.4
9 -25 -7 5.9 2.4
9 -25 -7 6.6 3.1
9 -25 -7 4.6 4.9
7 -25 -7 140.89 12.1
7 -25 -7 138.29 10.6
7 -25 -7 135.49 11.3
5 -25 -7 29.8 4.6
5 25 -7 21.2 4.6
1 -25 -7 118.29 9.6
1 25 -7 108.09 11.5
1 25 -7 108.19 8.2
-1 -25 -7 106.79 8.8
-1 25 -7 103.39 7.8
-3 -25 -7 5.2 1.9
-5 -25 -7 26.4 3.1
-5 25 -7 31.5 2.8
-5 25 -7 33.2 2.5
-14 26 7 5.8 2.1
-14 26 7 8.8 1.6
-12 26 7 159.58 12.5
10 -26 -7 9.7 6.5
10 -26 -7 12.9 3
-10 26 7 6.7 2.9
8 -26 -7 348.07 24.3
-8 26 7 316.07 27.7
6 -26 -7 2.3 2.3
6 26 -7 1 1.9
-6 26 7 1.2 4.8
-6 26 7 2.8 4.7
-4 26 7 16.7 8.2
2 -26 -7 50.89 5.5
-2 -26 7 52.19 7.1
2 26 -7 44.6 6.9
2 26 -7 43.4 4
0 -26 7 2.1 3.6
0 -26 -7 5 2
0 26 -7 5.1 1.3
-2 -26 -7 113.79 9.5
-2 26 -7 136.39 9.9
-4 -26 -7 21.8 2.9
-4 26 -7 25.5 2.5
-15 27 7 4.8 1.7
-13 27 7 2.4 3.8
-11 27 7 7.5 2.9
9 -27 -7 125.59 10.3
-9 27 7 120.69 10.5
-7 27 7 41.3 5.6
7 27 -7 42.6 6.1
-5 27 7 188.38 17.7
5 27 -7 184.78 15.2
3 -27 -7 26.6 4.1
3 27 -7 14.2 5.4
3 27 -7 20.4 2.5
-1 -27 7 27.1 5.2
1 -27 -7 28.7 4
1 27 -7 23.5 2.7
-1 -27 -7 22.3 3.4
-1 27 -7 23.1 3.3
3 -27 7 33.3 5.5
-3 -27 -7 30 3.5
-3 27 -7 31.3 2.9
-14 28 7 181.48 13
-12 28 7 17.9 4.6
10 -28 -7 18.6 3.4
-10 28 7 17.9 3.6
8 -28 -7 14.5 3.2
-8 28 7 8.4 2.9
2 -28 -7 11 2.7
-2 -28 7 12.6 3.2
2 28 -7 8.4 1.6
0 -28 -7 86.29 7.3
-2 -28 -7 15.2 2.6
2 -28 7 16.5 4.3
-2 28 -7 14.9 2
-13 29 7 4.3 2.1
11 -29 -7 57.69 5.3
-9 29 7 13.1 3.2
7 -29 -7 100.29 8.7
5 -29 -7 8.5 2.4
-5 29 7 1.7 1.8
3 -29 -7 52.89 5.5
-1 -29 7 24.8 4.6
1 -29 -7 32.7 3.8
1 29 -7 23.4 2.6
1 -29 7 82.99 8.8
-1 -29 -7 90.09 7.2
-1 29 -7 87.99 6.5
-3 -29 -7 39.1 3.8
-3 29 -7 49 3.7
-12 30 7 277.67 19.5
10 -30 -7 32.2 4.2
-10 30 7 32.2 4.7
6 -30 -7 3 2.1
-6 30 7 1.1 2.4
4 -30 -7 49.6 5.2
2 -30 -7 220.48 15.8
0 -30 7 4.2 2.9
0 -30 -7 4.4 2.5
0 30 -7 5.3 1.2
-2 -30 -7 80.39 6.6
2 -30 7 88.99 7.9
-2 30 -7 91.19 6.3
11 -31 -7 15.6 2.6
5 -31 -7 99.99 8.3
3 -31 -7 32.9 4
1 -31 -7 7.3 2
-1 -31 7 13.5 3.4
-1 -31 -7 17.5 2.5
-1 31 -7 17.5 2
-12 32 7 0.4 1.6
10 -32 -7 155.88 11.7
-10 32 7 138.69 11
-8 32 7 19.2 3
4 -32 -7 18.2 3.8
2 -32 -7 5.6 1.7
0 -32 7 33.9 5.5
0 -32 -7 31.7 3.3
-11 33 7 86.49 6.8
9 -33 -7 13.8 2.8
-9 33 7 7.6 2.1
7 -33 -7 23.4 3.5
5 -33 -7 6 2
3 -33 -7 37.7 4
1 -33 -7 14.6 2.3
-10 34 7 53.79 5.8
6 -34 -7 40 4.2
4 -34 -7 65.39 5.6
2 -34 -7 30 3.3
7 -35 -7 21 3.3
5 -35 -7 24.8 3.1
3 -35 -7 58.09 4.9
-20 0 8 785.22 51.59
-18 0 8 104.09 8.5
16 0 -8 383.66 28.6
14 0 -8 52.49 6.6
-12 0 8 1425.36 92.79
-12 0 8 1386.86 93.29
-10 0 8 41.6 6.3
-10 0 8 40.8 5.1
10 0 -8 36.3 5
8 0 -8 1001.8 67.39
6 0 -8 474.65 35
6 0 -8 436.96 32.6
4 0 -8 341.17 27.9
4 0 -8 354.56 26.2
4 0 -8 382.16 26.2
4 0 -8 362.86 24.4
2 0 -8 291.17 21.7
-2 0 8 335.67 22.9
-2 0 8 346.47 26.2
0 0 8 111.19 22.7
0 0 8 129.89 12.2
0 0 8 150.78 15.7
0 0 -8 162.88 14.3
0 0 -8 175.28 11.2
2 0 8 316.57 23.5
-2 0 -8 320.07 21.7
2 0 8 322.97 27.5
-4 0 -8 131.89 9.2
4 0 8 117.19 15.6
6 0 8 64.69 8.2
-19 -1 8 39.8 4.6
-19 1 8 45.9 4.5
-17 -1 8 19.1 3.3
-17 1 8 26.7 3.8
-15 -1 8 69.49 7.1
15 -1 -8 68.99 7.8
-15 1 8 71.99 6.9
15 1 -8 70.59 7.9
-15 1 8 63.79 7
-13 -1 8 82.59 8.1
-13 -1 8 80.09 7.7
13 -1 -8 72.99 7.9
-13 1 8 81.29 7.4
13 1 -8 70.99 7.9
-13 1 8 74.79 8.2
-11 -1 8 190.38 15.4
11 -1 -8 233.18 18.1
-11 1 8 211.38 15.4
-11 1 8 196.68 16.2
11 1 -8 207.48 16.3
-9 -1 8 29.4 6.8
9 -1 -8 33.8 13.3
9 -1 -8 22.7 4.1
-9 1 8 29.4 5.3
9 1 -8 9.7 16.7
9 1 -8 33.2 4.5
7 -1 -8 266.57 22.2
7 -1 -8 270.77 25.7
7 -1 -8 320.47 21.5
7 1 -8 267.17 24.1
7 1 -8 264.87 25.6
7 1 -8 329.07 21.6
5 -1 -8 136.49 14.6
5 -1 -8 127.39 11.7
5 -1 -8 157.88 11.8
5 1 -8 127.29 15
5 1 -8 148.29 11.7
5 1 -8 127.79 11.7
3 -1 -8 140.29 13.8
3 -1 -8 140.29 9.6
-3 -1 8 121.09 13.2
3 -1 -8 128.69 11.2
3 1 -8 138.69 11.5
3 1 -8 133.79 11.4
3 1 -8 117.59 19.5
-3 1 8 103.89 12.7
1 -1 -8 75.69 9.6
1 -1 -8 89.99 7.1
-1 -1 8 100.29 16.1
-1 -1 8 99.99 8.5
-1 -1 8 111.99 11.1
-1 1 8 104.59 8.8
1 1 -8 72.79 9.8
-1 1 8 101.19 19.4
1 1 -8 88.99 7.1
1 -1 8 184.98 16.2
-1 -1 -8 242.68 15.7
1 1 8 186.48 19.3
1 1 8 191.98 16.4
-1 1 -8 237.58 15
-3 -1 -8 265.87 18.4
3 -1 8 258.97 20.4
3 1 8 275.97 24.7
-3 1 -8 275.07 18.5
3 1 8 275.27 20.7
5 -1 8 41.1 6.2
5 1 8 35.5 5.7
-5 1 -8 36.3 3.2
7 -1 8 1.9 3.4
7 1 8 0.8 3.4
-20 -2 8 11.9 2.1
-20 2 8 18.1 2.5
-18 -2 8 113.79 9.1
-18 2 8 112.29 9
-16 -2 8 49.9 5.8
16 -2 -8 43.8 6.5
16 2 -8 46 6.6
14 -2 -8 188.28 16.8
-14 -2 8 247.58 16.5
-14 2 8 226.98 16
14 2 -8 199.98 17.2
-14 2 8 222.18 16.8
12 -2 -8 30.6 4.9
-12 -2 8 29.7 4.9
-12 -2 8 27 5.1
-12 2 8 33.4 4.6
-12 2 8 36.5 5.6
12 2 -8 32 5
10 -2 -8 30.3 14.3
-10 -2 8 9 3.6
10 -2 -8 12 3
-10 2 8 9.4 4.4
-10 2 8 9.4 2.9
10 2 -8 18.2 4
8 -2 -8 220.18 23.9
8 -2 -8 220.08 19.1
8 -2 -8 280.87 18.2
-8 2 8 216.88 20.1
8 2 -8 215.28 29.2
6 -2 -8 31.5 5.2
6 -2 -8 41.7 5.1
6 2 -8 38.7 5
6 2 -8 52.59 10.2
6 2 -8 50.49 9.1
4 -2 -8 163.48 16.4
4 -2 -8 179.88 12.7
4 -2 -8 206.28 14.7
-4 -2 8 181.78 13.7
-4 -2 8 163.18 15.9
4 2 -8 180.98 12.7
4 2 -8 195.58 14.6
4 2 -8 170.68 14.4
-4 2 8 183.18 14
-4 2 8 161.88 16.2
4 2 -8 184.98 17.4
2 -2 -8 4.6 2.3
2 -2 -8 4.9 1.4
-2 -2 8 5.3 3.5
2 -2 -8 2.2 4.7
-2 -2 8 7.2 2.7
2 2 -8 5.2 1.5
-2 2 8 2.3 3.7
-2 2 8 6.3 2.6
2 2 -8 6 2.6
0 -2 8 166.88 27.9
0 -2 -8 183.58 16.2
0 -2 -8 200.38 13.4
0 -2 8 185.78 14.8
0 2 -8 188.08 13.4
0 2 8 194.88 18
0 2 8 192.68 15
-2 -2 -8 10.9 4.4
-2 -2 -8 12.1 2
2 -2 8 13.5 4
-2 2 -8 11.6 2.1
2 2 8 7.6 3.6
4 -2 8 9.2 4.2
-4 2 -8 10.2 1.8
4 2 8 11.6 5.1
4 2 8 6.7 7.9
6 -2 8 19.2 4.3
6 2 8 10.8 4
-19 -3 8 2.5 2.6
-19 3 8 4.1 1.9
-17 3 8 14.1 2.7
15 -3 -8 282.37 22.6
-15 -3 8 316.47 21.8
-15 3 8 288.07 21.8
-15 3 8 305.37 21.4
15 3 -8 312.97 23.3
-13 -3 8 56.69 7.3
13 -3 -8 44.7 6.2
13 3 -8 53.59 6.8
-13 3 8 64.29 7.5
-13 3 8 71.79 6.3
-11 -3 8 40.4 6.2
-11 -3 8 44.1 5.9
-11 3 8 44.2 5.2
-11 3 8 50.29 6.6
-9 -3 8 337.67 23
9 -3 -8 280.27 24.8
9 -3 -8 297.47 29.5
9 -3 -8 344.17 23.6
-9 3 8 310.37 23.7
9 3 -8 349.57 23.8
7 -3 -8 258.87 24.8
7 -3 -8 262.37 22.1
7 -3 -8 299.17 21.4
-7 3 8 338.17 26.6
7 3 -8 307.97 21.5
5 -3 -8 854.71 60.39
5 -3 -8 846.72 58.59
5 3 -8 818.52 56.79
5 3 -8 956 58.39
5 3 -8 826.32 60.49
3 -3 -8 221.58 14.4
3 -3 -8 204.08 17.7
-3 -3 8 201.18 17.3
3 -3 -8 194.88 15.9
3 3 -8 185.58 18.4
3 3 -8 223.58 16.4
3 3 -8 184.28 16
-3 3 8 215.48 18.2
-1 -3 8 49 12.2
-1 -3 8 62.09 8.4
-1 -3 8 62.39 6.6
-1 3 8 64.39 6.9
-1 3 8 66.29 9.1
1 -3 8 54.89 27.9
1 3 8 85.29 11.2
1 3 8 85.89 8.9
-3 -3 -8 112.39 10.8
3 -3 8 92.59 10
-3 -3 -8 94.49 7.5
3 3 8 116.39 10.5
3 3 8 119.19 13.7
-3 3 -8 102.59 7.8
5 -3 8 2 3.1
-5 3 -8 -0.2 0.9
5 3 8 -0.3 3.1
7 -3 8 16.7 4
7 3 8 21.1 4.6
-20 -4 8 359.36 24.3
-20 4 8 367.56 24.4
-18 -4 8 64.49 6
-18 4 8 62.79 5.9
-16 -4 8 1248.08 78.39
-16 4 8 1119.79 78.39
-16 4 8 1214.78 78.09
16 4 -8 1142.29 80.39
14 -4 -8 27.3 4.7
-14 -4 8 29.8 4.6
-14 4 8 36 5.2
-14 4 8 39.1 4.7
14 4 -8 20.7 4.7
12 -4 -8 688.83 47.2
-12 -4 8 650.13 46.5
-12 4 8 693.13 46.8
12 4 -8 669.13 47.6
-12 4 8 728.43 46.1
-10 -4 8 16.7 3.7
10 -4 -8 10.1 3.9
10 -4 -8 10.9 2.8
-10 4 8 19.8 4.4
-10 4 8 18.8 3.3
10 4 -8 13.7 3.4
8 -4 -8 345.97 27.7
8 -4 -8 398.86 26.6
8 -4 -8 317.57 30.4
8 4 -8 403.46 26.9
6 -4 -8 174.38 15.1
6 -4 -8 207.08 14.8
6 -4 -8 175.58 18.2
6 4 -8 185.48 14.6
-4 -4 8 17 3.1
-4 4 8 16.3 3.7
4 4 -8 26.3 8
-4 4 8 17.4 5.2
-2 -4 8 132.19 13.5
-2 -4 8 134.29 17.5
2 -4 -8 175.68 15
2 -4 -8 138.49 13.3
2 -4 -8 156.78 12.7
2 4 -8 162.58 11.1
2 4 -8 171.08 13.4
-2 4 8 132.69 14.7
0 -4 -8 93.89 10.5
0 -4 -8 109.29 7.5
0 -4 8 79.99 8.9
0 -4 8 92.99 11.4
0 -4 8 100.19 16.8
0 4 8 91.79 9.3
0 4 -8 100.09 7.6
0 4 8 110.19 12
2 -4 8 168.68 13.9
-2 -4 -8 178.48 15
-2 -4 -8 157.68 11.9
2 4 8 188.78 14.7
2 4 8 192.88 17.9
-2 4 -8 163.08 12.1
4 -4 8 58.29 7.9
4 4 8 68.49 8.8
-4 4 -8 72.99 5.5
6 4 8 43 6.9
-6 4 -8 52.49 3.9
-19 -5 8 43.5 4.3
-19 5 8 40.6 4.6
-17 -5 8 80.09 7.1
-17 5 8 67.79 6.3
-17 5 8 72.29 6.6
-15 -5 8 74.79 7.7
15 -5 -8 70.99 7.6
-15 5 8 73.29 6.9
15 5 -8 73.59 8.5
-15 5 8 65.89 7.8
13 -5 -8 98.69 9.3
13 5 -8 108.19 10.1
-13 5 8 89.09 11.5
11 -5 -8 318.87 33.3
11 -5 -8 349.57 23.9
-11 5 8 316.97 23.6
11 5 -8 326.77 24.3
-11 5 8 317.37 22.7
9 -5 -8 24.7 7.4
9 -5 -8 16.7 8.9
9 -5 -8 14.9 3.1
9 5 -8 15.9 3.8
-9 5 8 23.4 7.1
7 -5 -8 519.55 34.3
7 -5 -8 455.45 37
7 5 -8 491.85 34.3
5 -5 -8 126.89 13.6
5 -5 -8 126.69 11.1
5 -5 -8 122.89 9.2
5 5 -8 120.79 9.3
5 5 -8 137.69 10.9
5 5 -8 119.99 17.8
-5 5 8 147.69 14.1
3 -5 -8 147.19 12.7
3 -5 -8 143.39 14.3
3 -5 -8 158.38 11.1
3 5 -8 168.28 13.2
3 5 -8 156.38 11.2
-1 -5 8 367.16 29.3
1 -5 -8 299.17 22
-1 -5 8 352.76 23.3
-1 -5 8 351.56 25.8
1 5 -8 292.07 22.1
1 5 -8 293.37 26.5
-1 5 8 356.06 23.9
1 -5 8 19 13.9
1 -5 8 21.8 8.1
-1 -5 -8 45 7
1 -5 8 26.9 5
1 5 8 33.4 7.5
1 5 8 28.5 5.5
-1 5 -8 35.6 3.5
-3 -5 -8 112.59 10.5
3 -5 8 87.09 9.7
3 5 8 108.39 13.5
-3 5 -8 107.59 7.9
3 5 8 106.99 10.6
5 -5 8 8 3.4
7 -5 8 4 2.9
7 5 8 3.1 3.7
-20 -6 8 26.1 2.8
-20 6 8 24.6 2.8
-18 -6 8 80.89 7.1
-18 6 8 83.99 7
-16 -6 8 88.19 7.9
-16 6 8 65.49 6.8
16 6 -8 72.29 11.9
-14 -6 8 206.68 15.6
-14 6 8 193.28 15.5
14 6 -8 183.78 17.6
-14 6 8 205.08 14.7
12 -6 -8 187.58 28.9
-12 -6 8 157.88 13.6
12 -6 -8 170.38 13.6
-12 6 8 174.78 13.8
-12 6 8 178.58 12.8
12 6 -8 162.58 14.3
10 -6 -8 43.6 4.9
-10 -6 8 24.8 4.3
10 -6 -8 39 6.7
10 -6 -8 41.7 11.7
-10 6 8 36.6 7.7
-10 6 8 30.9 4.3
-10 6 8 26.7 4.8
10 6 -8 36.2 5
8 -6 -8 423.46 31.8
-8 -6 8 432.16 29.8
8 -6 -8 426.86 34.3
8 6 -8 449.95 30.8
6 -6 -8 106.19 10.1
6 -6 -8 102.69 12.7
6 6 -8 121.49 9.7
-6 6 8 97.99 10.6
4 -6 -8 187.58 15.1
4 -6 -8 191.48 16.9
-4 -6 8 198.08 14.2
4 -6 -8 209.88 13.4
4 6 -8 197.58 15.1
-4 6 8 165.38 16.8
-4 6 8 184.78 15.4
4 6 -8 182.38 13.5
-2 -6 8 2 2.2
-2 -6 8 8.6 6.4
2 -6 -8 4.1 1.3
2 -6 -8 0.3 2.9
-2 -6 8 2.3 2.9
2 6 -8 1.2 1.1
-2 6 8 2.3 3
-2 6 8 1.3 2.9
2 6 -8 1.9 2.3
0 -6 -8 543.45 40.1
0 -6 -8 544.55 37.5
0 -6 8 545.55 38.8
0 -6 8 623.84 43.7
0 -6 8 558.94 46.4
0 6 8 600.34 39.7
0 6 -8 535.95 37.8
0 6 8 617.94 42.6
2 -6 8 -1.8 16.9
-2 -6 -8 21.2 5.2
2 6 8 17.2 5.5
2 6 8 19.2 4.5
-2 6 -8 18.9 2.6
4 -6 8 18.5 4.2
-4 -6 -8 19.4 4.2
-4 6 -8 21.9 2.6
4 6 8 23.8 5.3
6 -6 8 14 4
6 6 8 20.1 4.9
-19 -7 8 15.4 2.5
-19 7 8 15.5 2.5
-17 -7 8 17.6 3.3
-17 7 8 9.6 2.9
-17 7 8 10 2.4
-15 -7 8 222.48 16.9
-15 7 8 223.58 16.1
15 7 -8 226.98 18.5
-15 7 8 212.58 16.8
13 -7 -8 36.2 19.1
-13 -7 8 54.39 7.3
13 7 -8 68.29 7.7
-13 7 8 57.59 6.2
-13 7 8 58.09 7.2
-11 -7 8 32.5 5.2
-11 7 8 41.7 4.6
-11 7 8 38.6 6
9 -7 -8 439.56 35.1
9 -7 -8 416.76 32.3
-9 -7 8 464.95 30.5
-9 7 8 431.36 31.2
9 7 -8 438.06 31.2
7 -7 -8 935.41 64.99
7 -7 -8 932.21 66.49
7 7 -8 1013.8 64.29
-7 7 8 924.01 64.69
5 -7 -8 753.22 52.49
5 -7 -8 786.52 50.59
5 -7 -8 756.52 53.79
5 7 -8 804.12 52.39
5 7 -8 741.13 50.69
3 -7 -8 533.15 32.3
3 -7 -8 467.95 33.6
3 -7 -8 476.05 34.9
3 7 -8 464.35 34.7
-3 7 8 465.75 33.7
3 7 -8 458.65 32
-1 -7 8 149.79 18.7
1 -7 -8 196.68 15.2
-1 7 8 156.18 14.2
1 7 -8 203.18 15.4
-1 7 8 162.18 16
-1 -7 -8 143.59 13.2
1 -7 8 136.69 14.6
1 -7 8 108.29 18.6
1 7 8 170.28 13.2
-1 7 -8 144.89 10.5
1 7 8 148.29 15.2
3 -7 8 66.89 8.1
-3 -7 -8 73.09 8.3
3 7 8 84.69 11.4
-3 7 -8 71.79 5.8
5 7 8 40.4 6.8
-5 7 -8 46.9 4
7 -7 8 44.5 5.6
7 7 8 48.9 7.6
-20 -8 8 102.49 6.9
-20 8 8 86.29 6.8
-18 -8 8 29.8 4
-18 8 8 30.8 3.8
-18 8 8 33 3.6
16 8 -8 1727.73 113.69
-16 8 8 1647.84 111.29
-14 -8 8 142.09 12.1
-14 8 8 139.99 11
14 8 -8 146.09 13.2
-14 8 8 136.89 11.9
-12 8 8 1022.2 71.09
-12 8 8 1055.09 70.29
12 8 -8 1120.99 72.69
10 -8 -8 14.8 8.7
10 -8 -8 14.8 4.3
10 8 -8 16.5 3.8
-10 8 8 26.5 4.9
-10 8 8 17.5 6.3
8 -8 -8 391.56 29.8
8 -8 -8 412.76 32.2
-8 8 8 388.76 31.3
8 8 -8 423.36 29.1
6 -8 -8 609.24 41.5
6 -8 -8 613.84 43
6 8 -8 621.64 41.1
-6 8 8 527.75 41.7
4 -8 -8 319.97 24.3
4 -8 -8 336.37 22.6
-4 -8 8 367.26 23.5
4 -8 -8 318.77 25.7
4 8 -8 352.86 23.7
4 8 -8 333.37 28.1
-4 8 8 306.97 26.5
2 -8 -8 318.77 19.6
-2 -8 8 275.87 22.2
2 -8 -8 309.97 23.1
-2 -8 8 278.87 20.5
2 -8 -8 261.67 21.6
-2 -8 8 271.47 24.3
2 8 -8 304.27 19.8
-2 8 8 243.48 21.3
2 8 -8 308.57 22.2
0 -8 8 53.29 8.6
0 -8 8 52.39 11.6
0 -8 8 59.29 8.1
0 -8 -8 47.7 7.8
0 -8 -8 49.3 4.2
0 8 -8 55.49 5.2
0 8 -8 47.5 6.9
0 8 8 61.89 9.1
2 -8 8 6.2 14.7
2 -8 8 19.9 4.2
-2 -8 -8 16.7 4.3
2 -8 8 24.7 6.7
-2 8 -8 18.7 2.7
2 8 8 28.7 6.9
2 8 8 28.3 5.4
-4 -8 -8 36.3 5.8
-4 8 -8 38.3 3.6
4 8 8 39.7 6.4
6 -8 8 4.5 3.8
-6 8 -8 11.9 1.8
-19 -9 8 9.6 1.9
-19 9 8 9.8 1.9
-17 -9 8 36.6 4.8
-17 9 8 32.2 4.9
-17 9 8 36.4 4.3
-15 -9 8 35.3 5.3
-15 9 8 35.7 4.7
-15 9 8 36.7 5.5
15 9 -8 45.3 6.9
-13 -9 8 155.78 14.1
-13 9 8 168.18 13
-13 9 8 178.38 14.2
13 9 -8 202.48 15.7
-11 -9 8 60.79 7.5
-11 9 8 75.29 8.1
-11 9 8 74.79 6.6
-11 9 8 107.39 15
9 -9 -8 36.4 9.1
9 -9 -8 57.39 7.2
-9 9 8 39.4 9.6
9 9 -8 52.09 6.1
7 -9 -8 153.38 15.8
7 -9 -8 158.48 13.7
7 9 -8 169.38 13.2
5 -9 -8 154.88 14.9
5 -9 -8 170.18 11.4
5 -9 -8 154.98 13.2
5 9 -8 167.68 13.7
5 9 -8 154.38 11.6
-5 9 8 171.58 16
-3 -9 8 245.18 18.2
-3 -9 8 239.08 20.1
3 -9 -8 234.58 15.7
3 -9 -8 212.28 17.2
3 -9 -8 224.58 18.8
-3 9 8 214.18 19.2
3 9 -8 214.58 17.6
-3 9 8 230.28 18
3 9 -8 213.58 15.6
-1 -9 8 477.15 30.8
-1 -9 8 480.35 33.1
1 -9 -8 405.06 29.4
1 -9 -8 395.06 31.6
1 9 -8 431.86 29.8
1 9 -8 445.46 32.4
-1 9 8 489.95 34.2
1 -9 8 503.15 37.9
-1 -9 -8 464.45 33.5
1 9 8 455.95 38.5
1 9 8 489.95 33.8
-1 9 -8 439.76 31.3
3 -9 8 3.3 3.3
-3 -9 -8 6.9 3.4
3 -9 8 9.9 20.2
-3 9 -8 6.8 1.6
3 9 8 3.5 3.7
-5 -9 -8 30 4.7
-5 9 -8 26.7 2.8
5 9 8 20.7 5.2
-7 9 -8 23.7 2.1
-18 -10 8 145.39 10.6
-18 10 8 141.69 10.4
-18 10 8 140.89 10.5
-16 -10 8 24.3 4.3
-16 10 8 22.7 3.5
16 10 -8 21.1 5.4
-16 10 8 20.7 4.1
-14 -10 8 362.66 27.6
14 -10 -8 363.86 44.8
-14 10 8 380.56 26.6
-14 10 8 392.76 27.6
14 10 -8 426.86 29.7
12 -10 -8 120.89 13.2
-12 -10 8 107.29 13
-12 10 8 106.39 8.9
-12 10 8 114.89 12.3
12 10 -8 111.59 10.9
-10 -10 8 87.89 8.9
10 -10 -8 114.09 11.1
10 -10 -8 118.69 15.9
10 10 -8 102.79 9.7
-10 10 8 91.59 16.5
-10 10 8 100.99 8.5
-10 10 8 97.89 9.8
8 -10 -8 97.99 13.1
-8 -10 8 97.89 8.2
8 -10 -8 97.79 9.6
8 10 -8 102.49 9.1
-8 10 8 80.99 9.8
6 -10 -8 22.5 4.1
6 -10 -8 26.2 6.2
-6 10 8 18.9 6.5
-6 10 8 31.9 6.6
4 -10 -8 379.96 24.3
4 -10 -8 364.86 27.5
4 -10 -8 363.56 26.1
-4 -10 8 384.86 25.1
4 10 -8 373.76 26.4
-4 10 8 307.47 27.8
-4 10 8 348.77 27
4 10 -8 354.36 24.5
2 -10 -8 16.8 3.8
2 -10 -8 15.1 4.1
-2 -10 8 20.2 3.6
2 -10 -8 11 7.9
-2 -10 8 19.4 7
-2 -10 8 20.7 4.8
2 10 -8 12.5 2.1
2 10 -8 13 3.7
-2 10 8 13.6 4.6
-2 10 8 17.8 4.7
0 -10 8 83.09 15.4
0 -10 8 82.49 8.6
0 -10 8 78.09 9.8
0 -10 -8 91.89 9.3
0 10 -8 92.29 9.8
0 10 -8 88.29 6.9
2 -10 8 61.59 8.8
2 -10 8 31.2 18.6
-2 -10 -8 49.99 7.2
-2 10 -8 46.9 4.5
2 10 8 49.2 8.9
2 10 8 58.09 8.4
-4 -10 -8 19.3 4.1
4 10 8 20.8 5.3
-4 10 -8 18.5 2.4
6 -10 8 -0.5 2.2
6 10 8 3.1 3.9
-6 10 -8 3.5 1.1
-19 -11 8 70.39 5.5
-19 11 8 67.59 5.4
-17 -11 8 0.9 2
-17 11 8 4.3 1.9
-17 11 8 3.2 2.3
-15 -11 8 97.39 9
-15 11 8 88.89 9
-15 11 8 93.09 8
[truncated: 118,065 more chars]
